# Supplementary material for: Identification of gut bacteria reductases that biotransform steroid hormones
Source: Nat Commun. 2025 Jul 8;16:6285. doi: 10.1038/s41467-025-61425-6 (PMC12238238; doi:10.1038/s41467-025-61425-6)
Supplement: Supplementary file 3 — Supplementary Data 1 [file 41467_2025_61425_MOESM3_ESM.xlsx]

## Sheet: Supplementary Data 1
Supplementary Table 1: Identified Δ4-3-ketosteroid 5β-reductases. Information related to the proteins present in the Δ4-3-ketosteroid 5β-reductase family. The predicted protein sequence, protein lengths, predicted substrate specificity, and taxonomy are provided for each sequence.
Protein ID	Protein Sequences	Protein Length	Predicted substrate	Taxonomy(GTDB)	Note
GCA_000018325.1_02470	MIFHNVFSPIQIRGMKLKNRVVFPAMGTKMPGNDRYVTQQLIDYHVARAFGGNGLNFTEVCGVYGPSTPKSFLGIYDDQYIPGLKNLTDAIHEAGGKAGVQLWQGGFAVASYQKEGIILPSDRQINSTDEVIPGASKETINEVIKAFGAAAKRAVEAGFDCIEFHAGHNYMPHAFLSPAFNKRTDEYGGSLENRARFSIECIKEIRNNIPEDMPLFMRVVAQDDYLENGLTIEDIIEFCKLAKVAGVDVLNVSRGNFSSAAIKYEVPPVDLPKGFNVANAERIKRETGMITIAVGRINDPAQADEIIGSGKADMVVIGRGQLADPEFCNKALAGNVEDIIKCVGCNQGCYDGFVSPDVPHITCLRNPALCRESEYALVKTTLPKKILIAGGGVAGLEAA…	645	steroid hormone	d__Bacteria;p__Bacillota_A;c__Clostridia;o__Peptostreptococcales;f__Natronincolaceae;g__Alkaliphilus_B;s__Alkaliphilus_B oremlandii
GCA_000018685.1_01603	MAYEKLFSPIKLRGLELKNRIMFPAMGTKMPTEEKQVNQQLIDYHVARVKGGCGLNFTEVCSVYRLASPKKFLAISEDKYIPGLKKLADAIHEAGGKAGVQLWLGGFAVASDPEQMIIIPSDVPVPGTEYTLPGASIETIKEAVNAFGEAAKRAVEAGYDTIEFHAGHNYTPHSFLSPYFNRRTDEYGGSLPNRARFLIECIEAIRQNIPEDMPLFMRLDAHDDYLEGGLTIEEVIEFCKMAKASGVDVLDVSRGNFSTAAIKYEVPPIDLPRGFNVENAARIRKETGMITVAVGRINDPLQAETILTDDKADMVVIGRAQLADPEFCNKAKEGREGSIVRCVGCNQGCYDGFVSTEMPFITCLRNPALGREAEYQLTETTNPKKVLIIGGGIGGLEAA…	645	steroid hormone	d__Bacteria;p__Bacillota_A;c__Clostridia;o__Lachnospirales;f__Lachnospiraceae;g__Lachnoclostridium;s__Lachnoclostridium phytofermentans
GCA_000153925.1_00520	MFEHLFAPIKIRDMELKNRIILPAMGTRMAAENGAVTDKLIAYHAARAKGGCALNIVEVAAVHTPSAPAHFVSISEDYLIEGHKKLTDAIHENGGKAGIQLWQGSIAACMDPKAQMLVVSDMNFGAYMIKAITKEQIQEVIACYGKAAARAVEAGYDCLEFHLAHNYLPHSFLSAGFNHREDEYGGSFENRCRFPLEVIDEIRKNMPEGMPLCIRIDAQDDMLENGLMIEDVIRFCKIAKEHGVDVLDVSRGNIITAASMYEVPPIDVPNGFNIDNAARIRKETGMLTVGVGRINTAALAEEIISQDKVDMVVMGRAQLADPEFANKAHEGRIGDIVHCVGCNQGCYDGFTDVANRPHITCMRNPMIGHESEYDLSKTETPKKVWVVGGGVAGMEAAKI…	639	steroid hormone	d__Bacteria;p__Bacillota_A;c__Clostridia;o__Lachnospirales;f__Lachnospiraceae;g__Mediterraneibacter;s__Mediterraneibacter torques
GCA_000154285.1_00543	MFEHLFAPIQIRDMELKNRIIMPAMGTRMADEKGFVTDKLIAYHAARAKGGCGLNIVEVAAVHTPSAPAHFVSISEDCYIAGHKKLTDAIHANGGKASIQLWQGSIAACMDPKAQMLVVSEMNFGGHTIPAITKEQIQEVIACYGKAAARAVEAGYDCLEFHLAHNYLPHSFLSGGLNHRSDEYGGNFENRSRFPLEVIDEIRKNMPEGMPLFIRIDAQDDMLEGGMTIDDTIRFCKLAKEHGVDVLDVSRGNIITAASMYEVPPIDVPNGFNIENAAKIRKETGMLTIGVGRINTAKLANELIENDRVDMVVMGRAQLADPEFANKACEGRVDEIVHCVGCNQGCYDGFTDVMHRPHITCMRNPMIGHESEYLMETTQAPKNVWVIGGGVGGMEAAQV…	639	steroid hormone	d__Bacteria;p__Bacillota;c__Bacilli;o__Erysipelotrichales;f__Erysipelotrichaceae;g__Amedibacillus;s__Amedibacillus dolichus
GCA_000156655.1_00706	MFDKLFEPIQIRGMELRNRVVMSAMGTHESAESEDGKSVTDKLIAYHVARVKGGNGLNTIEVTSVDAPSAPFGFLSIAEDKYIAGFKKLNDAVHEAGGKTCIQLWQGGLAVASDQTAQILVPNDLPLSPQYTVPAITNERLLDIIDKFGQAAKRAVEAGFDCLEFHCAHNYLPHSMLSGGINHRSDEWGGSFENRKKFPLECIKSIRANMPIDMPLFMRVDCHDDMLDGGLTIEEVIEFCKDAKECGVDVLNISRGNILTAATLYEVAPVDIENGFNVEDAARIRKETGMLTMPCGRINTPEFAEKILEDDKADLVVMARAQLADANFCNKARAGKVNQIRYCIGCNQGCYDSFCASLYNPAIKHITCMRNPGLLEEDTLGLKPGSASKKVVILGGGIA…	643	steroid hormone	d__Bacteria;p__Bacillota;c__Bacilli;o__Erysipelotrichales;f__Erysipelotrichaceae;g__Holdemanella;s__Holdemanella biformis
GCA_000178835.2_02060	MSFDHLFNPIKIRGLELKNRVVFPAMGTKMVTEDKFMTQQNIDYHVARALGGCGLNFTEVCAVYAPASVKNFLSIAEDKYIPELKKFADAIHKAGGKTGVQLWLGGLVARYDPEAKIVIPSDMPIGGGSVIPGASIETIKEATHAFGTAAKRAVEAGYDTIEFHAGHNYTPHSFLSPYFNRRNDEYGGSLENRARFLIECIKAIRSNIPEDMPLFMRIDAHDDYLENGLTIEEVIAFCKMAKEAGVDVLDVSRGNFSSKALKYEVPSIDLPRGFNVENAARIKKETGMLTIAVGRINTPEQADIIIGNNQADMVVIGRGQLADPDFCNKAKEGKEDQIVRCVGCNQGCYDGFVSTEIPYITCMRNPALGREVEYALVKTTEPKKVLIAGGGVAGLEAAM…	644	steroid hormone	d__Bacteria;p__Bacillota_A;c__Clostridia;o__Lachnospirales;f__Cellulosilyticaceae;g__Cellulosilyticum;s__Cellulosilyticum lentocellum
GCA_000270305.1_00740	MYDKLFEPIKIRGMEMKNRIIFPATGTKFSGNASYVTDQHIAYHAARAKGGSGLNIVEVASVHTPSAPRHFLSISEDKYIPGLKKLADAIHTAGGKAGIQLWQGSLAVGLDKTAQILVPSDMPVSPEITLPGMTLEQIHEVIECYGKAAERAVKAGYDCIEFHCAHNYLPHTFLSGGINHRTDEYGGSFENRARFPLEAIKAIRSHMPDDMPLFMRIDAHDDFLPGGLTIEEVIEFCKLAGKEGVDVLNVSRGNVITPANMYEIPPLDIPKGFNIENAARIRKETGMLTIGVGRLNEPDIAEKVLEEDKVDMVVMGRAQYADPEFVNKVREGRTDEITYCVGCDQGCLDAFANPDCAHVTCLMNPAVGREKEFEIKKTDHPETVLIAGGGIAGLKAAIT…	1012	steroid hormone	d__Bacteria;p__Bacillota_A;c__Clostridia;o__Lachnospirales;f__Lachnospiraceae;g__Eubacterium_I;s__Eubacterium_I sp000270305	Fused with 3β-HSD
GCA_000308255.3_01068	MFDKLFQPIKVREVEFENRILYPAMGTKFSGDDKYVTDQLIAYHLRRVEGGSRFNMVEVTSVHEPSAPIGFLSLGDDKYIEGHKKLVDELHKSGAKVGVQLWQGGFAVASDPNVRIFSPSPVPLSPEYTLPAITKEEIAEVVKAYGEAARRANEAGYDTVEFHAGHNYLPHTFLSAYFNHREDEYGGSLENRMRFLIEAIDEIRANFPEEKPVFMRVVAHDDFLENGLTIEDTIEFCKVAKDHGVDVVDVSRGNFSSSAMQYEVPPIDLPQGFNIDNAARIKEETGLITVGVGRINNAPFAEKVIDQGKVDMVVMGRAQIADPDFINKSRAGDLKHIDYCVGCDQGCLDGFADPNMPHITCLINPAVGKEREMVITPAKECKTVLVAGGGVAGMKAAQV…	655	steroid hormone	d__Bacteria;p__Bacillota_A;c__Clostridia;o__Tissierellales;f__Peptoniphilaceae;g__Anaerococcus;s__Anaerococcus pacaensis
GCA_000374825.1_02500	MKYNTLFSPVRVKGLELKNRILFPAMGTKMPSEDGQVSQQLIDYHVARARGGCGLNFTEVCSVYSKAAPRNFLAITNDRYIPGLKRLTDAIHEAGGKAGIQLWLGGFAVSSDPEQMIIIPSSVPVGNDVTIPGADRETLREAALAFGEGARRAVEAGFDAIEFHAGHNYTPHSFLSPYFNHRTDEYGGSLPNRARFLLECIAAIRSNIPDEMPLFMRIDAHDDYLEGGLTIEEVIEFCKMAEKAGVDALDVSRGNFSTAAIKYEVPPIDLPKGFNVENAARIRRETGIFTVAVGRINDPGQAEDILAADMVDMVVMGRAQLADPEFCNKAQEGRPEDIVYCIACNQGCYDGFVSKEVPFITCLRNPALGREAEYQLAATTLAKRVVVAGGGIAGLEAAI…	644	steroid hormone	d__Bacteria;p__Bacillota;c__Bacilli;o__Paenibacillales;f__Paenibacillaceae;g__Paenibacillus_A;s__Paenibacillus_A sanguinis
GCA_000384195.1_00666	MFDQLFAPIKIRDMELKNRIILPAMGTRMADDKGFVTDKLVAYHAERAKGGCGLNIVEVAAVHTPSAPAHFVSISEDCFIEGHKKLTDAIHEQGGKAAIQLWQGSIAACMDPRAQMLVVSDMNFGGHTIPAITKEQIQEVIACYGKAAARAVQAGYDCLEFHLAHNYLPHSFLSGGFNHRDDEYGGSFENRCRFPLEVIDEIRKNIPEGMPLFIRIDAQDDMLEGGMTIEDTIRFCNIAKEHGVDVLDVSRGNIITAASMYEVPPIDVPNGFNIQNAAKIRKETGMLTVGVGRINTEKLANELIESDQVDMVVMGRAQLADPEFANKAHDGRVDEIVHCVGCNQGCYDGFTDVMNRPHITCMRNPMIGHENEYTFEQADEAKNVWVIGGGVGGMEAAQV…	639	steroid hormone	d__Bacteria;p__Bacillota;c__Bacilli;o__Erysipelotrichales;f__Erysipelotrichaceae;g__Allobaculum;s__Allobaculum stercoricanis
GCA_000401215.1_00066	MAYNKLFSEIKIKGLELKNRIMFPAMGTKMATEDKFVTQQIIDYQVARVVGGCGLNFTEVCSVYAPASPKKFLSIAEDKYIQGLKKLTDAIHEAGGKAGVQLWLGGLAVASDPEAMIIIPSDIPVQGTDYIMPGASLETIKEAVKSFGEAARRAVEAGFDTIEFHAGHNYVPHSFLSPFFNKREDEYGGSLENRARFSIEAIKAIRENIPEDMPLFMRVVAQDDYLEGGLTIEDIIEFCKMAKEAGVDVVDVSRGNFSSAAIKFEVPPVDLQRGFNVKNAARIRKETGLITVAVGRINDAALAEEILENDQADMVVIGRSQLADPEFCNKSKDGKEDSIIKCVGCNQGCYDGFVSTEMPFITCLRNPALGREAEYKIFKTDTPKKVLIAGGGIAGLEAA…	645	steroid hormone	d__Bacteria;p__Bacillota_A;c__Clostridia;o__Clostridiales;f__Clostridiaceae;g__Clostridium;s__Clostridium sartagoforme_A
GCA_000403295.2_02566	MFKKLFTPIKIRGMELKHRIVMPAMGTKFSGNASYVTPTHIHYHAARAKGGSALNIVEVCSVHTPSAPRQFLSISEDEYIPGLKQLTDAIHAEGGKAGLQLWQGSLAVGMDQTAQILMASDTPMGEGITLPGITIDQIKEVVDCYGRAAARVVKAGFDCVEFHCAHNYLPHSFLSGGINYRTDEYGGNFENRAKFPLECIRAIRENIPEDMPLFMRIDAHDDYLEGGLTIEEVIEFCKLAGKAGVDVLDVSRGNIISPANKYEVPPIDIPQGFNIDNAARIRKETNMLTIGVGRINTAELAEQILEEDKVDMVVMGRAQLADPDFCNKAKSGQVEEIDYCVGCDQGCLDGFADTECPQITCLRNPAVGREADCQIVKTEKPETVLIAGGGIAGLEAAII…	1156	steroid hormone	d__Bacteria;p__Bacillota_A;c__Clostridia;o__Lachnospirales;f__Lachnospiraceae;g__Schaedlerella;s__Schaedlerella sp000403295	Fused with 3β-HSD
GCA_000403295.2_04501	MSFEKLFSPIKLRELELKNRVVMSAMGTHESSESEDGKGVTDKLIAYHVARAKGGCGLNTVEVSSVDAASAPSGFLSIADDKYIPGFRRLNDAVHEAGGKTCLQLWQGGLAVASDQTVQILLPDDMPLSAEYTVPAITEERLYSVIDAFKAAAARAVEAGFDCLEFHCAHNYLPHSMLSGGLNHRTDDWGGSFENRKRFPLACIRAIREKMPEGMPLLMRIDCHDDMLDGGLTVDDVIEFCRDAKEAGVDVLNISRGNIVSAATVYEVAPVDIPKGFNVEDAARIRRETGMITMPCGRINTPEFAEQILEDGKADLVVMARAQLADPDFCNKAKDGRLGEIKYCIGCNQGCYDYFYTSLSNPAVKHITCMRNPALLEEKAAALKPGTKSKKVLIIGGGI…	654	steroid hormone	d__Bacteria;p__Bacillota_A;c__Clostridia;o__Lachnospirales;f__Lachnospiraceae;g__Schaedlerella;s__Schaedlerella sp000403295
GCA_000403315.2_02508	MPFEKLFSPIKIRDLELKNRVVMSAMGTHESAESEDGKGVTDKLIAYHVARAKGGCGLNTIEVTSIDAASAPRGFLSIAEDKYIPGLRNLNDAVHAAGGKTCVQLWQGGLAVASDQTVQVLVPNDMPVSAEYTIPGITEERLYSIIDAFQTAAKRAVEAGFDCLEFHCAHNYLPHSMLSGGLNHRTDGWGGSFENRKKFPLACIRAIRESMPEGMPLLMRIGCHDDMLKGGLTLEDVIAFCKDAKEAGVDILNISRGNIVTDATIYEVAPVDIPKGFNVEDAARIRKETGMLTMPCGRINTPEYAEQILQEDKADLIVMARAQLADPDFCNKAQEGRLNDIRYCIGCNQGCYDYFVASLYDPNVKHITCMRNPALLEEEAWALKQTHTPKKVMVIGGGI…	654	steroid hormone	d__Bacteria;p__Bacillota_A;c__Clostridia;o__Lachnospirales;f__Lachnospiraceae;g__14-2;s__14-2 sp000403315
GCA_000403455.2_02218	MYEKMFEPIKIRGLEMKNRVVYSAAGTKFSGKQGSFVTDKLIDYHVARVKGGSGLNIVEVSSVHTPSAPRNFLSISEDLYMPGLKKLVDAIHEAGGKAAIQLWQGGLAVGSDRTAQILVSSDMPVSPEMTIPGITIEQMQEIVECYGKAARRASDCGFDAVEFHCAHNYLPHSFLSGGMNHRTDEYGGSLKNRAKFPLECIRAIRANLREDMPLFMRIDAHDDYLENGMTLEDTITFCNWAKEAGVDVLDVSRGNFISAAIKYEVPSIDTPQGFNIDNAAAIRKGTGMLTIGVGRINTPDIAEKALAEDKVDMVVMCRAQYVDPEFLNKVKAGRLDEITYCIGCDQGCYDGFENMDIPHVTCLLNPAIGREKECELIPAEKPETVLIAGGGIAGLKAAI…	1157	steroid hormone	d__Bacteria;p__Bacillota_A;c__Clostridia;o__Lachnospirales;f__Lachnospiraceae;g__Sporofaciens;s__Sporofaciens sp000403455	Fused with 3β-HSD
GCA_000407485.1_02171	MFPTLFLPVTIRQLTLKNRAIMPAMGTKFPKDNQVTQQLIDFHVERVKGGSALNMVEVTGVHAGSIPSHYLSLAEDRFIPGMQELTAAIHEYGGKAGVQLWQGSIAVAADPTSQVIVASDMPVSPEYTIPGASKELIAELIECYRQAARRAVEADFDCVEIHLGHNYILHSFLSGGINRRTDEYGGSLENRARFPLAVIEAVRSALPDTMPLFMRIDAHDDYLENGLTIEEVIQFIKWAKERGVDVADVSRGNIISSGLKYEVPPIDIPFGFNIENAARIKAETGIITMGVGRVNRPELAEEILAAGKVDLIGIGRAQLSDPDFLNKAEAGKLEDIVYCVGCNQGCYDACERADIPHITCLRNPAVGKEREYRLKPADEMKKIVVAGGGMAGMEAAMTL…	642	steroid hormone	d__Bacteria;p__Bacillota;c__Bacilli;o__Lactobacillales;f__Enterococcaceae;g__Enterococcus_A;s__Enterococcus_A pallens
GCA_000423525.1_01297	MSYEALFSPFKIRGLELKNRIILPGMNTKMTKSKHDIGEDLIAYHVARAKAGCALNIFECVAICPAPHAYMYMGLYNDHHVEQLKKLTDAVHEVGGKMSVQLWHGGFSPELFFDETNVLEKPENLSVERIHEIVEEFGLAAKRAVEAGFDSVEFHAAHSYLPHEFLSPGMNKRTDEYGGNFENRCRFLFETITAIRNNIPEDMPFFMRVGCIDELMDETMTEAEIVEFINRSADLGVDVADISRGNAVSFATVYEVPPFNLAHGFNIENIYNIKKQIKIPVMGVGSIKTGEMANRVIEEGKFDLVGIGRSQITDPDWVAKVRDGKEDTIRHCIGCVQGCYDAIIDPKMKSITCTHNPMVAQEYKGLPKTEEAKKVMIIGGGMAGLMAAQILKKRGHEPV…	639	bile acid	d__Bacteria;p__Bacillota_A;c__Clostridia;o__Peptostreptococcales;f__Filifactoraceae;g__Proteocatella;s__Proteocatella sphenisci
GCA_000432375.1_01787	MSYDALFSPIKLRGLELKNRVVLPGMNTKMVKDKNDVGEDLPAYHAARAAGGCGLNIVELVSICPECHAYLYLGLYNEHHRDQLRKITDAIHAAGGKAGVQIWHGGFVPEEFFDKTNKLETPDTLTVERIHEIVKQFGYSAKLAVEAGFDALEFHGAHTYLPHEFMNPSLNKRTDEYGNQSLENRCRFNLEVIREMRKNMPEDMPLLMRLDAIDEMLPAVTTQDETVQFINWAAEAGVDAIDLSRGNARSLATVYEVPPYNLEPGFNMDNIAAIKARVNIPVIGVGRIVDPALADQLIREGKIDMVAVGRAQLADPEWCNKSMEGREAEIRRCIGCTEGCYDKVIDPKAKHITCTRNPALCLEYKGLPKPEKAKNVMVIGAGIGGLMAAEYLKARGHNP…	565	bile acid	d__Bacteria;p__Bacillota_A;c__Clostridia;o__Oscillospirales;f__Oscillospiraceae;g__CAG-103;s__CAG-103 sp000432375
GCA_000439105.1_01926	MYYNHLFNSIKIRGLEIKNRVIFPAMGTKMLNGDSYVTDQLIDYHVARAKGGNGLNFTEVCSVYSKSSPKNFLALSDDKYIPGMKKLVDAIHNEGGLIGAQLWLGGSAVLFGDPSAMVVLPTDFQASPNYVISGASIEIIKEAVESFGTAAKRAVEAGFDTVEFHAGHNYTPHSFLSKAFNKRTDEYGGSFENRSRFLLECIEAIRNNIPEDMPLFMRIDAFDDYVEDGLTIEEVIEFCKLAKNAGVDVVDVSRGNFSSAAIKYEVPPVDLPRGFNVDNATRIKNETGLVTVAVGRINDPEQADKIIKDCKADMVVIGRGQLADPEFCNKAMRGKADRIIRCVGCNQGCFDGFNSKDVPFITCLRNPALGREKEYELIKAEKSKNVLIIGGGVSGLQAA…	645	steroid hormone	d__Bacteria;p__Bacillota_A;c__Clostridia;o__Peptostreptococcales;f__Peptostreptococcaceae;g__Terrisporobacter;s__Terrisporobacter glycolicus
GCA_000455485.2_04762	MAFDTLFSPIKIRGLELKNRVMFPAMGTKMATEDRFVTQQVIDYHVARAEGGCGVNFTEVCSVYKLASPKKFLAISEDKYIPGLKKLTDAIHEAGGKAGVQLWLGGMAVGSDPEQMIIIPSPVPVPGTEYTIPGATIETIQEAVKAFGEAAKRAVEAGFDTIEFHAGHNYTPHSFLSPFFNRRTDEYGGDLNNRAKFLIECIEAIRQNIPAEMPLFMRVDAHDDYLEGGLTIEEVIQFCKMAKDAGVDVVDVSRGNFSSSAIIYEVPPIDLPRGFNVDNAARIRKETGLTTVAVGRINDPAQAEEILASSKADMVVIGRAQLADPEFCKKAQAGKAENIVRCVGCNQGCYDGFVSTEMPFITCLRNPALGREAEYKLAPTDHPKKVLIAGGGIAGLEAA…	645	steroid hormone	d__Bacteria;p__Bacillota;c__Bacilli;o__Paenibacillales;f__NBRC-103111;g__Gorillibacterium;s__Gorillibacterium massiliense
GCA_000466585.1_00549	MAFNKLFSPIKIKGLELKNRVVFPAMGTKMPTEDKFVTQQIIDYHVARVVGGCGLNFTEVCSVYAPASPKKFLSIAEDKYIPGLKKLTDAIHEAGGKAGVQLWLGGLAVASDPEAMLIIPSDMPVPGTEYTMPGASMETIKASIKAFGDAARRAVEAGFDTVEFHAAHNYVPHSFLSPFFNRRNDEYGGSLENRARFSIECIKAIRENIPEDMPVFMRVDAQDDYLEGGLTIEDIIEFCKMAEEAGVDILDVSRGNFSSAAIKYEVPPIDLPRGFNVDNAARIKKETGMLTVAVGRINDPALAEDILESNKADMVVMGRAQLADPEFCNKAREGRVESIVKCVGCNQGCYDGFVSPDMPFITCMRNPALGREAEYALVKTDAPKKVLVAGGGLAGLEAA…	645	steroid hormone	d__Bacteria;p__Bacillota_A;c__Clostridia;o__Clostridiales;f__Clostridiaceae;g__Clostridium_AT;s__Clostridium_AT sp000466585
GCA_000469305.1_01731	MFEHLLSPIKIRGLELKNRIILPAMGTRMASEKGEITDRLIAYHAARAKGGCGLNIVEVTAVHRPSSPAHFVWICEDSLIEGHKKLTDAIHENGGKAGIQLWQGGLAVSMDPSAQILLPSDMNLGQYTIPGITLEQIKEIVFCYGQAARRAVEAGYDCIEFHLAHNYLPHSFLSGGLNHRTDEYGGSFENRCRFPLEVIDAIRNNIPEDMPLFIRIDAHDDFLEKGLTIEEVIDFCNIAKEHGVDVLDVSRGNILTAATIYEVPPIDVPQGFNIENASRIRKETNMLTIGVGRINHEDFAEKLLAEDKVDMVVMGRAQLADPELVNKLKEGRTQDIIHCIGCDQGCYDGFTDVVNREFITCMRNPNIGHEAEHTFTKTENPKHVWIVGGGVGGMEAAKV…	639	steroid hormone	d__Bacteria;p__Bacillota;c__Bacilli;o__Erysipelotrichales;f__Erysipelotrichaceae;g__Faecalitalea;s__Faecalitalea cylindroides
GCA_000686725.1_01674	MKFSKLFSPIKIRGLELKNRIMFPAMGTKMSTEDKFVTQQIIDYQVARVVGGSGLNFSEVCSVYEKAAPKKFLSIGRDEYIPGLKKLTDAIHEVGGKAGVQLWLGGLAAGSDPTAMIIIPSEMPVPETEYTIPGASLETIKESVKAFGSAAKRAVEAGFDTIEFHAGHNYTPHSFLSPFFNKRTDEYGGDLQNRGRFLIECIEAIRENIPKDMPLFMRIDAQDDYLEGGLTIEDVIEFCKLSKEAGVDVVDVSRGNFSSAAIKYEVPPIDLPRGFNVENAARIKKETGMVTVAVGRINDPAQAEEIIEGDKADMVVIGRAQLADPDFCNKAKQGKESSIVRCVACNQGCYDGFVSPDVPFITCMRNPALGREAEYKIVKTNTPKRVLIAGGGVAGLEAA…	645	steroid hormone	d__Bacteria;p__Bacillota_A;c__Clostridia;o__Clostridiales;f__Clostridiaceae;g__Clostridium_I;s__Clostridium_I akagii
GCA_000702945.1_01972	MKYNKLFSPIKIRGLELKNRIMFPAMGTKMPTEDKFVTQQIIDYHVARVKGGCGLNFTEVCSVYSAASPKKFLAISEDKYIPGLKKLTDAIHGAGGKAGVQLWLGGLAVGSDQTQMIIIPSPMPVPDTEYTIPEASIEVIKECVNAFGESAKRAVEAGFDTIEFHAGHNYTPHSFLSPFFNRRTDEYGGELKNRARFLLECIAAIRSNIPEDMPLFMRIDAQDDYLEGGLTIEDIIEFCKLAKTAGVDVLDISRGNFSSAAIKYEVPPIDLPRGFNVENAARIRKATDMLTVAVGRINDPAQADNILSNDKADMVVIGRAQLADPEFCNKAIEGRESSIIRCVGCNQGCYDGFVSPEIPFITCLRNPALGREEEYKLIKTESPKKVLIAGGGIAGLEVA…	645	steroid hormone	d__Bacteria;p__Bacillota_A;c__Clostridia;o__Lachnospirales;f__Lachnospiraceae;g__Anaerocolumna;s__Anaerocolumna sp000702945
GCA_000732635.1_00673	MKFNNLFNPIKIREMEIRNRVEFPAMGTKMSTEDGYVTEKLIDYHVARALGGNGLNFTEVCSVYDKANPKDFLGICDDKYIPGLKKLADSIHEAGAKAGVQLWLGGMAVGSDPTAKMIVPSDVPIKGTDYVIPGASLETIKECVKAFGDAAKRAVEAGFDTVEFHAGHNYTPHSFLSGAFNKRTDEYGGSLENRSRFLIECIEAIRNNIPEDMPLFMRIDAHDDCVENGLTIEDVIEFCKLAKTAGVDVLDISRGNFTTNAVKYEVPPVDLPRGFNVDNAARIKKETGMITVAVGRINDPEQADEIIRSGKADMVVIGRAQLADPEFCNKAYRGDVDSIVRCVGCNQGCYDGFVSTEMPHITCLRNPALGKEKEYALVKTDNPKKVLVIGGGVAGLEAA…	645	steroid hormone	d__Bacteria;p__Bacillota_A;c__Clostridia;o__Clostridiales;f__Clostridiaceae;g__Clostridium_J;s__Clostridium_J sulfidigenes
GCA_000733755.1_03027	MAYEKLFSPIKIRGLELKNRIMFPAMGTKMPTEDKFVNQQIIDYQVARVKGGCGLNFTEVCSVYRLAAPKKFLAISEDKYIPGLKKLTDAIHEAGGKAGVQLWLGGLAVRSDPDQMLIIPSPISVPGTEYSLPGASLETIREAVEAFGDAAKRAVSAGFDTIEFHAGHNYTPHSFLSPYFNKRTDEYGGSLPNRARFLIECIEAIRKNIPEDMPLFMRIDAHDDYLEGGLTMEEVIEFCKMAKVAGVDVLDVSRGNFSSAAIKYEVPPIDLPRGFNVENAARIRRETGMITVAVGRINDPLQAETILSEDKADMVVIGRAQLADPEFCNKAKDGKESSIVRCVGCNQGCYDGFVSTEMPFITCLRNPALGREAEYQLTLTTNPKKVLIIGGGIAGLEAA…	645	steroid hormone	d__Bacteria;p__Bacillota_A;c__Clostridia;o__Lachnospirales;f__Lachnospiraceae;g__Lachnoclostridium;s__Lachnoclostridium phytofermentans_A
GCA_000758685.1_04629	MAFTTLFSPIRIRGLELKNRVILPAMGTKMPSEDRYVTQQLIDYQTARAEGGCGLNFTEVCSVYGPASPKNFLAISDDKYIPGLKRLTDAIHEAGGKAGIQLWLGGLAVASDPEQMIIIPSPVPVQGTEHTIPGAEISTLKEAAKAFGEGAKRAVEAGFDTIEFHAGHNYTPHSFLSPFFNRRTDEYGGDLKNRARFLIECIEAIRRNIPDEMPLFMRIDAHDDYLEGGLTIEEVIEFCGMAKDAGVDVLDVSRGNFSSAAIKYEVPPIDLPRGFNVDNASRIRKETGMLTVAVGRINAPAQAEEILADGKADMVVIGRAQLADPEFCNKAQAGQTEDIVQCVACNQGCYDGFVSSEMPFITCLRNPALGREAKYRLSATDHPKKVVVAGGGIAGLEAA…	645	steroid hormone	d__Bacteria;p__Bacillota;c__Bacilli;o__Paenibacillales;f__Paenibacillaceae;g__Paenibacillus;s__Paenibacillus stellifer
GCA_000797495.1_05879	MFKKLFSPIKIRGMELQNRIVMPAMGTRMASEKSEVTQRLTDYHEARAKGGCGLNIVEVAAVHTPSAPAHFVSISEDSYIEGHQRLTDAIHRAGGKAGIQLWQGSIATVMDPKAKMLVVNDMNFGNYTLPAIEKEEIAEIIECYGKAAGRCVTAGYDCIEFHCAHNYLPHSFLSGGLNHRTDEYGGSFENRARFPLECIRAIRENIPEDMPLFMRIDAHDDFLPQGLTIEEVIRFSRLAQDAGVDVLDVSRGNIITAASLYEVPPIDVPNGFNVENANRIRRETGMVTIAVGRINTAQLAEDILEQEKADMIVMGRAQLADPEFANKAKEGRVRDIIHCVGCDQGCYDGFCDIVNRPFITCMRNPALGHEKEHRLEKAASPRKVLIAGGGMGGMEAAVV…	643	steroid hormone	d__Bacteria;p__Bacillota_A;c__Clostridia;o__Lachnospirales;f__Lachnospiraceae;g__Robinsoniella;s__Robinsoniella peoriensis
GCA_000808015.1_01015	MYYNNLFSSIKIRGLEIKNRVVFPAMGTKMLNGDRYVTDQLIDYHVARAKGGNGLNFTEVCSVYSKSSPKNFLAISDDKYIPGMKKLTDAIHEAGGLAGAQLWLGGSAVLFFGDSTATAVLPSDFQAAPNNVIPGASKEVIKEAVEAFGTAAKRAVEAGFDTVEFHAGHNYTPHSFLSKAFNKRTDEYGGSLENRSRFLIECIESIRNNIPEDMPLFMRIDAFDDYLEDGLTIEEVIEFCKLAKNAGVDVVDVSRGNFSSAAIKYEVPPVDLPRGFNVDNATRIKNETGLVTVAVGRINDPKQADEIIESGKADMVVIGRGQLADPEFCNKAMRGETDSIIRCVGCNQGCYDGYVSEDVPFITCLRNPALGREKEYELRKTEKPKKVLIIGGGVAGLQA…	646	steroid hormone	d__Bacteria;p__Bacillota_A;c__Clostridia;o__Peptostreptococcales;f__Peptostreptococcaceae;g__Terrisporobacter;s__Terrisporobacter othiniensis
GCA_000820705.1_02987	MAFNKLFSPIKIRGMEFKNRVVFPAMGTKMASDDRFVTQQLIDYHTARAKGGNGLNFTEVASVHTPSAPKKFLSISDDKFIPGLKKLTDSIHQAGGKAGVQLWQGGLAVASYEEAIIILPSDMPIRGTDKVIPGASVELIKEVVESFGDAARRAVEAGFDCVEFHAGHNYMPHSFLSPYFNKRTDEYGGSFENRVRFLIECIESIRKNIPEDMPLFMRIVAHDDYLENGLTIEDTIEFCKLAKKAGVDVLNVSRGNFSSAAVKYEVPPVDLPRSFNVHNAERIKNETGMVTMAVGRINDPQQAEDIIASGKADMVVIGRAQLADADFCNKAASGDVDNIVRCVGCNQGCYDGFVSTEVPFITCLRNPALGREAEYEIIKTDSPKKVLVAGGGVAGLEAA…	645	steroid hormone	d__Bacteria;p__Bacillota_A;c__Clostridia;o__Clostridiales;f__Clostridiaceae;g__Clostridium_AA;s__Clostridium_AA polynesiense
GCA_000821305.1_03110	MFNHLFQLIKIRDMELLNRVIMPAMGTRMANEKSEITQRLIDYHEARAKGGCGLNIVEVASVHSPSAPAHFVSISEDSFIAGHKKLTSAIHEAGGKAGIQLWQGSIAVGMDPKAKIFVASDMPFGKYTIPAITKNEIKEIVDSYGKAARRCVEAGYDCIEFHCAHNYLPHSFLSGGFNRRQDEYGGSFENRMRFPLECIEAIRNNIPEGMPLFMRIDAHDDCLPNGLIIEEIIEFCKRAKEAGVDVLDVSRGNIITPASIYEVPPIDIPNGFNVENASRIRKETGMVTIAVGRINTPELGENIIKENKADMVVMGRAQLADPEFCNKAKTGKVKDIIYCVGCNQGCYDGFCDVENREFITCLRNPSLGHEKEYNLHKTDTPKKVLIAGGGMAGMEAARV…	643	steroid hormone	d__Bacteria;p__Bacillota_A;c__Clostridia;o__Clostridiales;f__Clostridiaceae;g__Clostridium_J;s__Clostridium_J culturomicium
GCA_000953675.1_02047	MSYNSLFSPFKIKDLEIKNRVILPAMMTKMASPTGLVTQNLIDYHVAIAKGGCGLNFTEVCAIHKSTHGNGYLALYNDEHFKGMKNLIDNVHNVGGKIGVQIWHGGQVAIALLPKDRTPMVTEGMTHEDIKEIVNCYGKSTKMAVAAGCDAIEFHAAHTYLPHTFLSAAFNKRDDEYSGSLENRARFSLEVIRSMRANMPETMPLFMRVDALDDYVQNGLTIEDVIEFLKMAKAEGVDIIDISRGNNKSAALKYEVPSIDTPRGYNIENVKKIRDAIKMPVVGVGRINHPEIANKFIEEEKCDLVAIGRGQITDHEFCNKAKDGKADSIRLCVGCLKGCFDSIMNPNIPTITCMRNPMVGKEGQPITKTTNPKTVLIAGGGMGGMMTANMLKVRGHNPI…	642	unsure	d__Bacteria;p__Bacillota_A;c__Clostridia;o__Peptostreptococcales;f__Peptostreptococcaceae;g__Paraclostridium;s__Paraclostridium sordellii
GCA_001185345.2_01280	MGYEALFSPFKVRGLELKNRIILPGMNTKMTKNKHDVGDDMIAYHVARAKAGCALNIFECVALCPAPHAYMYMGLYNDHHVSQLRKLTDAVHEVGGKMGIQLWHGGFSPQLFFDETNTLETPDTLTVERIHEIVEEFGRGAKLAVQAGFDAVEFHAAHSYLPHEFLSPGMNKRTDEYGGNFENRCRFCFEVIKAIRENIPEDMPFFMRVGCIDELMEENMTEEEIVEFINRSADLGVDVADISRGNAMSFATVYEVPPFNLPHGFNIENIYNIKKQIKIPVVGVGRIDTGEMANKVIEEGKFDLVAIGRAQLVDPEWVTKVREGREELIRHCIGCVQGCYDAVINPKMKHITCTRNPMLCLEYKGLPKTDTPKKVMIAGGGMAGLLAAEVLKKRGHEPV…	639	bile acid	d__Bacteria;p__Bacillota_A;c__Clostridia;o__Lachnospirales;f__Lachnospiraceae;g__Extibacter;s__Extibacter sp001185345
GCA_001312505.1_02052	MFEKLFSPIKIKDMELKNRIILPAMGTKFSGDGSEVTDKLIDYHVARVKGGSGLNIVEVTSVYTPAAPKRFLSLSEDEYIPGMKRLTDAIHAEGGKAGVQLWLGALAVSSDRAAQIIIPSDMPISAEITIPGMPKELIPVVVDAYGKAANRAVQAGYDCIEFHCAHTYLPHSFLSGGINRRTDEYGGSFENRAKFPLECIRAIRANMPEGMPLLMRIDAHDDYLEGGLTIEEVIKFCKLAQEAGVDVLDVSRGNILSNGLKFEVPPVDLPQGFNVDNAAKIREETGMLTIGVGRINTPELAEKILEEDKVDMVVMGRAQLADPDFCKKAEAGQTDDIDYCIGCNQGCYDGFENMDMECITCLRNPALGREKECEIHLTEKPETVLVAGGGIAGLEAAII…	1155	steroid hormone	d__Bacteria;p__Bacillota_A;c__Clostridia;o__Lachnospirales;f__Lachnospiraceae;g__Mediterraneibacter;s__Mediterraneibacter faecis	Fused with 3β-HSD
GCA_001403615.1_04062	MEFNNLFSPIKIRGMELKNRVEFPAMGTKMATEDRFVTQQIIDYHVARVLGGNGLNFTEVCSVYEKAAPRKFLAICDDKYISGLKKLADAIHEAGGKAGVQLWLGGLAVASDPEAMIIIPSDMPVQGADVTIPGATVEIIKEAINAFGEAARRAVEAGYDCIEFHAGHNYVPHSFLSPAFNHRTDEYGGSLENRARFSLECIKAIRSNIPEDMPLFMRIDAHDDYLDNGLTIEEVIEFCKMTKAAGVDVLDVSRGNFSTAAIKYEVPPVDLPRGFNVENATRIKRETGMTTVAVGRINDPAQAEEIISSGKADMVVIGRAQLADPEFCNKAKAGDVDSIVRCVGCNQGCYDGFVSTEMPFITCMRNPALGREAEYALVKTNNPKKVLVAGGGMAGLEAA…	645	steroid hormone	d__Bacteria;p__Bacillota_A;c__Clostridia;o__Clostridiales;f__Clostridiaceae;g__Desnuesiella;s__Desnuesiella massiliensis
GCA_001458595.1_01285	MYYNNLFSPIKIRGMEIRNRVEFPAMGTKMLNGSKYVTDQLINYHVARARGGNGINFTEVCSVYEKASPKNFLAISDDKYIPGLKKLADAIHEAGAKAGVQLWLGGSAVMFSGDTDVNVVLPSEFKVGDDYVIPGASIEVIKECIAAFGKAAKRAVQAGYDAIEFHAGHNYTPHSFLSGAFNKRTDEYGGTLENRGRFLIECIESIRNNIPEDMPLFMRIDAHDDCLEDGLTIEEVIEFCKSAKKAGVDVLDVSRGNFSSAAIKYEVPPVDLPRGFNVENAARIKKETGMITVAVGRINAPEQADEIIRSGKADMVVIGRAQLADPEFCNKAMNGKIEDIIRCVGCNQGCYDGYASPEVPFITCMRNPALGREAEYGLLKTDSPKKVLVIGGGVSGLEA…	646	steroid hormone	d__Bacteria;p__Bacillota_A;c__Clostridia;o__Clostridiales;f__Clostridiaceae;g__Clostridium;s__Clostridium neonatale
GCA_001512555.1_00713	MVRAFGEAARRAVEAGFDCVEFHAAHGYSPHSFLSAAINKRDDEYGGSLENRARYSIECIKAIRENIPEGMPILMRIVAHDDYLEGGLTIEDIIEFCKMAKEAGVDVLDVSRGNAHSAGVKFEVPSIDIPRGFNVENAARIRKETGMITIAVGRINDPRQADDIIASDKADMVVMGRAQIADPEFCNKASSGDEDDIIRCIACNQGCVDRYTNKAEFPHLSCLRNPAVGREKECSLVPAREPKRVLIAGGGLGGMEAAITLKKRGHEPILCEKSSELGGQFLLAGLAPRKQEMREAAVSRAEQTYRAGVDVRLNTPVNSKVIEEISPDAVIIATGAEAARFDIPGTDRPNVCNAYDVLSDRVRPSGDVIVVGGGLVGLEVAEYLAERKNNVTVIEALEG…	504	steroid hormone	d__Bacteria;p__Bacillota_A;c__Clostridia;o__Acetivibrionales_A;f__DSM-8532;g__Thermoclostridium_A;s__Thermoclostridium_A sp001512555
GCA_001517085.1_05543	MAYPTLFSPITIRGLELKNRIIFPAMGTKMPDEERFVTQQLIDYHVARAEGGCGLNFTEVCSVYAPASPKKFLAISEDKYIPGLKQLTDAIHEAGGKAGIQLWLGGLAVASDPEQMIIIPSPVPVPGTEYTIPGAEIETLKAAAKAFGEGAQRAVQAGFDAIEFHAGHNYTPHSFLSPFFNRRNDEYGGDLKNRARFLIECISSIRQNIPNDMPLFMRIDAHDDYLEGGLSIEDVIAFCNLAKAAGVDALDVSRGNFSSAAIKYEVPPIDLPRGFNVNNADRIRRETGMLTVAVGRINTPGQAEEILADGKADMVVIGRAQLADPEFCMKAQSGNSDDIIQCVACNQGCYDGFVSSEVPYITCLRNPALGRETEYKLILTGHPKKVVVAGGGIAGLEAA…	645	steroid hormone	d__Bacteria;p__Bacillota;c__Bacilli;o__Paenibacillales;f__Paenibacillaceae;g__Paenibacillus;s__Paenibacillus sp001517085
GCA_001604275.1_02149	MKFEHLFSPITVRGCEFRNRVVFPAMGTKMGSEDRFVTQRLIDYHVARAKGGNGLNMVEVCSVHKPSSPKNFLALSEDVYIPLMRELVDAVHVAGAKVGLQLWQGGLAVGSDRESMIVIPNPMPIPGTEYTLPGAIPQLLEEIAQAFGAAARRATEAGFDCVEFHCGHNYSPHCFLSSAMNHRTDEYGGSLENRARYPLACIREIRKNVPDSMPIFMRVDAHDDYLENGLTIDDVIAFCKMAGETGVDVLDISRGNFSSNAIKYEVPPVDIPRGFNVENAAKIRKATGMVTVAVGRINDPALAEEILASDKADMVVIGRGQLADPEFCNKAREGREDEIVRCVACNQGCYDGFVNPAFPHITCMRNPALGREREYALVPTKTPKTVLIAGGGMAGLEAA…	645	steroid hormone	d__Bacteria;p__Spirochaetota;c__Spirochaetia;o__Sphaerochaetales;f__Sphaerochaetaceae;g__Spiro-02;s__Spiro-02 sp001604275
GCA_001881565.1_03731	MYEKLFSPITIKGMELKNRVILPAMGTRMSDHKMVTDKLIRYHVARVKGGNGLNMVEVASVEPLSSPKQFLSIAEDMYIPGLKKLTDAIHEAGGKAGIQLWQGSIAVSFDPAAIMYVASDMPVSAELTLPGISVEQIHYIADCFGKAAARAAKAGFDCVEFHCAHNYLPHSFLSGGINHRTDEYGGSLENRARFPLEAIRAIRSAIPEDMPIFMRIDAHDDYLENGLTIEEVAQFCKWAKEAGVDVLDISRGNIITPALKYEVPSLDLPCGFNIDNAAYIRKETGMLTVGVGRINTPELAEQILEEDKVDMVVIGRGQLADPEFCNKAKSGKREDIVTCVGCDQGCYDGFSNLDMPHITCLRNPAVGLEAELEPVPCEEPEKVLIAGGGIAGMQAALIL…	1157	steroid hormone	d__Bacteria;p__Bacillota_A;c__Clostridia;o__Lachnospirales;f__Lachnospiraceae;g__Eisenbergiella;s__Eisenbergiella tayi	Fused with 3β-HSD
GCA_001898175.1_00936	MPYDHLLAPISLRGLELTNRVVFPAMATGFVAPGGYVTDQLIAYHVARVVGGSGLNVTEATSIHAPSAPGCFLNISGDEFVPGLRRFTDAIHAAGGRTAVQLWQGGLAAWGFDPAHLELISPSGLPTPAGLVPGSTPEKIAEVVAAWGAAAARAVEAGFDAIEFHCAHNYSPHAFLSPALNQRMDEYGGSAANRARYPLAAIAAVRAAMPDDMPLLMRIDAQDDELPGGLTVDDVIAFSLLAHEAGVDALDVSRGNVVTSAIRYEVPPIDVPRGFNVANAAAIRRGTGMVTIAVGRINDPDQAEEIIASGKADMVVVGRGQIADPEFVAKTAAGRARDIVRCVGCDQGCYDRIVASFGPITCLRNPLVGREAEGAPSPTLRPLRVLVAGGGVAGMEAAL…	644	steroid hormone	d__Bacteria;p__Actinomycetota;c__Actinomycetia;o__Actinomycetales;f__Cellulomonadaceae;g__Cellulomonas;s__Cellulomonas sp001898175
GCA_001955925.1_01761	MAYPALFSPIQIRGLELKNRIIFPAMGTKMPSEERFVTQQLIDYHVARAEGGCGLNFTEVCSVYGPAAPKKFLAISDDKYIPGLQQLTEAIHDAGGKAGIQLWLGGLAVASDSEQIIIIPSPVPVPGTEYTIPGADIETLQAAAKSFGEGARRAVEAGFDAIEFHAGHNYTPHSFLSPFFNRRTDEYGGSLENRARFLIECITSIRGNIPADMPLFMRIDAHDDYLEGGLSIEDVIAFCKMAQAAGVDALDVSRGNFSSAAIKYEVPPIDLPRGFNVDNAARIRRETGMLTVAVGRINAPDQAEDILADGKADMVVIGRAQLADPEFCLKAESGNSNDIVECVACNQGCYDGFVSSEVPFITCLRNPALGREAEYKLMMTDHPKKVVVAGGGIAGLEAA…	645	steroid hormone	d__Bacteria;p__Bacillota;c__Bacilli;o__Paenibacillales;f__Paenibacillaceae;g__Paenibacillus;s__Paenibacillus sp001955925
GCA_002070215.1_02133	MPYPHLLAPLTVRGLTLRNRVLMPGMATGYVVNGGHVSQRLIDYHVARARGGCGLNITEATCVHTPSAPANFLSISDDQFLPGLMELTTAIRDAGGASGVQLWQGGLVVGFLDPSLVAVFPSEGWGPDAASVELIHEVVTAFGTAANRAARAGFDCVEFHCAHNYSPHSFLSGAFNHRTDEYGGSFENRMRFPLECIRAIRANIPGEMPVLIRVSAIDDFLEGGTTLEQMIEFLNHCKLAGVDIVDVSRGNTVTPALVYEVPPIDIPRGFNVENAAAIRQGTGLITCAVGRINDPKQAEEIIASGQADMVAVGRGQIADPEWVNKAAAGRASDITKCVACDQGCYDRYAGGHPMGITCLQNPRVGREAEFAVTKTRHPKKVLIAGGGMGGMEAAALLRE…	646	steroid hormone	d__Bacteria;p__Chloroflexota;c__Anaerolineae;o__UBA2200;f__UBA2200;g__UBA2200;s__UBA2200 sp002070215
GCA_002159185.1_02834	MYDTLFSPFRVRGMELKNRIVLPAMGTKFAGDDKMVNDQLIDYHVARVKGGTGLSIVEVSSVHTPSAPKRFLSISEDCYIPGLKRLTDAIHAAGGKAGIQLWQGGLAAAGMDKTVQVLIPSDMGPIPGITREQMAQVVECFGKAAARAVKAGFDCVEFHCAHNYLPHSFLSGGINHRTDEYGGSFENRARFPLECIRAIRANLPEEMPLLMRIDAHDDYLPGGLTLEEVVEFCRLAAQEGVDVLDVSRGNILTAGLKFEVPPIDLPRGFNIDNAARIRKETGLPTIGVGRINEPEIAEKILEEGKVDLVVIGRAQLADPEFCNKCREGRLEDIDYCVGCNQGCYDGFADPSVPHITCLRNPALGRERECALHPTAHPRTVLIAGGGVAGMEAAITLKQL…	643	steroid hormone	d__Bacteria;p__Bacillota_A;c__Clostridia;o__Oscillospirales;f__Ruminococcaceae;g__Fournierella;s__Fournierella sp002159185
GCA_002159625.1_02010	MFDHLFSPFKVRGMELKNRIVMPAMGTRFCEDRYITQRLIDYHVARAKAGCALNIVEVSSVHTPSAPSMFVSISEDCYVEGHRRLVDAIHAAGGKAGVQLWQGSIAVGMDRSAQMLVASDLPLAPGFTLPGITHEQIDEIVTCFGEAARRAREAGYDCVEFHCAHNYLPHSFLSAGINHRTDEYGGSLENRARFPLACIRAIRAAIGDDMALLMRIDAHDDFLENGMTIEDTIEFCRWAAEAGVDVLDVSRGNIISAANAYEVPPIDLPPAFNIDNAARIRRETGVPTIGVGRINTPQLAEDILAEDKVDLVVMGRAQLADPDFVAKAREGRVDDIVYCVGCDQGCLDGFADMERFEAITCLRNPALGHETDWALAPAATPKRVAVVGAGMAGLVAAQT…	640	steroid hormone	d__Bacteria;p__Actinomycetota;c__Coriobacteriia;o__Coriobacteriales;f__Atopobiaceae;g__Thermophilibacter;s__Thermophilibacter avicola
GCA_002160525.1_03013	MFKKLFSPVRIRGMELKNRVILPAMGTKFSGRDSYVTKKLVSYHLARVKGGCGLNIVEVCSVHTPSAPRGFLSISEDKYIPGLKSLTDAIHEAGGKAGLQLWQGSLAVGMDQTAQILVASDMPMGPGLTLPGMTKEQIKEVTECFGKAAERAVKAGFDCVEFHCAHNYLPHSFLSGGINHRTDEYGGSFENRSRFPLECIRAIRGNMPDDMPLFMRIDAHDDYLEGGLTIEEVIRFCTMAKEAGVDVLDISRGNILTAGLKYEVPPVDIPRAFNIENAARIRKETGMLTVGVGRINTPELAEKILEEDKVDLVVIGRAQLADPDFCVKAQNGDTEDIDYCVGCNQGCYDGFENVDSPCITCLRNPALGREEECVLTPAAKPETVLVAGGGIGGLEAAII…	1154	steroid hormone	d__Bacteria;p__Bacillota_A;c__Clostridia;o__Lachnospirales;f__Lachnospiraceae;g__Mediterraneibacter;s__Mediterraneibacter cottocaccae	Fused with 3β-HSD
GCA_002161595.1_00678	MYDTLFSPFRVRGMELKNRIVLPAMGTKFAGDDKMVNDQLIDYHVARVKGGTGLSIVEVSSVHTPSAPKRFLSISEDCYIPGMKRLTDAIHAAGGKAGIQLWQGGLAAAGMDKTVQVLIPSDMGPIPGITREQMAQVVECFGKAAARAAKAGFDCVEFHCAHNYLPHSFLSGGINHRTDEYGGSFENRARFPLECIRAIRANLPEEMPLLMRIDAHDDYLPGGLTLEEVVEFCRLAAQAGVDVLDVSRGNILTAGLKFEVPPIDLPRGFNIDNAARIRRETGLPTIGVGRINEPEMAEKILEEGKVDLVVIGRAQLADPEFCNKCREGRLEDIDYCVGCNQGCYDGFADPSVPHITCLRNPALGRERECALHPTAHPRTVLIAGGGVAGMEAAITLKQL…	643	steroid hormone	d__Bacteria;p__Bacillota_A;c__Clostridia;o__Oscillospirales;f__Ruminococcaceae;g__Fournierella;s__Fournierella sp002161595
GCA_002266425.1_03934	MAFDNLFSPIKIRGMELKNRVVFPAMGTKMPSEDKYVTQQIIDYHVARVLGGNGLNFTEVCGVHDPSTPKNFLSIGDDKYVPELKKLVDAIHSAGGKAGIQLWQGGMATASYQNEDIILVSDTPIYGTDKVIPGASIETIKEVIKSFGYAARRAVEAGFDCIEFHAGHNYLPHAFLSPFFNKRTDEYGGSFENRARFLIECIESIRNNIPENMPLFMRIVAHDDNLENGITIEETIEFCKLAKKAGIDVLNVSRGNFSSAAIKYEVPPVDLPRGFNVDNAERIKKETGMITIAVGRINDPSQADEIIKIGKADMVVVGRGQLADPEFCNKASSGKENTIVKCVGCNQGCYDGFVNPEVPYITCLRNPALGREAEYRLIKTDNPKKILIAGGGVAGLEAA…	645	steroid hormone	d__Bacteria;p__Bacillota_A;c__Clostridia;o__Tissierellales;f__Tissierellaceae;g__Tissierella;s__Tissierella carlieri
GCA_002270485.1_02022	MFEKLFSPIRIRGMELKNRVIMPAMGTKFSGNTSFVTDKLINYHAARAKGGSGLNIVEVSSVHTPSAPRQFLSISDDMFIPGMKKLTDAIHAEGGKAGIQLWQGSLAVGMDQTAQILLASDMEVEPGMTIPGIGIDTIKEVVNSYGKAAKRAVEAGFDCIEFHCAHTYLPHSFLSGGINHRTDEYGGSFENRAKFPLECIRAIRENIPEDMPLFMRIGAQDDDLEGGLTIEEVIDFCKLAGESGVDVLDVSRGNILSSALKYEVPPIDLPRGFNVENAARIRKETGMLTVGVGRINIPSLAESYLEEDKVDMVVMGRAQLADPDFCNKAKAGDLDHITYCIGCDQGCYDYFENTDTPQISCLRNPAVGYEEEYAIRKTEQPETVLVAGGGIGGLHAAIV…	1156	steroid hormone	d__Bacteria;p__Bacillota_A;c__Clostridia;o__Lachnospirales;f__Lachnospiraceae;g__Anaerostipes;s__Anaerostipes hominis	Fused with 3β-HSD
GCA_002305805.1_01479	MFDRLFSPITIRGLELPNRVVMSAMGTHESAASEDGKSVTQKLIDFHVTRAKGGCGLNTTEVCSVDAASSPRGFLSIAEDKFVPGLTELCDAVHEAGGHIAVQLWQGALAVGSDPAAQMLVPSDMPMSPEFTLPGITVERIHEVIDAYGAAAARAVAAGFDAVEFHCAHTYLPHSFLSGGINHRGDEWGGSLENRMRFPLACIDAIRANIPEGMPLLMRIGWQDDYLEGGLTPEEVIEFCRRAGEHGVDVLNVSRGNILSPALIYETPPVDLPNGFNVEPAARIRRETGMLTMPCGRINRPELAEQILDEDKADLVVMARAQLADADFCNKAREGRLASIKYCVGCDQGCYDYFYRALSDPEIEHITCLRNPALFEERAMALEPVAEPRRVLVAGGGIA…	652	steroid hormone	d__Bacteria;p__Actinomycetota;c__Coriobacteriia;o__Coriobacteriales;f__Atopobiaceae;g__Thermophilibacter;s__Thermophilibacter excrementavium
GCA_002320035.1_01326	MSYDALFSPIKLRGLELKNRVLLPGMNTKMVKNKDFVSDDLVAYHAARAAGGCGLNIVELVAVCPQVHAYLYLGLYKDEHIAELRKVTEAIHANGGKAGVQLWHGGFVPQEFFDKTNKLETPDTLSVEDIHRIVNEFGAAAKRAVEAGFDTVEYHAAHTYLPHEFLNAYLNTRTDEYGGSFENRCRFPLECIKAIRENIPEDMPLFMRLDAIDEMMPKNMSEDDIVNFINMAADAGVDIVDLSRGNARSNATVYEVPPYNLEPGFNMDIIANVKSRIKIPVAGVGRINTAKLANELIAEGKCDMVAVGRAQLADPEWCNKSREGREDEIRMCIACTQGCYDKVIDPKSTHITCNRNPMLCLEYKGMPKTDAPKNVMIIGGGIGGMMTAEFLKARGHNPT…	639	bile acid	d__Bacteria;p__Bacillota_A;c__Clostridia;o__Oscillospirales;f__Oscillospiraceae;g__Limivicinus;s__Limivicinus sp002320035
GCA_002400085.1_01960	MFQTLFSPVKIKGLELKNRIMLPAMGTKFANKDRTVSQQLIDYHVERVKGGCALNMVEVTSVHTPSAPRKYLSLSDDKYIPGLKKLTDAIHKEGGKAGIQLWQGSLAVGTDKAAMILVASDMPVTPEITIPGITIEQIKEIVYCYGAAAKRAVEAGFDCVEVHVAHNYLPHSFLSAGINHRTDEYGGSFENRARFPLEVIREVKKNVPDSMPVFMRIDAHDDYLENGLTIDDVIAFCKLAKEAGVDVLDISRGNIISAGLKYEVPPIDLPRGFNIDNAAKIKKETGMFTIGVGRINDPAQAEEILSSGKVDMVVIGRGQLADPMFCNKAKEGKVDDIVRCVGCNQGCYDSCENVKAPHITCLRNPALGREKECEIKKTNKPQRVLIAGGGIAGLQAAIT…	1157	steroid hormone	d__Bacteria;p__Bacillota_A;c__Clostridia;o__Clostridiales;f__Caloramatoraceae;g__UBA4839;s__UBA4839 sp002400085	Fused with 3β-HSD
GCA_002427535.1_00224	MRFKNLFSPIKIRDLTLKNRIVMPAMGTKFANEDRTVSKQLIDYHVARAEGGCALNIVEVASVHGPSAPRYFVAVYDDLFIPGLKELTDAIHEAGGKASLQLWQGGLAASFDEQCQILLPSPMPISAEYTIPAATVEQIAEIVECYGQATRRAVEAGFDSLEVHGAHNYMFHSFLSPGFNHRTDEYGGSVENRYRFPLAVLKAVRDNMPEGMPLFMRIGAHDDFLENGLSIEEVIDFCKRAMDMGVDVLDVSRGNIVTAAIQFEVPPIDLPRGFNIENAARIRKETGCLTMGVGRINDPEFAEDLLANDKIDLVAMGRAQLADAAFCLKAERGEVDDIRRCIGCNQGCYDGFADKSRPHITCLMNPAVGREAECMLKVTDAPKTVLIAGGGPAGLEAAL…	644	steroid hormone	d__Bacteria;p__Bacillota_A;c__Clostridia;o__Saccharofermentanales;f__DTU023;g__UBA4923;s__UBA4923 sp002427535
GCA_002431965.1_01575	MSYDALFSPIKLRGLELKNRVVLPGMNTKMVKNKNFVAEDLPAYHAARAAGGCGLNIVEIASICPECHAYLYLGLYNEQQRDEIKKIPEAIHANGGKAAIQIWHGGFVPADFFDKTNVLETPDTLTVERIHEIVKQFGISAKLAVEAGFDALEFHGAHTYLPHEFMNPSLNKRTDEYGNQSLENRCRFNLEVIREMRANMPEDMPLLMRLDAIDEMLPAVTTVDETVQFIKWAHEAGVDAIDLSRGNARSLATVYEVPPYNLEPGFNMDNIAAIKARVDIPVIGVGRVTTPELADRLIKEGKADMIAVGRGQLVDPEWCKKAMEGRDDEIRKCIGCTQGCYDKVIDPKATHITCTRNPMLCLEYKGLPKAEKAKNIMVIGAGIGGLTVAEFLKARGHNP…	641	bile acid	d__Bacteria;p__Bacillota_A;c__Clostridia;o__Oscillospirales;f__Oscillospiraceae;g__Limivicinus;s__Limivicinus sp002431965
GCA_002434335.1_01026	MNYNNLFSPIQIRGLELKNRIIFPAMGTKMATEDKFVTKQLINYQAARAKGGCGLNFTEVCSVYGKAAPKKFLAVSEDKYIPGLKELTDAIHEAGGKAGIQLWLGGLAVGSDQSQMIVIPSPMPVPGTEYTLPGASLETIREATEAFGTAAKRAVEAGFDVIEFHAGHNYTPHSFLSPYFNRRTDEYGGELKKRARFLIECIEAIRENIPENMPLFMRVDAHDDYLEGGLTIDEVIQFCKMAKEAGVDVLDVSRGNFSSAAIKYEVPPIDLPRGFNVDNAAKIRKETGMLTVAVGRINAPSQAEDILKSDKVDMVVMGRAQLADAEFCNKAQAGRAADIVRCVGCNQGCYDGFVSTEMPFITCLRNPALGREEEYQFSKTENPKKVLIAGGGIAGLEAA…	646	steroid hormone	d__Bacteria;p__Bacillota_A;c__Clostridia;o__Lachnospirales;f__Lachnospiraceae;g__Anaerocolumna;s__Anaerocolumna sp002434335
GCA_002493305.1_01718	MATKMAKGKHDIHEDLPAYHAARAAGGCGLNIIEIVSTSYQPHATIYLGLYNEHHRDELKKVTKAIHDAGGKACAQIWHGGFVPEAFFDETNVRETPDTITVERIHEIVKQFGYSAKLGVEAGLDALEFHAAHTYLPHEFLNPYLNNRTDEYGNQSLENRARFSLEVIREMRANMPEDMPLIMRLDAIDEMLPKVTTLEETITFINWCADAGVDAADLSRGNASSLATVYEVPPYNLEPGFNMDNIKAVKDGIKIPVIGVGRVTTPDLADRLIKEGFVDMVAVGRAQLVDPNWVKKSMEGRENEIRKCIGCCQGCYDKVVDPKATHITCTRNPMLCLEYKGINPAEKAKNVMVIGGGIGGLLTAEFLKMRGHNPTVYEAEQEAGGQFVLAGKAPKKAEF…	615	bile acid	d__Bacteria;p__Bacillota_A;c__Clostridia;o__Oscillospirales;f__Oscillospiraceae;g__Limivicinus;s__Limivicinus sp002493305
GCA_002735925.1_01208	MFKSLFTPIKIRDMELKNRVIMPAMGTRMANEKSEITERLVAYHEARARGGCGLNIVEVSSVHTPSAPAHFVSISEDIYIRGHRQLTDAIHHAGGRAGIQLWQGSIAVMMDSKAKIFVPSDMPFGTFTVPAMTVEEIEEIIQCYGAAARRSAEAGYDCIEFHCAHNYLPHSFLSGGFNRRTDAYGGSFENRARFPLACIRAIRENIPEGMPLFMRIGVHDDYLQNGLTIEETIAFCKLAKEAGVDVLDISRGNIITPASIYEVPPIDITNGFNVDNASRIRKETGMLTVAVGRINTAQLADEILAQDKVDMVVMGRAQLADPEFCNKAQEGRTEEIIHCVGCNQGCYDGFCDVRNRPFITCLRNPMLGHEKEYKLEPATHSKKVLIVGGGMAGMEAAML…	643	steroid hormone	d__Bacteria;p__Bacillota_A;c__Clostridia;o__Lachnospirales;f__Cellulosilyticaceae;g__Cellulosilyticum;s__Cellulosilyticum sp002735925
GCA_003148945.1_01938	MYEKLFTPVKIRGLELKNRIILPAMGTKFANKDRTVSQQLIDYHVERAKNGTALNIVEVCSVHPLSSPRKFLAIGEDKYIPGLKALTDAIHDAGGKAGLQLWQGSLAVSMDQAAMILVASDMPISPQMTLPGISKEQIHEIVECFGAAAKRATEAGFDCVEVHVAHNYLPHSFLSPGINHRTDEYGGSFENRARFPLEIIRAVRENIPEDMPVLMRIDAHDDYLEGGLTIEDVIAFCKLAKEAGVDVLDISRGNIITAGLKFEVPPIDLERGFNIENASRIRKETGMLTIGVGRINTPDLAEDILEKDKVDMVVIGRGQLADPEFVRKAAEGRPDEIVRCIGCNQGCYDGFENQLSPHITCMRNPALGREAACRITKTDKPETVLIAGGGIGGLEAAIT…	1158	steroid hormone	d__Bacteria;p__Bacillota_A;c__Clostridia;o__Lachnospirales;f__Lachnospiraceae;g__Murimonas;s__Murimonas intestini	Fused with 3β-HSD
GCA_003149105.1_02882	MYENLFKPIKIRGMELKNRIIMPAMGTKFSGKASYVTDQLICYHVKRAEGGTGLNIVEVSSVHTPSAPRGFLSIAEDEYIPGLKKLTDAIHNAGGKAGIQLWQGSIAVSMDRTAQILVASDMPISAEITIPGITVEQIAEIVECYGKAAKRAVEAGFDCIEVHLAHNYLPHSFLSGGINRRTDEYGGSLENRARFPLEIIRAVRENISEEMPVLIRIDAHDDYLEGGLTIEEVIEFCKMAKEEGADVLDVSRGNIISAGAKYEVPPIDLPRGFNIENAARIRKETGMLTIGVGRLNTPDIAERILEEEKVDMVVMGRAQLADAQFVTKVKEGRLDDIDYCVGCNQGCLDGFADMDCLHITCLRNPALGREEECQITNTDKPETVLIAGGGIAGLEAAII…	1157	steroid hormone	d__Bacteria;p__Bacillota_A;c__Clostridia;o__Lachnospirales;f__Lachnospiraceae;g__Muricomes;s__Muricomes contortus_C	Fused with 3β-HSD
GCA_003149245.1_00819	MFSYLFSPMKLRGLELKNRIIMPAMGTKFPKDNEVTEQLIQYHVDRAKGGSGLNMVEVTGVHQPSVPGIYPSLGEDRFIPGMKRLTDAIHEAGGKAGVQLWQGSIAVAAHQGIQVIVASDLELAPGYVVKGADKALIDELTTCYGKAAHRAVEAGYDCVEVHMAHNYILHSFLSPAINKRTDEYGGTFENRARFPLAVIESIRKNIPDDMPLFMRIDAQDDYLENGMTIEDVIAFCKLAKEAGVDVLDISRGNIISAGIKFEVPPIDLPRAFNIENAARIRRETGMVTMGVGRINDPELADRLLQEDKLDLVGIGRAQLADPEFCNKSKEGRLDDIVRCVGCNQGCYDACESHVIPHITCLRNPALGKENEYRISKTKKPKTVLIAGGGMAGMEAADVL…	642	steroid hormone	d__Bacteria;p__Bacillota_A;c__Clostridia;o__Lachnospirales;f__Lachnospiraceae;g__Muricomes;s__Muricomes oroticus
GCA_003149245.1_04542	MFQKLFTPIKIRGMELRNRGIMPAMGTKFSGKASFVTPTLIEYHRLRARGGSGLNIVEVSSVHTPSAPRQFLSLSEDMYIPGMKELTDAIHAEGGKAGVQLWQGSLAVGMDQTAQILMASDTPMGPGITLPRITVEQIQEVIACYGKAAKRAVQAGFDCLEFHCAHNYLPHSFLSGGLNHRTDEYGGSLENRAKFPLECIRAIRENMPEDMPLFMRIDAHDDYLENGMTIEDTIAFCKMAKEAGVDVLDVSRGNIITPANKYEVPPIDIPQGFNIENAARIRKETGMLTIGVGRINTPELAEKYLEEDKVDMVVLGRAQYVDPEFMNKAKAGNVDDIDYCVGCDQGCLDGFADTECPQVTCLRNPALGRELTCRIEKTDNPQTVLIAGGGIAGLEAAIV…	1156	steroid hormone	d__Bacteria;p__Bacillota_A;c__Clostridia;o__Lachnospirales;f__Lachnospiraceae;g__Muricomes;s__Muricomes oroticus	Fused with 3β-HSD
GCA_003201875.1_01528	MYDRLFSPIQIRGLELKNRVVLPAMGTRMAGEKGEITPRLVAYHAARAAGGCGLNIVEVAAVHTPSAPAHFVSISDDSLIGGHKKLTDAIHQSGGKAAIQLWQGSIATTFDPRAEMLVVNDMEFAGKKLKAITTDRIQEIVECYGKAAARCAEAGYDCLEFHCAHNYLPHSFLSGGLNHRTDEYGGSFENRSRFPLECIRAIRNAIPEEMPLFMRIDAHDDYLPGGLTIEEIIEFCRIAGENGVDVLDVSRGNIITAGSVYEVPPIDIPRGFNVENAARIRRETKMATIAVGRINTAEQAEAILEEDKADMVVMGRAQLADPEFCNKAREGRTEDIIHCVGCNQGCYDGFCDLRNRPFITCLRNPCLGHEEEWKLTKAETPKRVYIAGGGMAGLEAARV…	643	steroid hormone	d__Bacteria;p__Bacillota_A;c__Clostridia;o__Lachnospirales;f__Lachnospiraceae;g__Hungatella;s__Hungatella effluvii
GCA_003317055.1_02810	MQYSNIFSPIKLRELELNGRIVMSSMVTKLAKNRYVTQELIDYHVARAKGGLCLNFLEASSVHEPSASASFISIGDDKYLPKLKELTNAVHEAGGKIGIQFWQGGMVASMLDPNAECFIPSEISLDVGVLSGAEPCEAIFPAATVEKIHEVQKCYGEAAKRAVEAGFDAIEIHASHGYSGHVFLSAAFNNREDEYGGSFENRSRFLLECIDEVRNNIPESMPLFMRIAAKDDSVESGMTIEDTIAFCKLAKAHGVDVLNVTRGNSFTSGYLESAPIDMPRGFNVENAAKIRKETGMITIAVGHINDPDQAEAILSGDKADLVVMSRSQLADSCFCNKVRKGRVDDIVRCVGCNQGCNDIVATLNPEHITCLMNPAVCREKDFEMKEVLDKKKVLIVGGG…	651	steroid hormone	d__Bacteria;p__Bacillota_A;c__Clostridia;o__Eubacteriales;f__Alkalibacteraceae;g__Alkalibaculum;s__Alkalibaculum bacchi
GCA_003436425.1_00506	MFDKLFDPIQIRGMELRNRVVMSAMGTHESAESEDGKSVTDKLIAYHVARAKGGNGLNTVEVTSVDAASAPHGFLSIAEDKYIPGFRKLNDAVHEAGGKTCVQLWQGGLAVASDQTAQILVPNDLPLSPQYTVPAITNERLLDIIDKFGQAAKRAVEAGFDCLEFHCAHNYLPHSMLSGGINHRSDEWGGSFENRKKFPLECIKSIRANMPEDMPLFMRVDCHDDMLDGGLTVEEVIEFCKDAKEFGVDVLNISRGNILTAATLYEVAPVDIENGFNVEDAARIRKETGMLTMPCGRINTPEFAEKILEDDKADLVVMARAQLADANFCNKAKAGKVNQIRYCIGCNQGCYDSFCASLYNSAIKHITCMRNPGLLEEETLGLKPGSASKKVVILGGGIA…	643	steroid hormone	d__Bacteria;p__Bacillota;c__Bacilli;o__Erysipelotrichales;f__Erysipelotrichaceae;g__Holdemanella;s__Holdemanella sp003436425
GCA_003458715.1_00287	MFDKLFDPIQIRGMEIRNRIVMSAMGTHESAESEDGKSVTDKLIAYHVARAKGGNGLNTVEVTSVDAASAPFGFLSIAEDKYIPGFKKLNDAVHEAGGKTCVQLWQGGLAVASDQTAQILVPNDLPLSPQYTVPAITNERLLDIIDKFGQAAKRAVEAGFDCLEFHCAHNYLPHSMLSGGINHRSDKWGGSFENRKKFPLECIKSIRANMPEDMPLFMRVDCHDDMLDGGLTVEEVIEFCKDAKELGVDVLNISRGNILTAATLYEVAPVDIENGFNVEDAAHIRKETGMLTMPCGRINTPEFAEKILEDDKADLVVMARAQLADANFCNKAKAGKVNQIRYCIGCNQGCYDSFCASLYNPAIKHITCMRNPGLLEEETLGLKQSSSPKKVVILGGGIA…	643	steroid hormone	d__Bacteria;p__Bacillota;c__Bacilli;o__Erysipelotrichales;f__Erysipelotrichaceae;g__Holdemanella;s__Holdemanella sp003458715
GCA_003477705.1_01903	MSYDALFSPIKLRGLELKNRIVLPGMNTKMVKDKHHVADDMIQYHAARAAGGCGLNIVELVSICKECHAYLYFGLYSEADRDELKKVTEAIHENGGKAAVQIWHGGFVPADFFDKTNVEETPDTVTVERIHEIIKQFGESAKLAVEAGFDALEFHGAHTYLPHEFMNPSLNNRTDEYGNQSLENRCRFNLEVIREMRANMPEDMPLLMRLDAVDELLPKNTTVEETIQFVNWAEEAGVDAIDLSRGNARSLATVYEVPPYNLEPGFNMENIAKIKKAVNIPVIGVGRVNMPALANKLIEDGEIDMISIGRAQLADPEWCNKAREGREDEIRRCIGCTEGCYDKVIDPKATHITCTRNPMLCLEYKGMPKAEKAKNVMVIGGGIGGLVTAEILKKRGHNP…	640	bile acid	d__Bacteria;p__Bacillota_A;c__Clostridia;o__Lachnospirales;f__Lachnospiraceae;g__Lachnoclostridium_B;s__Lachnoclostridium_B sp900066555
GCA_003480425.1_01668	MFEKLFSPITIRGMELKNRVMLPAMGTKFAGKASYVTDQLIDYHVARVKGGCGLNMVEVCSVHTPSAPRGFLSISEDEYVPGLKKLTDAIHAEGGKAGIQLWQGSMAVGMDQTAQILMASDMPMGPGITLPGITVEQIKEVVACYGKAAKRAAEAGFDCIEFHCAHNYLPHSFLSGGINHRTDEYGGSFENRSRFPLECIRAIRENMPEDMPLFMRIDAHDDYLENGLTIEEVIEFCKLTKEAGVDTLDVSRGNILSAGLKYEVPSIDIPRAFNIDNAAKIRKETGMLTIGVGRINTPQLAEQILEDDKVDMVVIGRGQLVDPDFCNKAEAGNTEEIDYCVGCNQGCYDGFESKDSPCITCLRNPAVGREKECELIPAEKPETVLIAGGGIGGLEAAII…	1153	steroid hormone	d__Bacteria;p__Bacillota_A;c__Clostridia;o__Lachnospirales;f__Lachnospiraceae;g__Schaedlerella;s__Schaedlerella sp900066545	Fused with 3β-HSD
GCA_003481775.1_04033	MFEKLFEPIRIRGMEVNNRIVLPAMGTKMAAEDGNVTQQIIDYQVARVKGGCGLNLSEVCAVHAPSAPRKFLALHNDSYIPSHKAFCDAIHEAGGKCGVQLWQGSLAASMDPKARILVASDLHVHGNTIPAVDVETIEEVVACFGAAAKRAVKAGYDCVEFHCGHNYLPHSFLSPAFNHREDAYGGTFEKRCKFPLGCIRAIRESIPQDMPLLMRLDAQDDYLENGLTIEDVIAYCRLAKEAGVDVLDISRGNMITAGLKYEVPPIDIPKGFNVDNCARIRKETGMLCIAVGRINTPQQAEEILEQDKADMVVMGRAQLADANFCVKAKEGRLQDIVYCIGCDQGCYDGFTDPNVPFITCMRNPYLGKEAQDVLVPAQKPKRVLIAGGGIAGLEAACIL…	642	steroid hormone	d__Bacteria;p__Bacillota;c__Bacilli;o__Erysipelotrichales;f__Erysipelotrichaceae;g__Clostridium_AQ;s__Clostridium_AQ sp003481775
GCA_003612395.1_02820	MFDKLFSPFTVKDMELKNRVVLPAMGTKFSGKTRNVTPTLIDYHVARVRGGSGLNIVEVCSIHTPSAPKGYLSISEDMYIPGLQRLTEAIHKAGGKAGLQLWQGSLAVGMDPDAQILLASDMEMSPGVTLPGISGEMIEEIIASYGKAAGRAVKAGFDCVEFHCAHNYLPHSFLSGGINHRTDEYGGSFENRAKFPLACIWAIRANIPEGMPLFMRIDAHDDYLENGLTIEDVITFCKLAKEAGVDVLDISRGNILTAGLKYEVPPVDIPHGFNIANAARIRRETGMTTIGVGRINTPELAEKILEEDQVDLVVIGRAQLADPEFCNKAKAGKTEEINYCVGCNQGCYDGFENKESLHITCLRNPAVGREAECKIVPTKKPEKVLIAGGGIAGLEAAII…	644	steroid hormone	d__Bacteria;p__Bacillota_A;c__Clostridia;o__Lachnospirales;f__Lachnospiraceae;g__CAG-95;s__CAG-95 sp003612395
GCA_003885045.1_04438	MSFEKLFSPIKLRELELKNRVVMSAMGTHESSESEDGKGVTDKLIAYHVARAKGGCGLNTVEVSSVDAASAPSGFLSIADDKYIPGFRRLNDAVHEAGGKTCLQLWQGGLAVASDQTVQILLPDDMPLSAEYTVPAITEERLYSVIDAFKAAAARAVEAGFDCLEFHCAHNYLPHSMLSGGLNHRTDDWGGSFENRKRFPLACIRAIREKMPEGMPLLMRIDCHDDMLDGGLTVDDVIEFCRDAKEAGVDVLNISRGNIVSAATVYEVAPVDIPKGFNVEDAARIRRETGMITMPCGRINTPEFAEQILEDGKADLVVMARAQLADPDFCNKAKDGRLGEIKYCIGCNQGCYDYFVTSLSNPAVKHITCMRNPALLEEKAAALKPGTKSKKVLIIGGGI…	654	steroid hormone	d__Bacteria;p__Bacillota_A;c__Clostridia;o__Lachnospirales;f__Lachnospiraceae;g__Schaedlerella;s__Schaedlerella arabinosiphila
GCA_004295125.1_01431	MSYEALFSPFKVRGLELKNRIVLPGMNTKMAKNKHDIGEDMIAYHVARAKAGCALNIFECVALCPAPHAYMYMGLYTGHHVEQFKKLTDAVHEAGGKMGIQLWHGGFSPQMFFDETNTLETPDTLTVERIHEIVEEFGRGARLAVQAGFDAVEFHAAHSYLPHEFLSPGMNKRTDEYGGSFENRCRFCYEVVQAIRSNIPDDMPFFMRADCIDELMEQTMTEEEIVTFINKCAELGVDVADLSRGNATSFATVYEVPPFNLAHGFNIENIYNIKKQINIPVMGVGRINTGEMANKVIEEGKFDLVGIGRAQLADPNWITKVREGKEDLIRHCIGCDQGCYDAVINPKMKHITCTHNPGLCLEYQGMPKTDAPKKVMIVGGGMAGMIAAEVLKTRGHNPV…	639	bile acid	d__Bacteria;p__Bacillota_A;c__Clostridia;o__Lachnospirales;f__Lachnospiraceae;g__Clostridium_AP;s__Clostridium_AP scindens
GCA_004309355.1_01682	MFPTLFSPVTIRQLTLKNRAIMPAMGTKFPKDNQVTQQLIDFHIARVKGGSGLNMVEVTGVHAGSIPSHYLSLAEDRFLPGMRELTEAIHAHGGKAGVQLWQGSIAVAADPTSQVIVASDLPVSPEYTIPGASKELIVELIDCYKQAARRAVEANFDCVEIHLGHNYILHSFLSGGINRRTDEYGGSLENRARFPLAVIEAVRSAIPDTMPLFMRIDAHDDYLENGLTIEEVIQFVKWAKDCGVDVADVSRGNIMTSGLKYEVPPIDIPFAFNIDNAARIKEETGIITMGVGRVNYPDLAEEILAEGKVDLIGIGRAQLSDPDFLNKAQAGRLEDIVYCVGCNQGCYDACERADIPHITCLRNPAVGKERAYQLVPTNDAKKIVVAGGGMAGMEVSMTL…	643	steroid hormone	d__Bacteria;p__Bacillota;c__Bacilli;o__Lactobacillales;f__Enterococcaceae;g__Enterococcus_A;s__Enterococcus_A florum
GCA_004345005.1_01745	MNLMGDFFNKFNLGTSDFVTPGKQLQYISKHKAYTTAIIYIDKDQSVSEITWKQLHTRSNQLAWMLKEHGINEGSVVMVAFPNTIEHIIAAYAIWKAGACYMPISSKTAESELAEICEVISLSGAFADFDVPDAKFCVGSKEMYQVMEPYPEKTLPDVKADPNMISLSGGTSGKLKFIRQNMPSGMTDGMLQNFFAMSGMDFEMRQLLVGPLFHGAPHSTAFNGLFAGNTLVITRNLCPDNIVKLIKEYKIEYIQMVPTLMNRISKLPGIRKDDFESIKVLNHTGGYCAPYLKRKWIELLAPEKVYEMYSMTEVIGMTCIRGDDWLKHPGSVGLPVGGGQISIRDESGKELPPYELGDIYMTSPGECFVTEYMNHEPLEVSEEGFRSVGDIGYVDEDGY…	1168	bile acid	d__Bacteria;p__Bacillota_A;c__Clostridia;o__Lachnospirales;f__Lachnospiraceae;g__Extibacter;s__Extibacter muris
GCA_004346095.1_01957	MFEHVFAPIKIREMELKNRIILPAMGTRMADADGSVTEKLVAYHAARAKGGCGLNIVEVAAVHTPSAPAHFVSISEDKFIEGHKKLTDAIHENGGKAGIQLWQGSIAASMDPKAKILVVSDMNFGPYTLKAITKEEIKEVIECYGAAAERAVKAGYDCLEFHLAHNYLPHSFLSAGLNHREDEYGGSFENRCRFPLEVIDELRKRMPEGMPLFIRIDAQDDLLENGMSIEEVIRFCKIAKEHGVDVLDVSRGNIITAASMYEVPPIDVPNAFNVENAARIRKETGMVTVGVGRINTAALAEELIADDKVDMVVMGRAQLADPEFANKAKEGHVEDIVHCVGCNQGCYDGFCDVANRPHITCMRNPMIGHEAEYTLDPAEHTKKVWVIGGGVAGMEAAQI…	639	steroid hormone	d__Bacteria;p__Bacillota_A;c__Clostridia;o__Lachnospirales;f__Lachnospiraceae;g__Faecalimonas;s__Faecalimonas umbilicata
GCA_004346165.1_00586	MKHLNLFSPIKIRGLELKNRIDFPGMGTFYTDDGGYVNDKFIHYHAARALGGTGLITTEATSVHAPSAPRNFLNISDDKFLPGLKKFTTAIHDAGAKVCVQLWQGGLTAPLFDPDVLRFIPSDITVDNLLGNPLPEPITFQGCAKEMIPEVEKAFGSAAKRAVEAGFDTMEFHLAHGYSPHAFLSPAFNHRTDEYGGSFENRARFPLECIQEIRRNIPDDMPLLMRIDAFDDYVENGLTIEDVISFCKLAKAEGVDVVNVSRGNPVSLGMKFEVPPIDLPMGYNVEYAARIKEETGLITIAVGRINEPNQAEKIIADGKADMVVMGRAQLADPEFCNKASAGNDDDIVRCIGCNQGCGSSPMTCTRNPAVGREWEYALQATEHPKKVVVIGGGMGGLEV…	648	steroid hormone	d__Bacteria;p__Bacillota_A;c__Clostridia;o__Lachnospirales;f__Lachnospiraceae;g__Muricomes;s__Muricomes intestini
GCA_004560305.1_00493	MSYDALFAPIKLRGLELKNRVVLPGMNTKMVKNKHDIAEDLAAYHAARAAGGCALNIVEPACVCPETHAYLYLGLYTEHHSEELKKVTKAIHDNGGLACVQIWHGGFVPEAFFDKTNKRETPDTITHERIQEIIKQYGASAKLAVEAGFDALEFHAAHTYLPHEFMNPSLNNRTDEYGNQSLENRCRFNLEVIREMRANMPEDMPLLMRLDAIDELMPKVTTVEETIQFINWAAEAGVDAADLSRGNAMSLATVYEVPPYNLEPGFNMDNIAAVKAGISIPVIGVGRVNTPDVANKLIEEGKIDMIAVGRGQLVDPEWCNKAKEGRADEIRLCIGCTQGCYDKVVDPKANHITCTRNPMLCLEYQGLPKTESPKNVMVIGAGIGGLLTAQFLKARGHNP…	640	bile acid	d__Bacteria;p__Bacillota_A;c__Clostridia;o__Oscillospirales;f__Oscillospiraceae;g__Limivicinus;s__Limivicinus sp004560305
GCA_004794105.1_00306	MAFENVFSPIKIRGMEMKNRVIFPAMGTKMAGDDKMVTDQLINYHAARAIGGNGLNFTEVCSVYDKASPKTFLAISDDKYIPGLKRLTDAIHAGGAMAGVQLWLGGSAVLFGDPTSMVVTPSDFKVQDNYVIPGASKEVITEAIKAFGDAARRAVEAGFDALEFHAGHNYTPHSFLSKAFNKRTDEYGGSLENRARFLLECIRSIRANVPEDMPLFMRVDAFDDDLEDGLTIEDTIQFCKWAKEAGVDALDVSRGNFSSAAIKYEVPPVDLPRGFNVDNAARIKEETGMLTVAVGRINDPAQADEIIKSGKADMVVIGRAQLADPEFCNKSMNGKVEDIIRCVGCNQGCYDGFSSPEVPFITCLRNPALGREAEFTLNKTENPKKVLVVGGGVAGLQAA…	645	steroid hormone	d__Bacteria;p__Bacillota_A;c__Clostridia;o__Clostridiales;f__Clostridiaceae;g__Clostridium;s__Clostridium sartagoforme_B
GCA_005121165.3_00526	MSFEKLFSPIKIRELELRNRVVMSAMGTHESAASEDGRMVTDKLIAYHVARAKGGCGLNTIEVCSVDAASAPTGFLSIADDRYIPGMKKLCSAVHAAGGRVAVQLWQGGLAVASDPQAQILLPSDMPLSPEYTVPGITEERIQSVIEAFGQAARRVVEAGIDVIEFHCAHNYLPHSFLSGGINRRTDGWGGSFENRKKFPLACIQAIRANMPEGMPLFMRIDCQDDMLEGGLTIEEVIDFCKCAGDAGVDVLNISRGNILTAATVYEVAPVDIPHGFNVEPAARIRRETGLLTMPCGRINTPEMAEDILMQDKADLVVMARAQLADPEFCNKAKAGKLNSIKYCIGCDQGCYDYFCRCLEDPSLEHITCLRNPAVLEEETMALRPAPQAKKVLIAGGGI…	652	steroid hormone	d__Bacteria;p__Bacillota_A;c__Clostridia;o__Oscillospirales;f__Oscillospiraceae;g__Dysosmobacter;s__Dysosmobacter welbionis
GCA_008121495.1_02801	MFEHVFAPIRIRDMELKNRIILPAMGTRMAEENGAVTDKLIAYHAARAKGGCALNIVEVAAVHTPSAPAHFVSISEDHLIEGHKKLTDAIHENGGKAGIQLWQGSIAVSMDPKAQVLVVSDMNFGPYTIKAITKEQIQEVIACYGKAAARAVEAGYDCLEFHLAHNYLPHSFLSAGFNHREDEYGGSFENRCRFPLEVIDELRRNMPEGMPLFIRIDAQDDMLENGLTIEEVIRFCKSAKEHGVDVLDVSRGNIITAASMYEVPPIDVPNGFNIENAARIRKETGMLTVGVGRINTAELAEEILSQDKVDMVVLGRAQLADPEFANKARAGKVDEIVHCVGCNQGCYDGFCDVANRPHITCMRNPMIGHEAEYDLNKAEASKKVWVIGGGVAGMEAAKI…	639	steroid hormone	d__Bacteria;p__Bacillota_A;c__Clostridia;o__Lachnospirales;f__Lachnospiraceae;g__Ruminococcus_B;s__Ruminococcus_B gnavus
GCA_008151785.1_00402	MSYDALFSPFKIRGLELKNRIVLPGMNTKMAKNKHDLSDDMIAYHVARAKAGCALNIFECVALCPAPHAYMYMGLYNDNHVAQLKKLTDAVHEVGGKMAVQLWHGGFSPQMFFDKTNTLETPDTITVERIHEIVKEFGEGARRAVEAGFDAVEFHAAHSYLPHEFLSPGMNKRTDEYGGNFENRCRFCFEVVEAIRANIPEDMPFFMRVDCIDELMDEVMTEEEIVEFINRCADLGVDVADLSRGNAQSFATVYEVPPFNLQHGFNIENIYNIKKQIKIPVMGVGRINTGEMANQVIADGKFDLVGIGRAQLADQDWVAKVREGKEDLIRHCIGCDQGCYDAVINPQMTHITCTRNPHLCLEYKGMPKTDEPKKVMIIGGGMAGILAAEVLKKRGHEPV…	639	bile acid	d__Bacteria;p__Bacillota_A;c__Clostridia;o__Peptostreptococcales;f__Peptostreptococcaceae;g__Peptacetobacter;s__Peptacetobacter hiranonis
GCA_008151785.1_00512	MFNNLFNSIDLKGLHLKNRIIFPAMGTKMAEEDGNVSQQIIDYQVARVKGGCGLNMSEVCSVHKASAPKGFLAIHSDSLIESHKKFTEAIHNAGGKCGVQLWQGSLASSLDPSAEILVADDFKYGKYTIPKISVEKIKEVVDSFGEAARRSVEAGYDCIGFHCGHNYLPHSFLTAGMNNRDDEYGGSLENRAKFPLECIRAIRKNIPNDMPLIMRVDAHDDYFKNGLTIDDIIKFCLMAKEAGVDALDISRGNMITPGLKYEVPPIDIPNGFNVENAARIKKETGMVTIAVGRINTPKLADEIIADGKADMVVVGRGQLADPEFCNKAKDGKLDEIVYCVGCNQGCYDGFTDPNVPFITCLRNPLLGHESDDFISKPTEKKKVLVAGAGVGGLEVACLL…	643	steroid hormone	d__Bacteria;p__Bacillota_A;c__Clostridia;o__Peptostreptococcales;f__Peptostreptococcaceae;g__Peptacetobacter;s__Peptacetobacter hiranonis
GCA_008281175.1_01434	MGYEALFSPFKVRGLELKNRIILPGMNTKMTKNKHDVGDDMIAYHVARAKAGCALNIFECVALCPAPHAYMYMGLYNDHHVRQLRRLTDAVHEAGGKMGIQLWHGGFSPQLFFDETNTLETPDTLSAGRIHEIVEEFGCGARLAVQAGFDAVEFHAAHSYLPHEFLSPGMNRRTDEYGGSFENRCRFCFEVISAIRSNIPEDMPFFMRVGCIDELMEQNMTEEEIVEFINRSADLGVDVADISRGNAMSFATVYEVPPFNLPHGFNIENIYNIKKQIKIPVVGVGRINTGEMANQVIEDGKFDLVAIGRAQLADPEWVTKVREGREELIRHCIGCDQGCYDAVIDPKMKHITCTRNPMLCLEYKGLPKTAAPEKVMIAGGGMAGLFAAEVLKKRGHEPV…	640	bile acid	d__Bacteria;p__Bacillota_A;c__Clostridia;o__Lachnospirales;f__Lachnospiraceae;g__Extibacter;s__Extibacter hylemonae
GCA_008635795.1_02263	MAYKNLFSPIQIKDLKLKNRVILPAMGTKMPTEDRFVTKQLIDYHVARAAGGCGLNFTEVCSVYGPASPKNFLAISDDRYIPGLKELTDAIHDAGGKAGIQLWLGGLAVASDPEQRIIIPSPVPVAGTEHMLPGADTATIKEAAEAFGEGAKRAVEAGFDAIEFHAGHNYTPHSFLSPYFNRRTDEYGGNLPNRARFLIECIQSIRRNIPEGMPLFMRVDAHDDYLEGGLTIEEVIDFCKMAKQAGVDVVDVSRGNFSSSAIIYEVPPIDLPRGFNVDNAARIKEETGLITVAVGRINEPAQADAILASGKADMVVIGRAQLADPEFCNKAQSGCPEDIVHCVACNQGCYDGFVSDNFPHITCLRNPALGREAEYRLQATGSPKKVLVAGGGIAGLEAA…	645	steroid hormone	d__Bacteria;p__Bacillota;c__Bacilli;o__Paenibacillales;f__Paenibacillaceae;g__Paenibacillus;s__Paenibacillus tepidiphilus
GCA_008710135.1_00891	MAYETLFSPIRIRGLELKNRVVFPAMGTKMGTEDRLVTQQLIDYHVARAEGGCGLNFVEVCSVYGPASPRNFLAISDDRYIPELKRLADAVHAAGGKAGIQLWLGGMAVGSDPDAAMIIPSPVPVKGTDVVLPAATRETLREAAQAFGEAARRAVEAGYDTLEFHAGHNYTPHSFLSPYFNRRTDEYGGSLENRARFLLECIEAIRNNVPEEMPLFMRIDAHDDYLEGGLTIEEVIEFCKMAGTAGVDVLDVSRGNFSSAAIKYEVPPIDLPRGFNVDNAARIRRETGMATVAVGRINAPDQAEEILAADKADLVVMGRAQLADPDFCEKALTGRSHDIVQCVACNQGCYDGFVSAEVPFITCLRNPALGREAEFRLKAAEQPKKVLIAGGGIAGLEAA…	646	steroid hormone	d__Bacteria;p__Bacillota;c__Bacilli;o__Paenibacillales;f__Paenibacillaceae;g__Paenibacillus;s__Paenibacillus spiritus
GCA_008973665.1_00480	MVYPTLFSPLKIRGLELKNRIIFPAMGTKMATEDRFVSQQLIDYHVARVEGGCGLNIVEVCSVYGPAAPKKFLSIADDKYIPEMKRLTDAVHAAGGKAGIQLWLGGMAVGSDPESMFVIPSSVPIPGTEYTIPGATVETIQEVTTAFGQAARRAVQAGFDTIEFHAGHNYTPHSFLSPFFNRRTDEYGGNPENRARFLIECIESIRHNIPNEMPLFMRISAHDDYLDNGLTIQEVIGFCKMAKLAGVDVLDVSRGNFSSAAIKYEVPPIDLHRGFNVDNAAHIRRETGMVTVAVGRINAPEQAEEILAGCQADMVVIGRAQLADPEFCNKAYSGKTEDIVECVACNQGCYDGFVSKDVPFITCLRNPALGKEVEYKLKPAAMRKKVLIAGAGIAGLEAA…	646	steroid hormone	d__Bacteria;p__Bacillota;c__Bacilli;o__Paenibacillales;f__Paenibacillaceae;g__Paenibacillus;s__Paenibacillus tengchongensis
GCA_009695605.1_02419	MAFNSLFSPIKIRGMELKNRIVFPAMGTKMPTADKYVTDQIIDYHVERVLGGCGLNFTEVCGVHDPSTPAHFLSIGDDKYIPKLKELSDAIHDAGGKSGIQLWQGGMATASYQNHDIVVPSDTPMYGTSEIIPAASIETIKEIVKSFGDAAKRAVEAGFDCVEFHAGHNYSPHAFLSPAFNKRTDQYGGSFENRVRFLIECIEAIRSNIPEDMPLFMRIVAHDDNLEDGITIEETIEFCNLAKKAGVDVLNVSRGNFSSAAIKYEVPPVDLPRGFNVSNAERIKKETGMITIAVGRINDPEQANEIIESGKADMVVIGRGQLADPEFCNKAKDGDVDNIVKCVGCNQGCYDSFINPEAPFITCLRNPALGKEAEYKLVKTETSKKVLISGGGVAGLEAA…	645	steroid hormone	d__Bacteria;p__Bacillota_A;c__Clostridia;o__Tissierellales;f__Tissierellaceae;g__Tissierella;s__Tissierella pigra
GCA_009695865.1_01219	MYEKLFEPIKIRGMEMRNRIIFPATGTKFSGNASFVTDQHINYHVARAKGGSGLNIVEVASVHTPSAPRHFLSISEDQYIPGLKALVDAIHAVGGKAGIQLWQGSLAVGLDKTAQILVPSDMPVSAEITLPGMTVDQINEIVECYGKAAERAAKAGFDCIEFHCAHNYLPHSFLSGGINHRTDEYGGSFENRSKFPLEAIRAIRKNMPDDMPLFMRIDAYDDFLPGGLTIEEVIEFCKLAGKEGVDALNVSRGNVITPANMYEIPPLDIPKGFNIDNAAKIRKETGMLTIGVGRLNEPDIAEKVLEEDKVDMVVMGRAQYADPEFVNKVRDGRTDEITYCVGCDQGCLDAFADPDCSHVTCLMNPAVGREKECEIVKTDKPERVLIAGGGIAGLKAAIT…	1156	steroid hormone	d__Bacteria;p__Bacillota_A;c__Clostridia;o__Peptostreptococcales;f__Anaerovoracaceae;g__Baileyella;s__Baileyella intestinalis	Fused with 3β-HSD
GCA_009696075.1_00664	MFDKLFEPIQIRGMELRNRVVMSAMGTHESAESEDGKSVTDKLIAYHVARAKGGNGLNTIEVTSVDAASAPFGFLSIADDKYISGFKKLNDAVHEAGGKTCIQLWQGGLAVASDQTAQILVPNDLPLSPQYTVPAITNERLLDIIDKFGQAAKRAVEAGFDCLEFHCAHNYLPHSMLSGGINHRSDEWGGSFENRKKFPLECIKSIRANMPEDMPLFMRVDCHDDMLDGGLTVEEVIEFCKDAKEFGVDVLNISRGNILTAATLYEVAPVDIENGFNVEDAARIRKETGMLTMPCGRINTPEFAEKILEDDKADLVVMARAQLADANFCNKAKAGKVNQIRYCIGCNQGCYDSFCASLYNPAIKHITCMRNPGLLEEETLDLKPGSVSKKVVILGGGIA…	643	steroid hormone	d__Bacteria;p__Bacillota;c__Bacilli;o__Erysipelotrichales;f__Erysipelotrichaceae;g__Holdemanella;s__Holdemanella porci
GCA_009696175.1_01951	MFEKMFEPIQIRGLTLKNRVVYSAAGTKFSGKQGSFVTDKLIHYHVARVKGGSGLNCVEVSSVHTPSAPRNFLSISEDMYIPGHKKLVDAIHEAGGKACIQLWQGGLAVGSDQTAQILVSSDMPVSEQITLPGITLDQIKEVEECFGKAAARAVQAGYDCVEFHCAHNYLPHTFLSAFFNHRQDEYGGSLENRARFPLECIKEIRKNIPEDMPLFMRIDAQDDYLENGMTIEDTITFCNWAKEAGVDVLNVSRGNFSSAAIKYEVPSIDTPQGFNIDNAAKIRKGTGMITIGVGRINTPEIAEKALEEDKVDMVVMCRAQYADPEFLNKVKENRLDEITYCIGCDQGCYDGFENMDIPQVTCLLNPALGREKECEIIPVTKPETVLIAGGGIAGLEAAL…	1157	steroid hormone	d__Bacteria;p__Bacillota;c__Bacilli;o__Erysipelotrichales;f__Erysipelotrichaceae;g__Floccifex;s__Floccifex porci	Fused with 3β-HSD
GCA_009696275.1_03505	MYEKLFSPIRIKGMELKNRVILPAMGTRMSDHKMVTDKLIRYHVARVKGGNGLNMVEVASVEPLSSPKQFLSIAEDKYIPGLKKLTDAIHEAGGKAGIQLWQGSIAVSFDPAAVMYVASDMPVSAELTLPGISVEQIHYIADCFGKAAARAAEAGFDCVEFHCAHNYLPHSFLSGGINHRTDEYGGSLENRARFPLEAIRAIRSAVPADMPVFMRIDAHDDYLENGLTIEEVAQFCKWAKEAGVDVLDISRGNIITPALKYEVPSLDLPCGFNIDNAAYIRKETGMLTVGVGRINTPELAEQILEEDKVDMVVIGRGQLADPEFCSKAKAGRREDIVTCVGCDQGCYDGFSNLDMPHITCLRNPAVGLEAEMTPVPCKDPEKVLIAGGGIAGMQAALVL…	1157	steroid hormone	d__Bacteria;p__Bacillota_A;c__Clostridia;o__Lachnospirales;f__Lachnospiraceae;g__Eisenbergiella;s__Eisenbergiella porci	Fused with 3β-HSD
GCA_009774255.1_00195	MYEKLFEPIRIRGMEMKNRIIFPATGTKFSGNTSYVTEQHINYHAARAKGGSGLNIVEVSSVHTPSAPRHFLSISEDEYIPGMKKLVDAVHEAGGKIGIQLWQGSLAVGMDQTAQILMASDMPMGPGMTLPGMTVEQIKEVTACYGKAAARAVKAGFDCIEFHCAHNYLPHSFLSGGINHRTDEYGGSLENRARFPLEAIHAIRSEMPEDMPLFMRIDAHDDYLEGGLTIEEVIAFCRMAKEEGVDVLDVSRGNVISPANKYEIPPIDIPRGFNIDNAARIRRETGMLTIGVGRLNEPGIAERVLEEDKVDLVVMGRAQYADPEFVNKVKAGKTEEITYCVGCDQGCLDAFANPDCPHVTCLMNPAVGREKECEIIPAEKPETVLIAGGGIAGLEAAIV…	1156	steroid hormone	d__Bacteria;p__Bacillota_A;c__Clostridia;o__Lachnospirales;f__Lachnospiraceae;g__Schaedlerella;s__Schaedlerella sp009774255	Fused with 3β-HSD
GCA_009774255.1_01791	MSFEKLFSPIKLRELELRNRVVMSAMGTHESAESEDGKSVTDKLIAYHTARAQGGCGLNTVEVTSVDAASAPSGFLSIAEDKYIPGLRRLNDAVHEAGGKTCVQLWQGGLAVASDRTAQLLLPNDTPLSAEYTVPAITEERLYSVIDAFGAAAGRAVEAGFDCLEFHCAHNYLPHSMLSGGLNHRTDDWGGSFENRKRFPLACIRAIREKMPEGMPLLMRIDCHDDMLEGGLTVEDVIEFCRDAKEAGVDVLNISRGNIVSAATVYEVAPVDIPKGFNVEDAARIRRETGMLTMPCGRINTPEYAEQILKEDKADLIVMARAQLADPEFCNKAREGRLNEIRYCIGCNQGCYDYFFASLSDPEVKHITCMRNPALLEEEAWALKPGGKSKKVLIIGGGI…	669	steroid hormone	d__Bacteria;p__Bacillota_A;c__Clostridia;o__Lachnospirales;f__Lachnospiraceae;g__Schaedlerella;s__Schaedlerella sp009774255
GCA_009774375.1_01102	MFEKLFSPITIKGMELKNRVILPAMGTKFAGKASYVTPQLVNYHVARAKGGCGLNIVEVCSVHSPSAPRGFLSISEDAYIPGLKSLTDAIHAAGGKAGLQLWQGSLAVGMDQTAQILVASDMPVSPEMTIPGITKEQIAEIVQCFGKAAARAVKAGFDCVEFHCAHNYLPHSFLSGGINHRTDEYGGSFENRARFPLACIRAIRANIPEDMPMLMRIDAHDDYLDGGLTIEEVIDFCKLAGEAGVDVLDISRGNILSAGLKYEVPPVDIPRAFNIDNAAKIRKETGMPTIGVGRINTPELAEQILEEDKVDMVVMGRAQLADPEFCNKAREGKTEDIDYCVGCNQGCYDGFENTDSPCITCLRNPALGREEECKIVPAAKPETVLVAGGGIGGLEAAII…	1156	steroid hormone	d__Bacteria;p__Bacillota_A;c__Clostridia;o__Lachnospirales;f__Lachnospiraceae;g__COE1;s__COE1 sp009774375	Fused with 3β-HSD
GCA_009830285.1_00934	MSYDALFSPIKLRGLELKNRVVLPGMATKMAKGKHDVAEDLPGYHAAIAAGGCGLNIVEIASICSECHATIYLGLYNEHHREQLKKITKAIHDNGGKAAVQIWHGGFVPEEFFDKTNKVETPDNITVERIHEIVKQFGISAKYAVEAGFDALEFHSAHTYLPHEFMNASLNNRTDEYGNQSLENRCRFSLEVIREMRANMPEDMPLIMRLDAIDEMLPKNTTVEETIEFINWAQEAGVDAVNLSRGNARSLATVYEVPPYNLEPGFNMENITAIKKGVKIPVIGVGRVNMPALADELIRDGKVDMVAVGRAQLADNQWCTKAREGRDAEIRRCIGCSEGCYDKVIDPKATHITCTRNPRLCLEFEGMPKAETPKNVMVIGGGIGGLVTAEILKERGHNP…	640	bile acid	d__Bacteria;p__Bacillota_A;c__Clostridia;o__Lachnospirales;f__Lachnospiraceae;g__Sporofaciens;s__Sporofaciens musculi
GCA_009911035.1_00659	MFDKLFSPFTVKDMELKNRVVLPAMGTKFSGKTRDVTPTLIDYHVARVRGGSGLNIVEVCSIHTPSAPKGFLSISEDTYIPGLQRLTKAIHEAGGKAGLQLWQGSLAVGMDTDAQILLASDMEMSPGVTLPGINREMIEEIIASYGEAAGRAVKAGFDCVEFHCAHNYLPHSFLSGGINHRTDEYGGSFENRAKFPLACIRAIRTNIPEGMPLFMRIDAHDDYLENGLTIEDVIAFCKRAKEAGVDVLDISRGNILTAGLKYEVPPVDIPHGFNIANAARIRRETGMTTIGVGRINTPELAEKILEEDQVDLVVIGRAQLADPEFCNKAKAGKTEEIDYCVGCNQGCYDGFENKESLHITCLRNPAVGREAECKIVPTKKPKKVLIAGGGIAGLEAAII…	644	steroid hormone	d__Bacteria;p__Bacillota_A;c__Clostridia;o__Lachnospirales;f__Lachnospiraceae;g__CAG-95;s__CAG-95 sp009911035
GCA_009911175.1_02525	MFEKLFSPITIKDMELKNRVVLPAMGTKFSGKTRDVTKTLIDYHVARVKGGSGLNIVEVCSIHTPSAPKGFLSLSEDTYIPGFQRLTQAIHEAGGKAGLQLWQGSLAVGMDSEAQILLASDMEMSPGVVSPGISSALAGKIAACYGKAAGRAVKAGFDCVEFHCAHNYLPHSFLSGGINHRADEYGGSFENRARFPLACIRAIRENIPEGMPLLMRIDAHDDYLENGLTIEEVIAFCKLAKEAGVDVLDISRGNILTAGLKYEVPPVDIPHAFNIRNAARIRKETGMLTIGVGRINTPELAEKILEEDQVDMVVIGRAQLADPEFCNKAKAGKLEEIDYCVGCNQGCYDGFENKESPHITCLRNPAVGREAECKIIPSEKPQKVLIAGGGIAGLEAAII…	650	steroid hormone	d__Bacteria;p__Bacillota_A;c__Clostridia;o__Lachnospirales;f__Lachnospiraceae;g__Schaedlerella;s__Schaedlerella sp009911175
GCA_009911175.1_03545	MYEKLFAPIKIRGMELKSRIVLPAMGTKFSGKTSFVTDQLIDYHVARVKGGSTLNIVEVSSVHTPSAPRGFLSISEDEYIPGLKRLADAIHEAGGKAGIQLWQGSICVGMDQTAQILVASDMPVGPGMTLPGISREQIQEIVHCYGEAARRAAEAGFDCIEFHCAHNYLPHSFLSGGINHRTDEYGGSLENRARFPLEAIRAMRAKLPEEMPIFMRVDAQDDYLEGGLTIEEVIEFCKMAKEAGVDVLDVSRGNVISAGNKYEVPPIDLPRGFNIENAARIRKETGMLTIGVGRLNEPGIAERVLEEGQVDLVVMGRAQLADPEFVNKVREGKTEDIDYCVGCDQGCLDGFADTDCPHITCLRNPAVGREKECAIVKTDQPETVLIAGGGIAGLEAAVI…	1155	steroid hormone	d__Bacteria;p__Bacillota_A;c__Clostridia;o__Lachnospirales;f__Lachnospiraceae;g__Schaedlerella;s__Schaedlerella sp009911175	Fused with 3β-HSD
GCA_009911175.1_05490	MSFEKLFSPIKLRELELKNRVVMSAMGTHESSESEDGKGVTDKLIAYHVARAKGGCGLNTVEVSSVDAASAPSGFLSIADDKYIPGFRRLNDAVHEAGGKTCLQLWQGGLAVASDQTVQILLPNDMPLSAEYTVPAITEERLYSVIDAFKAAAARAVEAGFDCLEFHCAHNYLPHSMLSGGLNHRTDDWGGSFENRKRFPLACIRAIREKMPEGMPLLMRIDCHDDMLEGGLTVDDVIEFCRDAKEAGVDVLNISRGNIVSAATVYEVAPVDIPKGFNVEDAARIRRETGMITMPCGRINTPEFAEQILEDNKADLVVMARAQLADPDFCNKAKDGRLGEIKYCIGCNQGCYDYFYTSLSNPAVKHITCMRNPALLEEKAAALKPGTKSKKVLIIGGGI…	654	steroid hormone	d__Bacteria;p__Bacillota_A;c__Clostridia;o__Lachnospirales;f__Lachnospiraceae;g__Schaedlerella;s__Schaedlerella sp009911175
GCA_012317185.1_01041	MFEKLFEPIRIRGMEVKNRIVLPAMGTKMAAEDGNVTQQIIDYQVARVKGGCGLNLSEVCAVHAPSAPRKFLALHNDSYIPSHKAFCDAIHEAGGKCGVQLWQGSLAASMDPKARILVASDLHVHGHTIPAVDVETIEEVVACFGAAAMRAVKAGYDCVEFHCGHNYLPHSFLSPAFNHREDAYGGTFEKRCKFPLDCIRAIRQSIPQDMPLLMRLDAQDDYLENGLTIEDVIAFCRLAKEAGVDVLDISRGNMITAGLKYEVPPIDIPKGFNVDNCARIRRETGMLCIAVGRINTPQLAEEILEQNKADMVVMGRAQLADADFCVKAKEGRLQEIVYCIGCDQGCYDGFTDPAAPFITCMRNPYLGKEAQDVLVPAQKPKRVLIAGGGVAGLEAACIL…	642	steroid hormone	d__Bacteria;p__Bacillota;c__Bacilli;o__Erysipelotrichales;f__Erysipelotrichaceae;g__Clostridium_AQ;s__Clostridium_AQ innocuum
GCA_012518025.1_01639	MKFQNLFRPIKLRDLELKNRVVFPAMATNLIADGGYVTDKLIDYHVARAEGGNGLNITEAASVHTPSAPRNFLNISDDKFLPGLKKFTDAIHAAGGKACVQLWQGGIVVAGGDPDAMIIVPSDTPAGEHVIPGASKEVIKDVVRAFGEAARRAVEAGFDCVEFHAAHGYSPHSFLSAAINKRDDEYGGSLENRARYSIECIKAIRENIPEGMPILMRIVAHDDYLEGGLTIEDIIEFCKMAKEAGVDVLDVSRGNAHSAGVKFEVPSIDIPRGFNVENAARIRKETGMITIAVGRINDPRQADDIIASDKADMVVMGRAQIADPEFCNKASSGDEDDIIRCIACNQGCVDRYTNKAEFPHLSCLRNPAVGREKECSLVPAREPKRVLIAGGGLGGMEAA…	645	steroid hormone	d__Bacteria;p__Bacillota_A;c__Clostridia;o__Acetivibrionales_A;f__DSM-8532;g__Thermoclostridium_A;s__Thermoclostridium_A sp012518025
GCA_012518255.1_01051	MSYTNLFSPIDIRGMKLKNRVVFPAMGTKIPGQEKYVTQQLIDYHVARAEGGCGLNFTEVCGVHGPSTPNGFLGIYDEKYVPGLKNLTDAVHEAGGKVGVQLWQGGLAIAGYGVESKITPSDDTAYGVEGIIPAATIEEIEEIVESFGTAAKNAVLAGFDCIEFHAGHGYSPHAFLSSAWNKRTDKYGGSLENRARFSLECIKAIRDNIPEDMPLFMRIVAHDDYVENGLTIEDTIEFCKMAKEAGVDVLDVSRGNFGTAAVKFEVPPVDLPKNFNVDNAAKIRQATGMLTIAVGRINDPGQAEEILSSDKADMVVVGRGQLADPEFCNKALNGNTKGIVKCIACNQGCFDGYVNPEVPYITCLRNPALGREAEYGLVRTKTSKSVLIAGGGVAGLEAA…	645	steroid hormone	d__Bacteria;p__Bacillota_A;c__Clostridia;o__Lachnospirales;f__Cellulosilyticaceae;g__JAAYSX01;s__JAAYSX01 sp012518255
GCA_012520515.1_00414	MKFNNLFSPIKIRDLQLRNRVVYPAMATNLIADGGYVTDKLIDYHVARVKGGNGLNITEAASVHTPSAPRNFLSVSDDKFLDGLKKLNDAIHNAGGKSCVQLWQGGFVVASDPAAQIIVPSDLDLGGFTVKGCTTETIQEVVKAYGQAAARCVKAGFDCLEFHAAHGYSPHMFLSGAFNKRTDQYGGSLQNRARYLIECIREIRKNIPDSMPLLMRIVAHDDYVENGLSIEDIIKFCLMAKAEGVDVLDVSRGNASSAAVKYEVPPIDIPRSFNVDNAARIKKETGMTVIAVGRINDPKQADYIISSGKADMVVMGRAQIADAEFCIKARQGREDDIVRCIACNQGCVDRYMQSNEFPHISCLRNPTVGREAEMRLVRTNTLKKVIIAGGGVGGMEAAI…	645	steroid hormone	d__Bacteria;p__Bacillota_A;c__Clostridia;o__Christensenellales;f__DTU072;g__CAG-1782;s__CAG-1782 sp012520515
GCA_012522435.1_00721	MFKKLFSPIKIRGMELKNRIILPAMGTKFSGNDCYVTDQLKDYHEARAKGGTGLSIVEVCSVYEPAAPRGFLSIAEDKYIEGLKELTDVIHTAGGKAGLQLWQGSIAVGMDPTALMLVASDMPVSPEITIPGMTIEQIKEVVAAYGAAAKRAVKAGFDCVEIHMAHNYLPHSFLSGGINHREDEYGGSFENRARFPLEVICAVRENIPEDMPLFIRIGAHDDYLENGLTIEEVIDFCKLAKEEGVDVLDVSRGNIISPAIKYEVPPIDIEQGFNIDNAARIRKETGMLTIGVGRINTPELAEEILQEDKVDLVVMGRAQIADPEFSNKAKAGNLEDIVYCVGCNQGCFDGFANLDSPYIICLRNPAVGREAQYKIEMTENPVTLLITGGGIAGLEAAIV…	1157	steroid hormone	d__Bacteria;p__Bacillota_A;c__Clostridia;o__Saccharofermentanales;f__DTU023;g__UBA5436;s__UBA5436 sp012522435	Fused with 3β-HSD
GCA_012524165.2_01842	MYQKLFTPIKIRDMELKNRIILPAMGTKFSGKGSDVTDQLIDYHVARVKGGTGLSIVEVCSVHTPSAPRGFLSISEDRYIPGMKRLTDAIHENGGKAGLQLWQGSICVGMDPTALILVASDMPVSAEMTIPGISKEMIAEVVECYGKAAGRAVQAGFDCVEIHMAHNYLPHSFLSGGINHRTDEYGGSFENRARFPLEIIRAVRKNIPETMPVFMRIDAHDDYLENGLTIEEVIEFCKLAKAEGVDVLDVSRGNVISAGNKFEVPPIDLPRGFNIENAAKIRKETGMLTVGVGRINTAELAEQILEEDKVDMVVMGRAQLADPDFVKKSKEGRLDEINYCVGCDQGCLDGFANIDCPHITCLRNPAVGREKECQIVKAEKPETVLIAGGGIAGLEAAII…	1156	steroid hormone	d__Bacteria;p__Bacillota_A;c__Clostridia;o__Lachnospirales;f__Lachnospiraceae;g__Muricomes;s__Muricomes faecalis	Fused with 3β-HSD
GCA_012524165.2_02034	MFEKLFSPIQIRGMEMKNRVIMPAMGTKFSGKASFVTPQHIHYHAARAEGGTGLNIVEVCSVHTPSAPRGFLSISEDVYIPGLKELTDAIHSAGGKAGLQLWQGSLAVGMDQTAQMLFASDMPVSAEMTLPGMSVEQIKEIVDCYGKAAARAVKAGFDCIEFHCAHNYLPHSFLSGGINHRTDEYGGSLERRARFPLECIRAIRENIPETMPLFMRIGAQDDYLESGLTIEDVIWFCKEAGKAGVDVLDVSRGNIISPASKYEVPPIDIPQGFNIENAARIRHETGMLTIGVGRINTAELAEKILEEDKVDLVVMGRAQLADPEFCNKAKAGAVADIDYCVGCDQGCLDGFSNADCPHITCLRNPAVGREESCQIVNTKKPEKVLIAGGGIAGLEAAIV…	1156	steroid hormone	d__Bacteria;p__Bacillota_A;c__Clostridia;o__Lachnospirales;f__Lachnospiraceae;g__Muricomes;s__Muricomes faecalis	Fused with 3β-HSD
GCA_012799055.1_00969	MPISEEHTIPGASVETIKEVVEAFGQAARRAVEAGFDCVEFHAAHGYSPHCFLSPAFNRRNDEYGGSFENRVRFPLECIRAIRKNVPEDFPIFMRIVAQDDYLENGLTIEDMIEFCKLAKNAGVDVLDVSRGNMMTGALKYEVPPIDLPRGFNVENAARIRKETGMITIAVGRINRAEQAEEILAQDKADMVVMGRAQLADPEFCNKAYAGDLDNIIYCVGCNQGCFDGFVSPDFPHITCMRNPALGREGEMELNPTKTPKKVVIAGGGMAGLEAAIHLKDRGHEPILFEKSNQLGGQFLIAGMAPRKEEMQEAAISRGEQAKNKNIDIRLSTTVTKEILEELQPDTVIIATGAEPIELDIPGAKLPHVTNSHDVLIGKVEPKGNIVVIGGGLVGLEVA…	522	steroid hormone	d__Bacteria;p__Bacillota_A;c__Clostridia;o__Tissierellales;f__Tepidimicrobiaceae;g__JAAZMA01;s__JAAZMA01 sp012799055
GCA_012799415.1_01707	MAFSDLFNPIQIRGMELKNRVIFPAMGTKIPGEEKYVTQQLIDYHVARALGGNGLNFTEVCGVHGPSTPKGFLGIYDDKYIPGLKKLTDAIHHAGGKAGVQLWQGGFAVASFQKTGIILSSDTPIHGTDIVIPGASIEIIKEIVQSFGEAAKRAVQAGFDCIEFHAGHNYLPHSFLSSAFNKRTDKYGGSLENRARFLIECIESIRTNIPEDMPLFMRIVAHDDYLDNGLTIENTIEFCKLAQKAGVDVLDVSRGNFSSAAIKYEVPPVDLPKGFNVANAKRIKKETGMLTIAVGRINDPAQANEIISKGEADMVVIGRGQLADPEFCNKAFTGNVDSIVKCVGCNQGCFDAYVSPEMPHITCLRNPALCKETEFAIIKTNNPKKVLIAGGGVAGLEAA…	645	steroid hormone	d__Bacteria;p__Bacillota_A;c__Clostridia;o__Lachnospirales;f__JAAYNZ01;g__JAAZLH01;s__JAAZLH01 sp012799415
GCA_012841045.1_00312	MKFKHLFTPIQIRGLSMRNRVVLPAMGTKMPTEERYCTQQIIDYHVARAKGGNGMNMVEVCSVHQPSAAKGFLSIAEDRYIPALKKLTEAVHAAGGKIGVQLYQGGLAVGAGDPEVQVLMPDPLPALNIPAVSIETIHEVVDCFGEAARRAVEAGFDCVEFHCAHNYMPHSFLSPAFNHRDDEYGGPFENRARFPLACIRAIRENIPEDMPLFMRIGAHDDYVENGLSIDDVVAFCKLAGEAGVDVLDISRGNFMTSALKYEVPSIDTAPGFNVENAGYIRRHTGMLTMAVGRINTPALAEKSLEDGHADLIGIGRAQLADPEFCNKAREGNDERIVRCIACNQGCFDGFVDPSFPNITCLRNPALGREVEYTLQPAKESNKVLIAGGGMAGLEAAITL…	642	steroid hormone	d__Bacteria;p__Bacillota_A;c__Clostridia;o__Peptostreptococcales;f__Acidaminobacteraceae;g__DUVM01;s__DUVM01 sp012841045
GCA_013300725.1_02968	MFEKLFSPITIRGMELKNRVMLPAMGTKFAGKASYVTNQLIDYHVARVKGGCGLNMVEVCSVHTPSAPRGFLSISEDEYVPGLKKLTDAIHAEGGKAGIQLWQGSMAVGMDQTAQILMASDMPMGPGITLPGITVDQIKEVVACYGKAAKRAAEAGFDCIEFHCAHNYLPHSFLSGGINHRTDEYGGSFENRSRFPLECIRAIRENMPEDMPLFMRIDAHDDYLENGLTIEEVIEFCKLAKEAGVDTLDVSRGNILSAGLKYEVPSIDIPRAFNIDNAAKIRKETGMLTIGVGRINTPQLAEQILEDDKVDMVVIGRGQLVDPDFCNKAEAGKTEEIDYCVGCNQGCYDGFESKDSPCITCLRNPAVGREKECELIPAEKPETVLIAGGGIGGLEAAII…	1153	steroid hormone	d__Bacteria;p__Bacillota_A;c__Clostridia;o__Lachnospirales;f__Lachnospiraceae;g__Bariatricus;s__Bariatricus comes_A	Fused with 3β-HSD
GCA_013619035.1_03250	MFKALFSPIKIRKMELKNRIVLPAMGTKFMDKGKFVTDQLIDYHVARAEGGNGLNMVEVASIHTLSAPRGFVSISEDIYVPGLKKLTEAIQSVDGKAGIQLWQGGLAAGFDQAAQLLLPSPKQISAEITLPGMTIEQIEEVITCYGNAARRAGEAGFDCVEIHAGHNYLLHSFLSAGLNSRTDEYGGSLDNRMRLPLRVIEEVRKNLPEGMPIFMRIVAHDDYLENGLSIEDTIEFCKRAQEKGVDVLDVSRGNILTAGLKFEVPPIDIAKGFNVENASRIRKETGMLTMAVGRINEPELADNIISEGKADFVGIGRGQLVDAEFCNKSKEGKVDEIVKCIGCNQGCYDFFADKSVPHISCLRNPMLGKEAQYKLQQAEDVKDVLIAGGGMAGIELATL…	1151	steroid hormone	d__Bacteria;p__Bacillota_A;c__Clostridia;o__Peptostreptococcales;f__Acidaminobacteraceae;g__JABXKX01;s__JABXKX01 sp013619035	Fused with 3β-HSD
GCA_013911065.1_00679	MYENLFKPIKIRGMELKNRIIMPAMGTKFSGKASYVTDQLICYHVKRAEGGSGLNIVEVSSVHTPSAPRGFLSIAEDEYIPGLKKLTDAIHNAGGKAGIQLWQGSIAVSMDRTAQILVASDMPISAEITIPGITVEQIAEIVECYGKAAKRAVEAGFDCVEVHLAHNYLPHSFLSGGINRRTDEYGGSLENRARFPLEIIRAVRENIPEEMPVLIRIDAHDDYLEGGLTIEEVIEFCKMAKKEGADVLDVSRGNIISAGAKYEVPPIDLPRGFNIENAARIRKETGMLTIGVGRLNTPDIAERILEEEKVDMVVMGRAQLADAQFVTKVKEGRLDDIDYCVGCNQGCLDGFADMDCPHITCLRNPALGREEECQITRTDKPETVLIAGGGIAGLEAAII…	1157	steroid hormone	d__Bacteria;p__Bacillota_A;c__Clostridia;o__Lachnospirales;f__Lachnospiraceae;g__Muricomes;s__Muricomes sp013911065	Fused with 3β-HSD
GCA_014042015.1_02489	MPYDHLLAPMTLRGLELRNRVVFPAMATGFVADGGHVSDQLIDYHVARAEGGCGLLITECCSVHTPSAPRNFLSIADDTYVAGLRRFTDAVHAAGARCAVQLWQGGMAAWGQDPAALELVTASGLPTPGGQIPGSSVEKIAEVVQAWGEAAARAVAAGFDAVEFHCAHNYSPHSFLSPALNQRTDEYGGSFENRARYPLECIRAIRASIPDDMPLLMRIDALDDELPGGLTRDDVIAFCRLAQEAGVDVLDVSRGNIVTSAIKYEVPPIDLERGFNVENAAAIRRGTGMPTIAVGRINHPAQGDDIIASGMADMVVVGRGQIADPDFCRKAAEGRAEDIVMCVACNQGCFDRFVLGQPITCLRNPRVGREGEGTLQVTGRPRRVLVAGGGVAGIEAALV…	647	steroid hormone	d__Bacteria;p__Actinomycetota;c__Actinomycetia;o__Actinomycetales;f__Cellulomonadaceae;g__Actinotalea;s__Actinotalea sp014042015
GCA_014218355.1_02227	MNYKHLFSPIRIRGMELKNRIVFPAMGTKMATEDKFVTKQLIHYQAARAKGGCGLNFTEVCSVYSKAAPKKFLAISEDKYIPGLKDLTEAIHKEGGKAGIQLWLGGLAVGSDQSQMIIIPSPMPIPGTEFTLPGASLDTIKEAVEAFGDSARRAVEAGFDVIEFHAGHNYTPHSFLSPYFNRRTDEYGGELKNRARFLLECIDAIRSNIPEDMPLFMRLDAQDDYLDGGLTIEEVIEFCKMAKTAGVDVLDVSRGNFSSAAIKYEVPPIDLPRGFNVDNAARIRKETGMLTIAVGRINDPSQAEDILESDKADMVVMGRAQLADPEFCNKALAGKAEDIVRCVGCNQGCYDGFVSTEMPFITCLRNPALGREEEYQFSMTENPKKVLIAGGGIAGLEAA…	646	steroid hormone	d__Bacteria;p__Bacillota_A;c__Clostridia;o__Lachnospirales;f__Lachnospiraceae;g__Anaerocolumna;s__Anaerocolumna chitinilytica
GCA_014287475.1_03189	MYEKMFEPIKIRGMEMKNRVVYSAAGTKFSGKQGSFVTDQLIDYHVARAKGGSGLNIVEVSSVHTPSAPRNFLSISEDIYMPGLKKLVDAIHEAGGKAAIQLWQGGLAVGSDKTAQILVSSDMPVSAEMTLPGINREQIKEVVECFGRAAKRASECGFDAVEFHCAHNYLPHSFLSGGMNHRTDEYGGSLENRAKFPLECIRAIRANLRDEMPLFMRIDAHDDYLENGMTIEDTITFCNWAKDAGVDVLDVSRGNFISAGIKYEVPSIDTPQGFNIDNAAKIRKGTGMLTIGVGRINTPDIAEKALAEDKVDMVVMCRAQYADPEFLNKVKAGKLDEITYCIGCDQGCYDGFENMDTPHVTCMLNPAIGREKECEIIQTDKPETVLIAGGGIAGLKAAI…	1157	steroid hormone	d__Bacteria;p__Bacillota_A;c__Clostridia;o__Lachnospirales;f__Lachnospiraceae;g__Mediterraneibacter;s__Mediterraneibacter sp014287475	Fused with 3β-HSD
GCA_014337235.1_03085	MFEKLFTPIDIKGMHLNNRVVFPAMGTKMAAEDGNVTQQIIDYQVARVKGGCGLNLSEVCSVHTPSAPRKFLGIHQDSYIASHKRFCDAIHEAGGKCGVQLWQGSIAAGMDPKAQILVASDMNVHGYTIPAVTIETLHEVVECFGQGARRAVEAGYDCIEFHCAHNYLPHSMLSPGLNHREDEYGGSFENRARFPLECIRAIRAHMPEDMPLLMRIDAQDDYFKEGLSIEDIIAFCKLAKEAGVDVLDVSRGNMITAGLKYEVPPIDIPNGFNVDNAARIRKETGMLTIAVGRINTPQLAESILEEDKADMIVMGRAQLADANFCNKAKAGKIDEITYCIGCDQGCYDGFTDPTMPFITCLRNPYLGKEAQDILHPVQHKKKVLIAGGGVAGLEAACIL…	643	steroid hormone	d__Bacteria;p__Bacillota;c__Bacilli;o__Erysipelotrichales;f__Erysipelotrichaceae;g__NSJ-61;s__NSJ-61 sp003433845
GCA_014836325.1_02207	MAFENVFSPIKIRGMEMRNRVIFPAMGTKMVGEDRMVNDQLINYHVARAIGGNGLNFTEVCSVYDKAAPKTFLAISDDKFISGLKNLTDVIHKAGAMAGIQLWLGGSAVLFADPTAMVITPSDLKLQENYVIKAATKEVINECIKAFGEGARRSVEAGFDAIEFHAGHNYTPHSFLSKAFNKRTDEYGGSLENRARFLLECIREIRANIPEDMPLFMRIDAHDDYLEDGLSIEDIIQFCKWAKEAGVDVLDVSRGNFSSAAIKYEVPPVDLPRGFNVENAARIKKETGMLTVAVGRINDPEQADKIIRDGKADMVVIGRAQLADPEFCNKSMNGKVEDIIRCVGCNQGCYDGYVSPNVPFITCLRNPDLGREAEFTLEKTNNPKKVLVVGGGVAGLQAA…	645	steroid hormone	d__Bacteria;p__Bacillota_A;c__Clostridia;o__Clostridiales;f__Clostridiaceae;g__Clostridium;s__Clostridium gallinarum
GCA_014836445.1_01854	MLYPHLFSPLTVRGVTLKNRVDFPAMATKMGADGGYVTDALIDYHVARARGGCGLLTVEATSVHKPTAPRNFMSIADDSYLEGWIRFNEAVHAAGGKTCIQLWQGGIITPGQDPATYAVIPSDMPVAPGVVLPGATVETIAEVVQAWGEAAARAVAAGFDVLEFHAGHNYSPEMFLSPGFNHRTDEYGGSAENRMRYPLECIDAIRAAIPDDVPLMMRVSAGDDGVPGGNTVDDVIAFATVAREHGVDMVNVSRGTVMSVNLQVPTMDHDRGFNVHNAAKFKADTGLVTVAVGRINDPQQAEEIIASGQADMVVMGRAQIADAEFCNKAMAGEEWRIIRCIGCNQGCFDRIAAANASTFPHISCLQNPAVGREAEFRIPKTDNPRTILVAGGGIGGMEA…	650	steroid hormone	d__Bacteria;p__Actinomycetota;c__Actinomycetia;o__Actinomycetales;f__Cellulomonadaceae;g__Cellulomonas;s__Cellulomonas avistercoris
GCA_015056655.1_03609	MFEKLFTPIRIKGMELNNRIIMPAMGTKFSGNDSFVTDKLIAYHVARAKGGSGLNIVEVASVHTPSAPRHFLSISEDKYVPGFKKLTDAIHEAGGKAGVQLWQGSLAVGMDQTAQILMASDMPVSETITLPGITVSQIKDIVECYGKAAKRAVEAGFDCIEFHCAHNYLPHSFLSGGINHRTDEYGGSFENRAKFPLECIKAIRANMPEDMPLFMRIDAHDDYLEGGLTIEEVIEFCELAGKEGVDVLDVSRGNVITPAQKFEVPPIDLPQGFNIDNAARIRKETGMLTIGVGRINTPVLAERILEEDKVDMVVMGRAQLADPDFCNKAKAGDVQDIDYCVGCDQGCLDCFADTNCEHITCMRNPAVGRELECQVTKADKSETVLIAGAGVAGLEAAII…	1152	steroid hormone	d__Bacteria;p__Bacillota_A;c__Clostridia;o__Lachnospirales;f__Lachnospiraceae;g__Butyrivibrio;s__Butyrivibrio sp015056655	Fused with 3β-HSD
GCA_015057715.1_01109	MKFKHLFTPVQIRGMHLRNRVVFPAMGTKMGTEDRYVTQQLIDYHAARAQGGNGLNMVEVCSVHQASSPKNFLAISEDKYIPKLRELVDAIHAGGARAGLQLWQGGLAVGSDQQALLVIPDPMPVPETEYIVPAATPELLQEVAASFGKAARRAAEAGFDCVEYHCGHNYSPHSFLSAAFNHRTDEYGGSLSNRARYPLACIRAIRENIPESMPVFMRIDAHDDYLDNGLTIEEVIEFCKMAREAGVDVLDVSRGNFSSAAIKYEVPPVDLPQGFNVDNAARIRKETGMLTIAVGRINNPELAEEILTSEKADMVVIGRGQLADPEFCNKAREGREEEIVRCVGCNQGCYDGFVDPSMPFITCLRNPALGREQEYKPVATTKPKKVLIAGGGMAGLEAA…	645	steroid hormone	d__Bacteria;p__Bacillota_A;c__Clostridia;o__Lachnospirales;f__Lachnospiraceae;g__Lacrimispora;s__Lacrimispora sp015057715
GCA_015057835.1_01660	MFDKLFSPIKIKDMELPHRIILPAMGTKFSGNDSYVTDKLIDYHVARVKGGSGLNIVEVASVHTPSAPRHFLSISEDKYIPGLKKLTDAIHEAGGNAGIQLWQGSLAVGMDQTAQILVASDMPVAPEITIPGIVKEQIEEIAQCYGAAAKRAVEAGFDCVEFHCAHTYLPHSFLSGGINHRTDEFGGSLENRAKFPLMCIRAIRENIPEGMPLFMRIDAHDDYLEGGLTIEEVIAFCRMAGEAGVDVLDVSRGNILSAGLKFEVPPVDLPQGFNIDNAARIREETGMLTIGVGRINTAQLAEKILEEDKVDMVVMGRAQLADPDFVNKVREGRVEDVDYCVGCDQGCYDCFANVDVEHITCLRNPAVGREAECVITKTEKPETVLVAGGGIGGLEAAIT…	1154	steroid hormone	d__Bacteria;p__Bacillota_A;c__Clostridia;o__Lachnospirales;f__Lachnospiraceae;g__UBA1066;s__UBA1066 sp015057835	Fused with 3β-HSD
GCA_015058475.1_01453	MYYNNLFSPIKIRGMEIRNRVEFPAMGTKMLDGSKYVTDQLINYHVARARGGNGINFTEVCSVYEKASPKNFLAISDDKYISGLKKLADAIHEEGAKAGVQLWLGGSAVMFSGDKDVKVVLPSEFKVGDDYIIPGASIEVIKECIDAFGKAAKRAVQAGYDAIEFHAGHNYTPHSFLSRAFNKRTDEYGGTLENRGRFLIECIESIRNNIPEDMPLFMRINAHDDYLEDGLTIEEVIEFCKSAKKAGVDVLDVSRGNFSSAAIKYEVPPVDLPRGFNVENAARIKKETGMITVAVGRINDPEQADEIIRSGKADMVVIGRAQLADPEFCNKAMNGKVEDIVRCVGCNQGCYDGFASPEVPFITCMRNPALGREAEFGLLKTDSPKKVLVIGGGVSGVEA…	646	steroid hormone	d__Bacteria;p__Bacillota_A;c__Clostridia;o__Clostridiales;f__Clostridiaceae;g__Clostridium;s__Clostridium butyricum_B
GCA_015234515.1_03011	MLYPHLFSPLTVRGVTLKNRVDFPAMATKMGADGGYVTDALIDYHVARARGGCGLLTVEATSVHKPTAPRNFMSIADDSYLEGWIRFNEAVHAAGGKTCIQLWQGGIITPGQDPATYAVIPSDMPVAGGVVLPGATVETIAEIVQAWGEAAARAVAAGFDVLEFHAGHNYSPEMFLSPGFNRRTDEYGGSAENRMRYPLECIDAIRAAIPDDVPLMMRVSAGDDGVPGGNTVDDVIAFTKVAREHGVDMVNVSRGTVMSVNLQVPTMDHDRGFNVHNAAKFKADTGLVTVAVGRINDPQQAEDIIASGQADMVVMGRAQIADAEFCTKAMAGEEWRIIRCIGCNQGCFDRIAAANASTFPHISCLQNPAVGREAEFRIPKTDNPRTVLIAGGGIGGMEA…	650	steroid hormone	d__Bacteria;p__Actinomycetota;c__Actinomycetia;o__Actinomycetales;f__Cellulomonadaceae;g__Cellulomonas;s__Cellulomonas sp015234515
GCA_015550425.1_03358	MAFNNLFSPIKIRGMEIKNRIEFPAMGTKMVKDEKEVTDQLINYHVARAIGGNGLNFTEVCSVYDKAAPKNFLSISDDKYIPGLKKLADAIHEGGAMAGVQLWLGGSAVLFGDQTAMVVVPSDFKVDGTDYVIKAASKEIINEAVKAFGEGARRAVEAGYDTVEFHAGHNYTPHSFLSKAFNKRTDEYGGSLENRARFLLECIKSIRENIPEDMPLFMRIDAHDDCVEDGLTIEEVIQFCKWAKEAGVDVLDVSRGNFSSAAVKYEVPPVDLPRGFNVENAARIKKETGMITVAVGRINDPEQADEIIRSGKADMVVMGRAQLADPEFCNKAKNGNVDDIIRCVGCNQGCYDGFTDPNVPFITCMRNPALGREAEFVIKKAENPKNVLIVGGGVAGLEA…	646	steroid hormone	d__Bacteria;p__Bacillota_A;c__Clostridia;o__Clostridiales;f__Clostridiaceae;g__Clostridium;s__Clostridium sp015550425
GCA_015560805.1_02026	MYQKLFTPIKIRSMELKNRIVLPAMGTKFSGKTSYVTDQLIDYHVARVKGGTGLSIVEVCSVHSPSAPRGFLSISEDCYIPGMKRLTDAIHENGGKAGLQLWQGSICVGMDPTAQILVASDMPMRPGLTLPGITKEQIAEVVECYGKAAARAKEAGFDCVELHMAHNYLPHSFLSGGINHRTDEYGGSLENRSRFPLEVIRAVRANIPEDMPVFMRIDAHDDYLENGLTIEEVIEFCKMAKEAGVDVLDVSRGNVISAGNKFEVPPIDLPRGFNIDNAARIRKETGMLTIGVGRINTAAFAEEILEADKVDMVVMGRAQLADPDFVTKSKEGRLDEINYCVGCDQGCLDGFANTDCPHITCLRNPAVGREKECEILPAEKPETVLIAGGGIAGLEAAIV…	1157	steroid hormone	d__Bacteria;p__Bacillota_A;c__Clostridia;o__Lachnospirales;f__Lachnospiraceae;g__Schaedlerella;s__Schaedlerella glycyrrhizinilytica_A	Fused with 3β-HSD
GCA_015668515.1_00540	MSYNSLFSPFKIKDLEIKNRVILPAMMTKMASPTGLVTQKLIDYHVAIAKGGCGLNFTEVCAIHTSTHGNGYLALYKDEHFEGMKKLIDNVHSVGGKIGVQIWHGGQVAIALLPKDRTPMVTEGMTHKDIKEIVDCYGKSTKMAVEAGCDAIEFHAAHTYLPHTFLSAAFNKRDDEYSGSLENRARFSLEVIRTMRANMPETMPLFMRVDALDDYVQNGLTIEDVIEFLKMAKAEGVDVIDISRGNNKSAALKYEVPSIDTPRGYNIENVKKIRDSIKMPVVGVGRINHPEIANKFIEEEKCDLVAIGRGQITDHEFCNKARDGKTDSIRLCVGCLKGCFDSIMNPNIPTITCMRNPMVGKEGQPITKTTSPKTVLIAGGGIGGMMTANMLKVRGHNPI…	642	unsure	d__Bacteria;p__Bacillota_A;c__Clostridia;o__Peptostreptococcales;f__Peptostreptococcaceae;g__Paraclostridium;s__Paraclostridium tenue
GCA_016342415.1_04534	MFKALFSPIKIREMELKNRIVLPAMGTKFMDNRKFVTDQLIDYHVARAEGGNGLNMVEVASVHTLSAPRGFVSISEDIYVTGLKTLTEAIQSAGGKAGIQLWQGGLAAGFDQASQLLLPSPKQISAEITLPGMTLEQIEEIVICYGNAARRSGEAGFDCVEIHAGHNYLLHSFLSAGLNSRTDEYGGSLENRMRLPLRVIEAVRKNLPEGMPIFMRIVAHDDYLEKGLTIEDTIEFCKKAKEKGVDVLDVSRGNILTAGLKFEVPPIDIAKGFNVENASRIRKETGMLTMAVGRINEPELAESIIFDGKADFVGIGRGQLVDAEFCNKSKEGRVDEIVKCIGCNQGCYDFFADKSVPHISCLRNPMLGKEAQYKLQEAEDVKDVLIAGGGMAGIELATL…	1151	steroid hormone	d__Bacteria;p__Bacillota_A;c__Clostridia;o__Peptostreptococcales;f__Acidaminobacteraceae;g__JABXKX01;s__JABXKX01 sp016342415	Fused with 3β-HSD
GCA_016595795.1_00317	MAFDKLFSPIKIRGLELKNRVMFPAMGTKMATEDKFVTQQIIDYHVARVVGGCGLNFSEVCSVYAPAAPKKFLSIAGDEYTPGLKKLTDAIHIAGGKAGVQLWLGGLAVGSDPTAMIIIPSPMPVPGTEYTIPGASLETINEAVKAFGDAAKRAVEAGFDTIEFHAGHNYVPHSFLSPFFNRREDEYGGSLENRARFSIECIKAIRSNIPEDMPLFMRVVAQDDYLEGGLTIEDIIEFCKMAKEAGVDVIDVSRGNFSSAAIKYEVPPVDLPRGFNVENAARIRKETGLITVAVGRINDPSQAEGILESDKADMVVIGRAQLADPEFCNKAKEGKVDTIIKCVGCNQGCYDGFVSTEMPFITCMRNPALGREAEYTMVKTDSPKKVLIAGGGIAGLEAA…	645	steroid hormone	d__Bacteria;p__Bacillota_A;c__Clostridia;o__Clostridiales;f__Clostridiaceae;g__Clostridium_AR;s__Clostridium_AR sp016595795
GCA_016765675.1_01354	MFPKLFSPIRLKGLELKNRIILPAMGTKFTTDSSMTDQLIDFHVARTKGGTGLNIMECTGVHAPSTPGRFFSIAEDKYIPGFKRFNQAIHEAGGKTCIQLWQGSIAVASDPKAMIIVASDMQLSPEYTVPGASHELIAELTECFGQAARRSVESGFDCIEVHMAHNYILHSFLSGGINRRTDEYGGSLENRARFPLAVIRAIRAQMPEDMPLLMRIDAHDDYLEGGLTIEEVIQFCKWAKDAGVDVLDISRGNIISAALKYEVPPIDLQWGFNIENAARIRQETGMLTIGVGRINDPAFAEEILESDKVDMVVIGRGQIADPEFCNKAREGRVDEIVRCVGCNQGCYDANERADIPFISCLQNPACGHEAEYAIVSTDAPKTVLIAGGGMAGMELASIL…	642	steroid hormone	d__Bacteria;p__Bacillota;c__Bacilli;o__Bacillales;f__DSM-18226;g__Neobacillus;s__Neobacillus paridis
GCA_016765695.1_00402	MPGLKKFTSAIHGAGGKACVQLWQGGPAAGLSDPEAMFIIPSDTNVYGKTIPGASLETIRDVVDAFGTAAKRAVEAGFDCVEFHVAHGYSPHCFLSAAMNKRTDEYGGSLENRARYSLEIIESIRKNIPEDMPLLMRVVSQDDYVEDGLTIGDIIKFCNMAKEAGVNVLDVSRGNKFPIGTNNFGMKLEVPPIDVPKGFNVDNAARIKEETGMITIGVGRINSPDQAEEILDSGKTDMVVIGRGLIADSEFCKKAYDGEEDSIIKCVACNQGCYDRLTAREYRRISCMRNPAVGREKEFAIVKTNSPKKVLVAGGGLAGLEAAITLKLRGHEPILLEESGLLGGQFLLAGLAPRKGEMREAAISRGQQARKLGVDIRLNTKVTSDVLQEISPDSVIVAT…	571	steroid hormone	d__Bacteria;p__Bacillota_A;c__Clostridia;o__Tissierellales;f__VENL01;g__Sporosalibacterium;s__Sporosalibacterium faouarense
GCA_016879755.1_02390	MKYNHVFKPIVIRGLELRNRVIFPAMATNMIDEGGFVTDQLIHYHAARAFGGTGLNITEAASVHSPSAPKNFLSIHDDQFLPGLTKLADTIHKAGGKACVQLWQGGAVAAGSDPNAICIMPSETPLGKTVVPGATIGMIQEVVQSFGEAAKRAVIAGFHCVEFHAAHGYSPHAFLSPAMNKRTDQYGGSLENRARYALECIEEIRRNIPEDMPLLMRIVPFDDYVDNGLTMEEMIEFCKMAQKAGVDVLDVSRGNAWSAAVKYEVPPIDLPKGFNVENAAKLKKETGMLTIAVGRINDPQQAEVILANEQADMVAIGRAQLADPEFCYKAKVEDEERIISCVGCNQGCVDRYSSPEQHALSCIRNPSLGREKEYILVKTKKSKKILVVGGGMAGIEASI…	644	steroid hormone	d__Bacteria;p__Bacillota;c__Bacilli;o__Bacillales;f__DSM-18226;g__Bacillus_AZ;s__Bacillus_AZ sp016879755
GCA_016899935.1_01444	MFDKLFSPITVRGLELPNRVVMSAMGTHESAASEDGKSVTQKLIDFHVARAKGGCGLNTTEVCSVDVASSPRGFLSIAEDKFVPGLTKLCDAVHEAGGHIAVQLWQGALAVGSDPTAQMLVPSDMPMSPEFTLPGITVERIHEVIDAYGAAAARAVAAGFDAVEFHCAHTYLPHSFLSGGINHRTDEWGGSLENRMRFPLACIDAIRANIPEDMPLFMRIGWQDDYLEGGLTPEEVIEFCRRAGEHGVDVLNVSRGNILSAALIYETPPVDLPNGFNVEPAARIRRETGMLTMPCGRINRPELAEQILDEDKADLVVMARSQLADADFCNKAKAGELASIKYCVGCDQGCYDYFYRALADPSIEHITCLRNPALFEERAMALEPVAEPQRVLVAGGGIA…	652	steroid hormone	d__Bacteria;p__Actinomycetota;c__Coriobacteriia;o__Coriobacteriales;f__Atopobiaceae;g__Thermophilibacter;s__Thermophilibacter uli_B
GCA_016901605.1_01069	MYHMLFEPVKIRGMELKNRVIFPAMGTRMAENRAVTDRLIQYHVARVKGGCGLNIVEVAAVHTPSAPRNFLGICEDDLIPSHKKLTDAIHAAGGKAGIQLWQGSLAVGMDPAARIFMVNETTIRGYTLPAITLAEIDEIVTCYGEAARRCVEAGYDCIEFHCAHNYLPHSFLSGGLNHRTDEYGGSFENRAKFPLRCIRTIRANMPQDMPLFMRIDALDDQLPGGMTLDDTVAFCKLAQAEGVDVLDVSRGNIVTAATVYEVPPIDIPRGFNVDNAAYIREKTGMITVAVGRINTPELAENILEQGKADMVVMGRAQLADPEFLNKAREGRTEDIVYCVGCNQGCYDGFCDLQNRPFITCLRNPQLGREAEWALTGTETPKTVWIAGGGMGGLEAAKVL…	642	steroid hormone	d__Bacteria;p__Bacillota_A;c__Clostridia;o__Oscillospirales;f__Ruminococcaceae;g__Gemmiger;s__Gemmiger formicilis_B
GCA_017161075.1_03307	MFEKLFEPLKIRGMEVKNRIVLPAMGTKMAAEDGAVTQQIIDYQVARVKGGCGLNLSEVCAVHAPSAPRKFLALHNDSYIPSHKAFCDAIHEAGGKCGVQLWQGSLAASMDPKARILVASDLNVHGYTIPAVDVETIEEVVACFGAAAKRAVEAGYDCVEFHCGHNYLPHSFLSPAFNHREDAYGGTFEKRCKFPLDCIRAIRENIPQDMPLLMRLDAQDDYLENGLTIEDVIRYCKLAKEAGVDVLDISRGNMITAGLKYEVPPIDIPKGFNVDNCAKIRKETGMLCIAVGRINTPFLAEEILEQDKADLVVMGRAQLADAQFCNKAKEGRLQDIVYCIGCDQGCYDGFTDPGVPFITCMRNPYLGKEAQDQLIPAQKPKRVLVAGGGVAGLEAACIL…	642	steroid hormone	d__Bacteria;p__Bacillota;c__Bacilli;o__Erysipelotrichales;f__Erysipelotrichaceae;g__Clostridium_AQ;s__Clostridium_AQ sp000165065
GCA_017411665.1_00515	MELVKCKLNEGAVFRLECNHIFQPITIRGLTFENRIIMPSMGTLMTYEDSMVTQRMIDYYVERAKGGAGLIFAECAAVWPESTQGFALGISDDKFIPGLTELVEAVHAVGGKIGIQIFEAAEGVMNGHADTSKLRIMSPIDKLGGRWKAIPAEELPDIAAAFGAAARRAAQSGFDAIEIHCGHNYLLHQFLSPHFNTRTDEYGGSFENCMKFPLMCIEETRKNWPAEKPLFMRIVAQDDYTYDADGNFNGLTIDDMVVFCKKAKELGVDVLDVSRGNFGRGNIYEVPNMGLPFGFNKDNALYLKQHVEMPVMAVGRLGRPELANVALAQGADFVAWGHAHIADPYIVQKCREGRFDDICYCIGCDQACSQAYHIPEARHISCLRNPAVGREREFELKQT…	678	unsure	d__Bacteria;p__Bacillota_A;c__Clostridia;o__Oscillospirales;f__Oscillospiraceae;g__HGM13010;s__HGM13010 sp017411665
GCA_017415945.1_01102	MDCSHIFKPITIRGMTFENRIIMPSMGTLMTYEDSMVTDRMIDYFVERAKGGAALLFTECASVWPESTQGWALGISDDRFIPGLTRLVDAVHAVGGKIGIQIYEAAEGVMNGHADISKLRIMSPIDKLRGKWKAIPAEELPLIAEAFGKAAHRAHLCGFDAIEIHCGHNYLLHQFLSPHFNTRTDEYGGSLENCMKFPLMCVDAVRKSWPEDKPMFMRIVACDDYTYDAEGNFNGLTIDDVAEFCRRARDLGVDVLDVSRGNFGKGNIYEVPNMGIPFGFNKDNALYLREVCEMPVMAVGRLGRPELANIALAQGADFVAWGHAHIADPYIVQKCREGKFDDICYCIGCDQACSQAYHIPEAKHISCLRNPAVGREREFELKMTERPKLILVAGGGVGG…	663	unsure	d__Bacteria;p__Bacillota_A;c__Clostridia;o__Oscillospirales;f__Oscillospiraceae;g__HGM13010;s__HGM13010 sp017415945
GCA_017435025.1_00103	MYQKLFTPIKIRNLELKNRIVLPAMGTKFSGKTSFVTDKLIDYHVARVKGGTGLSIVEVCSVHTPSAPRHFLSLSEDCYIPGMKKLTDAIHEAGGKAGLQLWQGSICVGMDRTAQILVASDMPLGGGKVLPGISKEMIAEVVEAYGKAAARAVAAGFDTMEIHLAHNYLPHSFLSGGINRRTDEYGGSFENRCRFPLEVIRAVRANIPEDMPLFMRIDAHDDYLPGGLTIEEVIDFCKLAKAEGVDVLDVSRGNVITPANKFEVPPIDLPPAFNIENAARIRKETGMITVGVGRINTAALAEKILEEDKVDMVVMGRAQLADPEFVNKSREGRLDEIDYCVGCDQGCLDGFANMDCPHITCLRNPAVGRERECEIKVTDKPETVLIAGGGIAGLEAAII…	1155	steroid hormone	d__Bacteria;p__Bacillota_A;c__Clostridia;o__Lachnospirales;f__Lachnospiraceae;g__Copromonas;s__Copromonas sp017435025	Fused with 3β-HSD
GCA_017511045.1_01276	MFDHLMEPIQIGSLSLKNRSVFPAMGTRYCTDDGHVLDQLIDYHVRRVQGGCALNITEAVAVHRRGSVTKMLQISDDSYIPGLKKLTDAIHENGGKACIQLWESGMACLRTPGSKPLLPRDLPLGPNMVLPAATIEEIHEAVKAFGTAAKRAVEAGFDCMEFHAAHFYSPHEFLTPAFNNRTDEYGGSKENRARYPLECIREIRANIPADMPLILRIDSMDDDLPGGLTTEDIIEFCLWAKEAGVDVLSISRGNKISPRAMCLEVPPIDVERGFNIEPAAKIKAGTGMPLIGVGRVNDPAMADAMIAEGKIDMIAMGRAQIADPDFMTKAKEGRVEDILRCIGCNQGCYDYCTMEKPITCLRNPEVGKEAYFASLPKAETPKTVLVAGGGIGGIEAAIR…	644	steroid hormone	d__Bacteria;p__Bacillota_A;c__Clostridia;o__Lachnospirales;f__Lachnospiraceae;g__RGIG5612;s__RGIG5612 sp017511045
GCA_017559185.1_00161	MYEKLLSPLKIRGVELRNRVVLPAMMTKMTTDDYQGIVSDKLVNYHAAIAKGGCGLNITEVIAIHPTTHGYAFCAMYEEKHYEPIKKMIDAVHANGGKMCVQLWHGGLTANVMLDMLPEEIKPQRPKIMENDVNSIPLEMIDEIVAAFGTAARKAVSLGADVLEYHTAHLYLGHSFMSRVWNQRTDEYGGSLENRARFVRRVIQEIRKNMPEDMPLFMRIDVHDDEVGELGMTTEEVAQILTWVHEDGVDVADVSRGNSVTMALRYEVPTMDTPNGYNLMDVKALKALLPPTLKVMAVGRINTGELAEKALEDGICDLVAMGRAQIADHDFVNKHKEGRADEIRRCLACNKGCFDAVTDKRMPHMLCTRNLKVGRYDRPVRKVEANEAKTVLIAGGGLA…	656	unsure	d__Bacteria;p__Bacillota_A;c__Clostridia;o__Oscillospirales;f__Ruminococcaceae;g__RGIG7389;s__RGIG7389 sp017559185
GCA_017559185.1_01322	MAYEKLFSPLKIRGVELRNRVVLPAMMTKMTTNEHEGIVSDKLVDYHAAIAKGGCGLNITEVMAVHPSTHGYAYCALYEEKHEAGVKKMIDAVHANGGKMCVQLWHGGRTVNAMLALLGDEYKGGKRQAIMQETVNDIPVSLLDEIVEAFGVAAQRAVRLGADVLEYHTAHMYLGHTFMSRVWNQRTDEYGGSLENRARFVRRVIQEIRKNMPEDMPLFMRIDVHDDFVGELGLTTEEVAQVLTWVHEDGVDVADVSRGNGCTPALRYEVPTMDTPNGFNLPDVKALKALLPPTMKVMAVGRINTGALAEKALEDGICDLVAMGRAQIADHDFVNKHKEGREDEIRRCIACNKGCFDAVMDKRMPHMMCTRNLKVGRLDRPVRKVDASEAKTVLIAGGG…	658	unsure	d__Bacteria;p__Bacillota_A;c__Clostridia;o__Oscillospirales;f__Ruminococcaceae;g__RGIG7389;s__RGIG7389 sp017559185
GCA_017559185.1_01323	MGTLLKMLNIIKKNLRNFGFFGLINMVHYVEITKGKVAFIVAFDALFSPITIKGLTLKNRVIMPAMKTSFCTENGEITQQLIDYHVARAKGGCGLNITECCAVHESTHGINYMALYKPVHKNGLKALADALHKAGGKLCVQLWHGGNVIKRHLPEDVTPMTPENMTKEDIDTIVAAFGNAAAMAVEAGVDCIEFQAAHGFLPHAFLSTAYNKRTDEYNGSFENRARFAFECIEAIRKNMPEDMPLLMRVNAQDDHPRGGMSINDTIEFIKAAKEKGVDMADVSRGNPDSEGIKYEVPSFDVPKGFNIDNAAIIRASVDMPVAVAGRINRPKLANNAIAEGKVDMVAVGRGQLADPDFCNKVQAGDIDRIRYCIGCNQGCFDGINDPKIGRISCLRNPFI…	676	unsure	d__Bacteria;p__Bacillota_A;c__Clostridia;o__Oscillospirales;f__Ruminococcaceae;g__RGIG7389;s__RGIG7389 sp017559185
GCA_017559185.1_01324	MKYEALFSPIKLRGLELKNRIFLPAMMTKMATVPDGQVTQALIDYHVARAKGGCGLNVTECCAIHESTHGLGYLALYTEEHKAGIKKLIDAVHEVGGKVCVQIWHGGQVPRALLPDYRKPMLTNEMSKEDIDMIVECYGKSTKMAVEAGADAIEYHTAHTYLPHTFLSAIYNQRTDEYNGSLENRARFSMEVIRKMRENMPEDMPLLMRMNSCDDHHKPGGLTVEDMTAFANMAIKEGVDLIDVSRGNGDSAGLKYEVPSIDVAQGYNIENASKIREGVSVPVSVAGRVNYPELANKFIAEGKIDMIAIGRAQIADPEFCNKAMRGEDDLIRRCVGCNQGCFDAIMDPKFPTITCMRNPFVGEEGKEIPKAEKPKRVLIAGGGMAGMTAANVLKARGHE…	636	unsure	d__Bacteria;p__Bacillota_A;c__Clostridia;o__Oscillospirales;f__Ruminococcaceae;g__RGIG7389;s__RGIG7389 sp017559185
GCA_017873245.1_01435	MAFNDLFSPIKIRGMEIRNRIEFPAMGTKMVKDEKVVTDQLINYHAARSLGGNGLNFTEVCSVYDKAAPKNFLALSDDKYIPGMKKLADAIHEGGAKAGVQLWLGGSAVLFGDQTSMVVVPSDFKVEGTDYVIKAASKEIINECIKAFGDAAKRAVEAGYDTVEFHAGHNYTPHSFLSKAFNKRMDEYGGSLENRARFLLECIKSIRENIPEDMPLFMRIDAHDDCVEDGLTIEEVIQFCKWAKEAGVDVLDVSRGNFSSAAVKYEVPPVDVPRGFNVENAARIKKETGMITVAVGRINDPEQADEIIRSGKADMVVMGRAQLADPEFCNKAKNGNVDDIVRCVGCNQGCYDGFTNPDAPFITCMRNPALGREAEFVINKTDNPKKVLIVGGGVAGLEA…	646	steroid hormone	d__Bacteria;p__Bacillota_A;c__Clostridia;o__Clostridiales;f__Clostridiaceae;g__Clostridium;s__Clostridium tertium
GCA_017874425.1_03987	MNFTNLFSPIRIRGLELRNRIEFPAMGTKMATEDKFVTKQLIDYHVARALGGNGLNFTEVCSVYAPAAPKKFLSIAEDKYIEGLKELSDAVHNAGGKVGIQLWLGGLAVGSDPEAKIMMPSDMKVQGGYVIPGMTIEDIKEATKAFGEAARRAVEAGYDCVEFHAGHNYVPHSFISPAFNHRTDEYGGSLENRSRFLIECIESIRNNIPNDMPLFMRIDAHDDYLENGLTIEEIIEFCKMSKKAGVDVLDISRGNFSTAAIKYEVPPVDLPRGFNVENAARIKRETGMVTVAVGRINDPAQAEEIISNGKADMVVIGRGQLADPEFCNKAKSGEVESIVRCVGCNQGCYDGFVSTEVPYITCLRNPALGREEEYKLIKTDQAKTILIAGGGVAGLEAAI…	644	steroid hormone	d__Bacteria;p__Bacillota_A;c__Clostridia;o__Clostridiales;f__Clostridiaceae;g__Clostridium_J;s__Clostridium_J punense
GCA_017888565.1_02099	MAFNNLFSPIKIRGMEIRNRIEFPAMGTKMVKDEKVVTDQLINYHAARAIGGNGLNFTEVCSVYDKAAPKNFLSISDDKYIPGLKKLADAIHEGGAMAGIQLWLGGSAVLFGDQTSMVVVPSDFKVEGTDYVVKGASKEVINECIKAFGDAARRAVEAGYDTVEFHAGHNYTPHSFLSKAFNKRNDEYGGSLENRARFLLECIKSIRENIPEDMPLFMRIDAHDDCVEDGLTIEEVIQFCKWAKEAGVDVLDVSRGNFSSAAVKYEVPPVDLPRGFNVENAARIKKETGMITVAVGRINDPEQADEIIRSGKADMVVVGRAQLADPEFCNKAKNGNVDDIIRCVGCNQGCYDGFTDPNVPFITCMRNPALGREAEFVIKKTDSPKDILIVGGGVSGLEV…	646	steroid hormone	d__Bacteria;p__Bacillota_A;c__Clostridia;o__Clostridiales;f__Clostridiaceae;g__Clostridium;s__Clostridium sp017888565
GCA_017938835.1_01011	MVVFLLECNHIFRPIKLRGLELENRIVMPSMGTLMTYEDSMVTQRMIDYYVERAKGGAALIFTECASVWPESTQGYALGVSDDKFIPGLTKLVEAVHAVGGKIGIQIYEAAEGIINGHADTSKLRIMTPVDRFQGKWKAIPTEELPLIAQAFGAAARRANICGFDAIEIHCGHNYLLHEFLSPHFNTRTDGYGTTFENCMKFPLMCIEETRKNWPEEKPLFMRIVAHDDYTYDADGNFNGLTIDNMVTFCKEAKARGVDVLDVSRGNFGKGNIYEVPSMGLPFGFNKDNALYLRREVDMPVMAVGRLGRPELANIVLSQGADLVAWGHAHIADPQIVNKCKEGRFDDIRYCIGCDQACSEAYHIPEARHISCLRNPAVGREREFELKITDTPKTVLIAG…	668	unsure	d__Bacteria;p__Bacillota_A;c__Clostridia;o__Oscillospirales;f__Oscillospiraceae;g__HGM13010;s__HGM13010 sp017938835
GCA_017938835.1_01021	MAYEKLFAPIKVRGLDFDSRMIMTAMGSLMATEHGDVNDRVINYLTERAKNGGFVFTECCSVYPGVAQDFALHVSDDKYIEGLKKLTDSVHAAGGKIGIQLYHPAEALTNSHYDSRKVRMMAPDTLFGIPGTRVETEEIPYIIECFGEGARRAVEAGFDAIEIHNGHNYILHQFLSPHFNHRDDGWGGSVENCRKFPLAVVEAVRKNMPEDMPLFIRVSAGDDELYDKEGNFDGLTLDDMLVFLEEAKKRGVDVIDVSRGNFQTDIGLWECPNLGIPHGFNVERALIIKEKIGLPVVAVGRLGTPDLAEEVLTKGADFVAWGHAHIADPEIVKKTKEGRVDEIRYCIGCDEGCNQAYNDATLPHVSCMRNPAAGREGDMPMVPAAEPKKVLVAGGGPAG…	681	unsure	d__Bacteria;p__Bacillota_A;c__Clostridia;o__Oscillospirales;f__Oscillospiraceae;g__HGM13010;s__HGM13010 sp017938835
GCA_017941505.1_01422	MFEKLFTPIRIRDLELPHRIILPAMGTKFSGNDSYVTDTLIQYHVERVKGGSGLNIVEVASVHTPSAPRHFLSISDDKYIPGLKKLTDAIHDAGGNAGIQLWQGSLAVGMDQTAQILVASDMPVAPGVTLPGITKEQIEEIVDCYGKAAARAVEAGFDCIEFHCAHNYLPHSFLSGGINHRTDEYGGSFENRAKFPLACIEAIRKNIPDGMPLFMRIDAHDDYLEGGLTIEEVIEFCKLAKNAGVDVLDVSRGNIISAGLKFEVPPVDLPQAFNVDNAARIRKETNMLTIGVGRINTAQLAEKLLEEDKVDMVVMGRAQLADPDFVNKVKEGNIDDIQYCVGCNQGCYDCFADTNVEQITCLRNPALGREKECTITKTDKPETVLIAGGGIGGLEAAIT…	1155	steroid hormone	d__Bacteria;p__Bacillota;c__Bacilli;o__Erysipelotrichales;f__Erysipelotrichaceae;g__RUG11795;s__RUG11795 sp017941505	Fused with 3β-HSD
GCA_018065105.1_00650	MFEKMFSPIKIKGLELKHRVVMPAMGTKFSGNDSYVTPQLIEYHKARVKGGSALNIVEVSSVHTPSAPRHFLSISEDKYIPGLKQLTDAIHAEGGKAGIQLWQGSLAVGMDQTAQILMASDMPMGPDITLPGITEAQIYEIIDCYGKAAKRAVEAGFDTVEFHCAHNYLPHSFLSGGINHRTDEWGGSLENRMKFPLACIKAIRENIPEDMPLFMRVDAHDDYLPGGMTIEDTIVFCNKAKEAGVDVLDVSRGNIITPANKFEVPPIDLAPGFNIENAAHIRKETGMITIGVGRINTPGLAEKYLSEDKVDMVVMGRAQLVDPEFLNKAKAGNLEDIDYCVGCDQGCLDGFADANCPHITCLRNPAVGKEVELVLTPAKQQETVLITGAGIAGLEAAIV…	1156	steroid hormone	d__Bacteria;p__Bacillota;c__Bacilli;o__Erysipelotrichales;f__Erysipelotrichaceae;g__Floccifex;s__Floccifex sp018065105	Fused with 3β-HSD
GCA_018365455.1_04757	MFEKLFSPIKIRGMELENRIVMPAMGTRMANEKSEVTQRLIDYHEARAKGGCGLNIVEVAAVHTPSAPAHFVSVSEDSYIEGHQRLTDAIHSAGGRAGIQLWQGSIATVMDPKAKMLVVNEMNFGAYTLPAIEKEEIEEVVACYGKAARRCVTAGYDCIEFHCAHNYLPHSFLSAGLNHRTDEYGGSFENRARFPLECIRAIRENIPEDMPLFMRIDAHDDYLPQGLTIEEVIRFCKLAGEEGVDVLDVSRGNIITAASLYEVPPIDVPNGFNVENANRIRRETGMITIAVGRINTAQMAEDILDQEKADLIVMGRAQLADPEFANKAKEGRVRDIIHCVGCDQGCYDGFCDLANRPFITCMRNPALGHEKEHRLEKTASPGKVLIAGGGMAGMEAAMI…	643	steroid hormone	d__Bacteria;p__Bacillota_A;c__Clostridia;o__Lachnospirales;f__Lachnospiraceae;g__Robinsoniella;s__Robinsoniella sp900555455
GCA_018372435.1_01638	MKYNHLFSSIKIRGLELKNRVVFPAMGTKMATEDKYVTDQVIDYHVARVVGGCGLNFTEVCSVYSKAAPKHFLAISEDKYIEGLKKLADAIHEAGGKAGVQLWLGGFAVASDPAAMIIVPSDTPIKGTDHVIKGADLDTIQEAIEAYGAAAKRAVEAGYDTLEFHAGHNYVPHSFLSPFFNRRTDEYGGSFENRARFALECIRSIRSNIPEDMPLFMRIDAHDDYLDGGLTIEEVIDFCKLAKEAGVDVVDVSRGNFSSAAIKYEVPPIDLPRGFNVENAARIRKETGLITVAVGRINEPALAEQILTEDKADMVVIGRGQLADPDFCNKALNGDDESIVRCIGCNQGCYDGFVAQDVPYITCMRNPALGREQEYALVKTTTPKKVLIAGGGVAGLEAA…	645	steroid hormone	d__Bacteria;p__Bacillota_A;c__Clostridia;o__Lachnospirales;f__Lachnospiraceae;g__Anaerosporobacter;s__Anaerosporobacter sp018372435
GCA_018372555.1_02831	MAFENVFSPIKIRGMEMKNRVIFPAMGTKMAGDDKMVTDQLINYHAARAIGGNGLNFTEVCSVYDKASPKTFLAISDDKYIPGLKRLTDAIHAGGAMAGVQLWLGGSAVLFGDPTAMVVTPSDFKVQNNYVIPGASKEVIAEAIKAFGDAARRAVEAGFDALEFHAGHNYTPHSFLSKAFNKRTDEYGGSLENRARFLLECIRSIRANVPEDMPLFMRVDAFDDYLEDGLTIEDTIQFCKWAKEAGVDALDVSRGNFSSAAIKYEVPPVDLPRGFNVDNAARIKEETGMLTVAVGRINDPAQADEIIKSGKADMVVIGRAQLADPEFCNKSMNGKVEDIIRCVGCNQGCYDGFSSPEVPFITCLRNPALGREAEFTLKKTENPKKVLVVGGGVAGLQAA…	645	steroid hormone	d__Bacteria;p__Bacillota_A;c__Clostridia;o__Clostridiales;f__Clostridiaceae;g__Clostridium;s__Clostridium sp018372555
GCA_018434325.1_00307	MAFPKLFSPVTIGKMKLKNRIMLPAMGTKFANEDRTVSRQLIDYHVARAKGGSGLNMVEVASIHGPSAPRKFVGIYDDKFIPGLKSLTDAIHAAGGKAGLQLWQGGLAASFDDACQIILPSPMPVSAELTLPAAEKQLIVEIVDCYGQAARRAAEAGFDCVEIHAAHNYMIHSFLSPYFNHRTDEYGGSFENRARFPLAVIKAVRANLPPEMPILMRVDAHDDFLEGGLTIEDTIAFCKLAKEAGVDALDVSRGNIVSAAIQFEVPPVDLPRGFNIENASRIRKETGMFTIGVGRINDPQQAEDILAADKVDMVVMGRAQLADADFCNKAKAGDVDDIVRCIGCNQGCYDGFANKKSPHITCLRNPAVGRETEYVLKPAVSPKTVLIAGGGPAGLEAAI…	1148	steroid hormone	d__Bacteria;p__Bacillota_B;c__Peptococcia;o__DRI-13;f__UBA5745;g__WRMS01;s__WRMS01 sp018434325	Fused with 3β-HSD
GCA_018436095.1_02176	MAFPKLFSPVAIGKMKLKNRIMLPAMGTKFANEDRTVSQQLIDYHVARVRGGCGLNMVEVASIHCPSAPRKFVAICSDKYIPGLKKLTGAIHQAGGKAGLQLWQGGLAASFDETCQIILPSPMPISAEITLPAAEKSLIEEIVECYGAAARRAAEAGFDCVEIHAAHNYMIHSFLSPYFNHRTDEYGGSFENRVRFPLAVVRAVRQNMPPEIPILMRVDAHDDFLEGGLTIEDIIAFCKLAGEAGVDALDVSRGNIVGPAIQFEVPPLDLPRGFNIENASRIRKETGMFTIGVGRINDPQQAEDILAADKVDMVVMGRAQLADAEFCNKAQAGEVDDIVRCIGCNQGCYDGFANKNSPHITCLRNPAVGRETEYVLKPALWPKTVLIAGGGPAGLEAAI…	656	steroid hormone	d__Bacteria;p__Bacillota_B;c__Peptococcia;o__DRI-13;f__UBA5745;g__WRMS01;s__WRMS01 sp018436095
GCA_018714325.1_00568	MFQKLFSPIKIRGMELKNRIILPAMGTKFSGKSSFVTDQLIAYHTARAKGGSGLNIVEVCSVHTPSAPRGFLSISDDKYIPGMKKLTDAIHKAGGKAGLQLWQGSICVGMDPTAQILVASDMPVSPEITIPGITVEQIQEIVECYGAAAKRSAESGYDCVEIHMAHNYLPHSFLSGGINHRTDEYGGSFENRARFPLEIIRSVRANIPEEMPVFMRIDAHDDYLENGLTIEEVIAFCKLAKEAGVDVLDVSRGNVISAGMKYEVPPVDLPRGFNIENAARIRKETEMLTIGVGRINVPGLAEQILEEDKVDMVVMGRAQLADPEFCNKVKNGNLDDIDYCVGCNQGCLDGFSNTDCPHITCLRNPAVGRELECKIEKTDEPVTVLIAGGGIAGLEAGIV…	1157	steroid hormone	d__Bacteria;p__Bacillota_A;c__Clostridia;o__Lachnospirales;f__Lachnospiraceae;g__Novisyntrophococcus;s__Novisyntrophococcus excrementipullorum	Fused with 3β-HSD
GCA_018716005.1_00016	MFDALFSPMKIRGLELKNRVVLPGMNTKMVRNKHEIGEDMIAYHVAKAKAGCALNIFEVAAVCPEPHAYMYMGLYTDKDVEELRKLTDAVHAVGGKMAIQLWHGGFTPQYFFDESNKLETPDTLSVERLQEIEKQFGAAAKRAADAGFDAVEFHGGHSYLPHEMLSPGTNHRTDEYGGNFENRCRFAWNCIKEIRANIPDSMALFMRCDAVDELMQENMTEQEIVDFINRSAELGVDVVDLSRGNSMSFATVYEVPPYLLKPGFNMDNIAKIKAQVSIPVMGVGRVNTPELADKLIAEGKVDLVGIGRGQITDPQWVKKAQEGHPELIRRCIGCDQGCYDAVIDPRFKTITCTRNPLACLEYKGLQKTESPKKVMIIGGGMGGMMAAEILKARGHEPAI…	637	bile acid	d__Bacteria;p__Bacillota_A;c__Clostridia;o__Oscillospirales;f__Oscillospiraceae;g__Scatomorpha;s__Scatomorpha stercoravium
GCA_018716005.1_00017	MHFENLFSPIKLRGLELKNRVLMPGMDTKFAHDHIGDEVIAYHVARVKGGCALNMFECTAVHITSRSRMNFGLYTEEQRDEFKKLTDAVHAAGGRIGVQLLHCGFVYRPFLYEGVRCLDVNNMTKEDIDEIVAAFGRSTALAVEAGFDTVEFHAAHTYLAHEFLTAAINRRTDEYGGSLENRARFALECIREMRRNMPEDMPLLMRVDVHDDYLENGLTVDDVAQFVNWAGEAGVDLADVSRGNILSFANVYEVPPINLPKGLNIDLIGELKSKVKDVAIATVGRIVEPEMAERALAEGKADMVAIGRAQIADPDWCVKAMRGESDKIVKCIGCLQGCYDAVTLPDRAHITCLRNPMCGRESKPVPTAKRSLRVMVIGGGMGGMVTARYLKQFGHEPEI…	638	bile acid	d__Bacteria;p__Bacillota_A;c__Clostridia;o__Oscillospirales;f__Oscillospiraceae;g__Scatomorpha;s__Scatomorpha stercoravium
GCA_018716305.1_01166	MYEKLFTPIRIKGLELKNRVILPAMGTKFAGKASYVTQQLIDYHVARVKGGCGLNIVEVCSVHTPSAPRGFLSISEDEYVPGLKSLTDAIHAEGGKAGLQLWQGSLAVGMDQTAQILVASDMPVGNGITLPGITKEQIAEIAECYGKAAKRAVAAGFDCIEFHCAHNYLPHSFLSGGINHRTDEYGGSFENRSRFPLECIRSIKENIPEDMPLFMRIDAHDDYLEGGLTIEEVIEFCKLAKEAGVDVLDISRGNILSAGLKYEVPPIDIPKAFNIENAAKIRKATGMLTVGVGRINTPELAERILEEDKVDMVVIGRAQLADPEFCSKAKSGNIDDIDYCVGCNQGCYDGFESQDSPCITCLRNPALGRERECEIVQTDKPETVLVAGGGIGGLEAAII…	1155	steroid hormone	d__Bacteria;p__Bacillota_A;c__Clostridia;o__Lachnospirales;f__Lachnospiraceae;g__Scatomonas;s__Scatomonas merdigallinarum	Fused with 3β-HSD
GCA_018716575.1_01732	MFEKLFTPLRIRGLELKNRVILPAMGTKFAGKASYVTQRLIDYHVARVKGGCGLNIVEVCSVHTPSAPRGFLSISEDEYIPGLKSLTDAIHEAGGKAGLQLWQGSLAVGMDQTAQILVASDMPVSEGVTLPGITREQIDEVVACYGKAAERAVEAGFDCIEFHCAHNYLPHSFLSGGINHRTDEYGGSFENRSRFPLACIRSIRENMPDDMPLFMRIDAHDDYLEGGLTIEEVIEFCRLAKEAGVDVLDISRGNILSAGLKYEVPPVDIPKAFNIENAAKIRKATGMLTIGVGRINTPGLAESILAEDKVDMVVLGRAQLADPEFCNKAQAGNVEDIDYCVGCNQGCYDGFENTDSPCITCLRNPAVGREKECEIVKTDKPETVLIAGGGIGGLEAAVI…	1155	steroid hormone	d__Bacteria;p__Bacillota_A;c__Clostridia;o__Lachnospirales;f__Lachnospiraceae;g__Scatomonas;s__Scatomonas merdavium	Fused with 3β-HSD
GCA_019052655.1_01548	MFDKLFEPIQIRGMELRNRVVMSAMGTHESAESEDGKSVTDKLIAYHVARAKGGNGLNTIEVTSVDAASAPFGFLSIAEDKYIPEFKKLNDAVHEAGGKTCIQLWQGGLAVASDQTAQILVPDDLPLSPQYTVPAITNERLLDIIDKFGQAAKRAVEAGFDCLEFHCAHNYLPHSMLSGGINHRSDEWGGSFENRKKFPLECIKSIRANMPEDMPLFMRVDCHDDMLDGGLTVEEVIEFCKDAKELGVDVLNISRGNILTAATLYEVAPVDIENGFNVEDAARIRKETGMLTMPCGRINTPEFAEKILEDDKADLVVMARAQLADANFCNKARAGKVNQIRYCIGCNQGCYDSFCASLYNPAIKHITCMRNPGLLEEETLGLKPGSASKKVVILGGGIA…	643	steroid hormone	d__Bacteria;p__Bacillota;c__Bacilli;o__Erysipelotrichales;f__Erysipelotrichaceae;g__Holdemanella;s__Holdemanella porci_A
GCA_019113645.1_00400	MFEKLFSPITVKDMELKNRIVLPAMGTKFSGKDSYVTPRLIGYHVARVKGGCGLNMVEVCSVHTPSAPRGFLSISEDQYIPGLKELTDAIHEAGGKAGLQLWQGSLAVGMDRTAQILVASDMPMGPGITLPGVTKEQIAEVTECFGKAAARAVQAGFDCVEFHCAHNYLPHSFLSGGINHRTDEYGGSFENRARFPLECIRAIRANIPDGMPLFMRIDAHDDYLENGLTIEEVIEFCKLAGEAGVDVLDISRGNILSAGLKYEVPPIDIPKAFNIDNAARIRKETGMLTMGVGRVNTPELAEQILEAGQVDLLGMGRAQLADQDFCRKAQAGDVEDIDYCVGCNQGCYDGFENTDSPCITCLRNPAMGRETECELTPAEKPETVLVAGGGIAGLEAAII…	1157	steroid hormone	d__Bacteria;p__Bacillota_A;c__Clostridia;o__Lachnospirales;f__Lachnospiraceae;g__Mediterraneibacter;s__Mediterraneibacter vanvlietii	Fused with 3β-HSD
GCA_019115305.1_00927	MYNKLFSPLKIRGMELKNRAIFPAMGTRMAENRAVTDRLIQYHVARVKGGCGLNIVEVSSVHTPSAPRNFLGICEDDLIPSHKKLTDAIHQAGGKAGIQLWQGSLAVGMDPAARIFMVNDTTIRGYTLPAITLAEIDEIVDCYGQAARRCVEAGYDCIEFHCAHNYLPHSFLSGGLNHRTDEYGGSFENRAKFPLRCIRAIRANIPEDMPLLMRIDAQDDQLPGGMTLDDTVAFCKMAQAEGVDVLDVSRGNIVTAATVYEVPPIDIPRGFNVDNAAYIREKTGMLTVAVGRINTPELAESILEEGKADMVVMGRAQLADPEFLNKAQAGRTEDIVYCVACNQGCYDGFCDLQNRPFITCLRNPQLGREREWTLTKAETPKTVWIAGGGMAGLEAAKVL…	642	steroid hormone	d__Bacteria;p__Bacillota_A;c__Clostridia;o__Oscillospirales;f__Ruminococcaceae;g__Anaerofilum;s__Anaerofilum excrementigallinarum
GCA_019116485.1_01282	MYQKLFSPITIKGLTLKNRIILPAMGTRFTQDRFVNQTHIDYHVARAKGGSALNIVEVTSVHDLSAPKMFLALCDDKYIPGMKKLTDAIHAAGGKAGIQLWQGSLAVGMDQTAMILLASEMELAPGFKIPGIDKGMIDQIVDCYGKAAARAVAAGFDCIEFHCAHNYLPHSFLSGGINHRTDEYGGRLENRARFPLECIRAIRAAMPEDMPLFMRIDAHDDCLENGMTIEDTIAFCKMAGEAGVDVLDVSRGNVISAASKYEVPPLDLPRGFNVDNAARIRRETGMVTIGVGRINDPQQAEDILEADKVDLVVMGRAQLADPDFCNKCKEGRVEDIDRCVGCDQGCLDGFADLNMPHITCLRNPAIGREAECAAAMKKTDAPKTVLIAGGGIAGMEAAR…	1157	steroid hormone	d__Bacteria;p__Bacillota_A;c__Clostridia;o__Oscillospirales;f__Ruminococcaceae;g__Gemmiger;s__Gemmiger excrementavium	Fused with 3β-HSD
GCA_019117265.1_01299	MFERLFSPITIRGLELPNRVVMSAMGTHESAASEDGKSVTQKLIDFHVARARGGCGLNTTEVCSVDAASSPRGFLSIAEDKFVPGLTELCDAVHEAGGHIAVQLWQGALAVGSDPTAQMLVPSDMPMSSEFTLPGITVERIHEVIDAYGAAAARAVTAGFDAVEFHCAHTYLPHSFLSGGINRRSDEWGGSLENRMRFPLACIDAIRANIPEAMPLLMRIGWQDDYLEGGLTPEEVIEFCRRAGEHGVDVLNVSRGNILSPALIYETPPVDLPNGFNVEPAARIRRETGMLTMPCGRINRPELAEQILNEDKADLVVMARAQLADADFCNKAKEGRLASIKYCVGCDQGCYDYFYRALSDPEVEHITCLRNPALFEERAMALEPVAEPRRVLVAGGGIA…	652	steroid hormone	d__Bacteria;p__Actinomycetota;c__Coriobacteriia;o__Coriobacteriales;f__Atopobiaceae;g__Thermophilibacter;s__Thermophilibacter pullicola
GCA_019120075.1_03099	MFEKLFSPITIKDMELKNRIVLPAMGTKFSGKDSYVTPRLIGYHVARVKGGCGLNMVEVCSVHTPSAPRGFLSISEDKYIPGLKELTDAIHEAGGKAGLQLWQGSLAVGMDRTAQILVASDMPMGQGITLPGVTKEQIAEVTECFGKAAARAVQAGFDCIEFHCAHNYLPHSFLSGGINHRTDEYGGAFENRARFPLECIRAIRSNIPEGMPIFMRIDAHDDYLENGLTIEEVIKFCKLAGGAGVDVLDISRGNILTAGLKYEVPPIDIPKAFNIDNAARIRKETGMITMGVGRVNTPELAEQILEADKVDLLGMGRAQLADQDFCRKAQAGEVEEIDYCVGCNQGCYDGFENTDSPCITCLRNPAMGRETECELTPAEKPEIVLVAGGGIAGLEAAIT…	1154	steroid hormone	d__Bacteria;p__Bacillota_A;c__Clostridia;o__Lachnospirales;f__Lachnospiraceae;g__Mediterraneibacter;s__Mediterraneibacter excrementigallinarum	Fused with 3β-HSD
GCA_019420135.1_01266	MYSRLFSPITIKGMTLKNRIILPAMGTRFTKDRFVNQTHIDYHVARARGGSGLNIVEVTSVHDLSAPKMFLALCDDKYIPGMKKLTDAIHEAGGKAGVQLWQGSLAVGMDPTAMILLASEMELAPGFKLPGIDKAMIEQIVDCYGKAAARAVAAGFDCIEFHCAHNYLPHSFLSGGINHRTDEYGGSLENRARFPLACIRAIRAAMPEEMPLFMRIDAHDDCLENGMTIEDTIAFCKMAGEAGVDVLDVSRGNVISAASKYEVPPLDLPRGFNVDNAARIRKETGMLTIGVGRINDPQQAEDILEADKVDMVVMGRAQLADPDFCNKCREGRVEDIDRCVGCDQGCLDGFADLNMPHITCLRNPAIGREAECAAAMKPTAAPKTVLIAGGGIAGMEAAR…	1157	steroid hormone	d__Bacteria;p__Bacillota_A;c__Clostridia;o__Oscillospirales;f__Ruminococcaceae;g__Gemmiger;s__Gemmiger sp019420135	Fused with 3β-HSD
GCA_019421365.1_01201	MKYNHLFSSIKIRGLELKNRVVFPAMGTKMATEDKFVTDQIIDYHVARVVGGCGLNFTEVCSVYKKAAPKHFMAISEDKYIPRLKKLADAIHEAGGKAGVQLWLGGFAVASDPAAMIIVPSDTPVTGTDHVIKGASLDTIKEAVEAYGEAAKRAVEAGYDTLEFHAGHNYVPHTFLSPFFNRRTDEYGGSFENRARFSLECIRSIRNNIPEDMPLFMRIDAHDDYLDGGLTIEEVIEFCKLAKEAGVDVVDVSRGNFSSSAIKYEVPPIDLPRGFNVENAARIRKETGLITVAVGRINEPLLAEEILSEDKADMVVIGRGQLADPDFCNKALSGDEDSIVRCIGCNQGCYDGFVAQDVPYITCMRNPALGREKEYALIKTTTPKKVLIAGGGVAGLEAA…	645	steroid hormone	d__Bacteria;p__Bacillota_A;c__Clostridia;o__Lachnospirales;f__Lachnospiraceae;g__Anaerosporobacter;s__Anaerosporobacter sp019421365
GCA_019423745.1_00846	MFERLFSPIRIRDMELKNRVVMTGMGTRMVGGDGREVTDRLIRYHVERARGGVGLNTVEVCSVDAASAPKGFLALSDDKYISGMKKLADAVHEAGGKICPQLWQGSLAVGSDPEAEILVASKMRFSRKVSIKGMSKERIQSVVKAYGDAARRAAQAGMDAVEFHAAHTYLPHVFLSGGINHRTDEYGGSFENRCRFPLECIRAIRQNIPEGMPLFMRIICHDDYLKDGLTEGEVIEFCKLAGKEGVDVLNISRGNFLTRAQIYEIPPIDLPKGINVGPASRIRKETGMLTMPSGRINTPGFAEEILEEDKADLIAMSRAQLADPYFCQKAKEGKLAQINYCVGCDQGCYDYFINPEKDHISCMRNPAVGEEEELKIQTAEKPKNVMIAGGGIAGLEIAD…	645	steroid hormone	d__Bacteria;p__Bacillota_A;c__Clostridia;o__Lachnospirales;f__Lachnospiraceae;g__Lachnoclostridium_B;s__Lachnoclostridium_B sp019423745
GCA_019423745.1_01981	MSYDALFSPIKIRGMELKNRVVLPGMNTKMVKNKHDVGEDLINYHGTIAAGGCGLNIVELATICPECHAYLYLGLYNEHHRDELKKVVDEIHKNGGKAAIQIWHGGFVPQEFFDKTNKLETPDNLTVERIHEIIKQYGVSAKLAVEAGFDALEFHGAHTYLPHEFMNPSLNKRKDEYGNQSLENRCRFSLEVIREMRANMPEDMPLIMRLDAIDEMLPKVTTVEETIQFINWAEEAGLDAVDLSRGNARSLATVYEVPPYNLKPGFNMDNIEAVKKGIHIPVIGVGRVNTPEVADKLIREGKIDMIAVGRAQLADPLWCKKSREGQEADIRRCIGCTEGCYDKVLDPKAKHITCTRNPMLCLEYKGLPQTETPKNVMVIGAGIGGMVTAEILKARGHNP…	640	bile acid	d__Bacteria;p__Bacillota_A;c__Clostridia;o__Lachnospirales;f__Lachnospiraceae;g__Lachnoclostridium_B;s__Lachnoclostridium_B sp019423745
GCA_019597925.1_00334	MSYEALFSPFKVRGLELKNRIVLPGMNTKMAKNKHDIGEDMIAYHVARAKAGCALNIFECVALCPAPHAYMYMGLYTDHHVEQLKKLTDAVHEAGGKMGIQLWHGGFSPQMFFDETNTLETPDTLTVERIHEIVEEFGRGARMAVQAGFDAVEFHAAHSYLPHEFLSPGMNKRTDEYGGSFENRCRFCYEVVQAIRSNIPDDMPFFMRADCIDELMEQTMTEEEIVTFINKCAELGVDVADLSRGNATSFATVYEVPPFNLAHGFNIENIYNIKKQINIPVMGVGRINTGEMANKVIEEGKFDLVGIGRAQLADPNWITKVREGKEDLIRHCIGCDQGCYDAVINPKMKHITCTHNPGLCLEYQGMPKTDAPKKVMIVGGGMAGMIAAEVLKTRGHNPV…	639	bile acid	d__Bacteria;p__Bacillota_A;c__Clostridia;o__Lachnospirales;f__Lachnospiraceae;g__Clostridium_AP;s__Clostridium_AP sp000509125
GCA_019904155.1_01567	MAFHTLFSPIRIRGLELKNRVILPAMGTKMPSEDRYVTQQLIDYQTARAEGGCGLNFTEVCSVYGPASPKNFLAISDDKYIPGLKQLADAIHEAGGKAGIQLWLGGLAVASDPEQMIIIPSPVPVQGTEYTIPGADISTLKEAAEAFGEGARRAVDAGFDTIEFHAGHNYTPHSFLSPFFNRRTDEYGGDLKNRARFLIECIEAIRSNIPDEMPLFMRIDAHDDYLEGGLTIEEVIEFCGMAKGAGVDVLDVSRGNFSSPAIKYEVPPIDLPRGFNVDNAARIRKETGMLTVAVGRINAPAQAEEILADGKADMVVIGRAQLADPEFCNKAQAGQTEDIVQCVACNQGCYDGFVSSEMPFITCLRNPALGREAEYRLSATDHPKKVVVAGGGIAGLEAA…	645	steroid hormone	d__Bacteria;p__Bacillota;c__Bacilli;o__Paenibacillales;f__Paenibacillaceae;g__Paenibacillus;s__Paenibacillus sinensis
GCA_020024635.1_00570	MKYNNLFQPCDIRGLHMKNRIILPAMGTRMAGEHGEITPRLIAYHKARAKGGCGLNIVEVAAVHTPSAPAHFVSISEDSHIEGHKKLTDAIHEAGGKAGIQLWQGSIAVGMDPKAKMFVVDDMNFGEFTLPAITKEEIKEVVEAYGKAAKRVALAGYDCVEFHCAHNYLPHSFLSGGLNHRTDEYGGSFENRSRFPLECIRAIRENMPEDMPLFMRIDAHDDCLPNGLTIDEVIAFCKLAQKEGVDVLDVSRGNIITSATVYEVPPLDVPRGFNVANAEKIRKETGMLTIAVGRINTPEQAEEILAKKKADFVVIGRGQLADPEFSIKAEEGRAQDIVHCVGCNQGCYDGFCDLENRSFITCLRNPMIGHEEEWEIKSTEAPKRVAIIGGGMAGLEAAK…	644	steroid hormone	d__Bacteria;p__Bacillota_A;c__Clostridia;o__Lachnospirales;f__Lachnospiraceae;g__JAHHTM01;s__JAHHTM01 sp020024635
GCA_020024645.1_00377	MFEHVFTPIRIRDMELKNRIIMPAMGTRMADENGNVTDKLVAYHAARAKGGCGLNIVEVAAIHTPSAPAHFISISEDCYIEGHKKLTDAIHKNGGKAGLQLWQGSIAVSMDPKAKIFVVSDMNFGPYTLKAITKEEIQEIILEYGKAAVRAVEAGYDCLEFHLAHNYLPHSFLSAGFNHREDEYGGSFENRCRFPLEVIDELRRNMPEGMPLFIRIDAQDDMLENGLTIEEIIRFCKIAKEHGVDVLDVSRGNIITAATMYEVPPIDVPNGFNIENAAKIRKETGMLTIGVGRINTAKLAEDILAEDKVDMVVMGRAQLADAEFANKAQQGRVEEIVHCVGCNQGCYDGFCDAANRPHITCMRNPMIGHEGEYEFQKVSEPKKVWVIGGGVGGMETAKL…	639	steroid hormone	d__Bacteria;p__Bacillota_A;c__Clostridia;o__Lachnospirales;f__Lachnospiraceae;g__Faecalimonas;s__Faecalimonas sp020024645
GCA_020024675.1_00599	MKFDHLFKPCDIRGLHMENRIILPAMGTRMAGEHGEITSRLIAYHKARAKGGCGLNIVEVAAVHTPSAPAHFVSISEDSYIEGHKKLTDAIHEAGGKAGVQLWQGSIAVGMDPKAKMFVVNDMNFGKFTIPAITKDEIKEVVEAYGKAAKRAALAGYDCVEFHCAHNYLPHSFLSGGINYRTDEYGGSFENRSRFPLECIRAIRENIPEDMPLFMRIDAHDDCLPNGLTIEEVIAFCKLAQKEGVDVLDVSRGNVITSATVYEVPPLDVPRGFNVANAERIRKETGMLTIAVGRINTPEQAEEILAEEKADFVVVGRGQLADPEFCLKAKEGRSEDIVHCVGCNQGCYDGFCDLANRPFITCLRNPMIGHEEEWEIKPTDTPKRVAIIGGGMAGLEAAK…	644	steroid hormone	d__Bacteria;p__Bacillota_A;c__Clostridia;o__Lachnospirales;f__Lachnospiraceae;g__JAHHTM01;s__JAHHTM01 sp020024675
GCA_020025055.1_01120	MKFNNLFTSCDIRGLHLKNRIILPAMGTRMAGEKGEITPRLIAYHKARAKGGCALNIVEVAAVHTPSAPAHFVSISEDSYIEGHKKLTDAIHEAGGKAGVQLWQGSIAVGMDPKAKMFVVNDLNLGQYTLPAITIEEIKEVVEAYGKGAKRAALAGYDCVEFHCAHNYLPHSFLSGGLNHRTDEYGGSFENRCRFPLECIREIRKNIPEDMPLFMRIDAQDDCLPNGLSIDEVVAFCKLAQKEGVDVLDVSRGNIITPATVYEVPPLDIPRGFNVSNAEKIRKETGMLTIAVGRINTPEQAEEIIANEQADFVVVGRGQLADSEFCLKAEEGRSQDIVNCVGCNQGCYDGFCDVVNRPFITCLRNPMIGHEEEWTIEPIKDPKRVAIIGGGMAGLEAAK…	644	steroid hormone	d__Bacteria;p__Bacillota;c__Bacilli;o__Erysipelotrichales;f__Erysipelotrichaceae;g__Longicatena;s__Longicatena sp020025055
GCA_020025115.1_00536	MFPKLFEPYSVRSLTMRNRIVMPAMGTRMCDERAVTDKLVEYHRVRAAGGVGLSIVEVTAVHAPSSPNCFLSLAEDRFIEGHKRLTDAIHAEGGRAGVQLWQGSIAVAMDPAAQILVPNEMTVHGFTIPGITVEQIHEIIDCYGAAAARCVEAGYDCIEFHCAHNYLPHSFLSAGLNHRDDEWGGSLENRAKFPLACIRAIRENIPEDMPLFMRIDAHDDCLENGMTVEDTIEFCKMAREAGVDVLDISRGNVVSAANALEVPPIDLAPGFNIANAARIRRETGMPTIGVGRINTPQIAEKILEEDQVDLVVMGRAQLADPEFCNKAREGHTDSIVYCVGCDQGCLDGFADMRNFEHITCLRNPLVGHELDWKVETTEKPCRIAVVGGGVAGLMAAETL…	639	steroid hormone	d__Bacteria;p__Actinomycetota;c__Coriobacteriia;o__Coriobacteriales;f__Coriobacteriaceae;g__Collinsella;s__Collinsella sp020025115
GCA_020025175.1_01640	MFEHVFSSIQIRDMKLKNRIILPAMGTRMADENGAITDKLIAYHAARAKGGCGLNIVEVAAVHTPSAPAHFISISEDHLVEGHKKLTDAIHKNGGKAGIQLWQGSIAVSMDPKAQVLVVSDMNAGAYTLKEITKEQIQEIVVCYGKAAARAVKAGYDCLEFHLAHNYLPHSFLSAGFNHRKDEYGGSFENRCKFPLEVIDELRRNMPEGMPLFIRIGAQDDMLENGLTIEDVIRFCNIAKKHGVDVLDVSRGNIVTAASMYEVPPIDVPNGFNIENAAKIRKETGMLTIGVGRINTAELAEEILSQDKVDMVVMGRAQLADPEFANKAQEGKTDEIVHCVGCNQGCYDGFCDVVNHPHITCLRNPMIGHEAEYDLSKTKTPKKVWIIGGGMAGMEAAKV…	639	steroid hormone	d__Bacteria;p__Bacillota_A;c__Clostridia;o__Oscillospirales;f__Oscillospiraceae;g__Pseudoscilispira;s__Pseudoscilispira sp020025175
GCA_020025255.1_01291	MFEHLFAPIRIRDMELKNRIILPAMGTRMADEHSAITDKLIAYHAARAKGGCALNIVEVAAVHTPSAPAHFVSISEDYLIEGHKKLTDAIHQNGGKAGIQLWQGSIAVSMDPKAQVLVASDMNFGAYTIKAITKEQIEEVILCYGKAAARAVTAGYDCIEFHLAHNYLPHSFLSGGLNHRTDEYGGSFENRCRFPLEVIDELRRNMPEGMPLFIRIDAQDDLLENGLTIDEVIRFCNIAKEHGVDVLDISRGNVITAASVYEVPPIDVPNAFNIENAAKIRKGTGMLTIGVGRINTAELAETILAQDKVDMIVMGRAQLADPEFANKAQQGKTDEIVHCVGCNQGCYDGFCDVANRPHITCLRNPMLGHEAEYDLSKTASPKKVWVIGGGMAGMEAAKV…	639	steroid hormone	d__Bacteria;p__Bacillota_A;c__Clostridia;o__Oscillospirales;f__Ruminococcaceae;g__Ruthenibacterium;s__Ruthenibacterium sp020025255
GCA_020025675.1_01203	MSYDALFSPIKIRGLELKNRILMPGMNTKMVKNRHGVAEDVIAYHVARAKGGCGLNMVEIVSICPEAHANIYFGMYTDEDVQGMKKLTDAIHEAGGKVGVQIWHGGFVPADFFDETNKLETPETLSVDDIHRIVKEFGMSAKRAVEAGFDTLEYHAAHTYLPHEFLNPYLNTRTDEYGGSFENRVRFPLECIREMRKNMPEDMPLFMRLDAIDELMPKNLTEDEIVDFINMAADEGVDIVDLSRGNARSNATVYEVPPYNLEPGFNMEIIGRVKQRVKIPVAGVGRFTFASLADQMIREGKCDMVAVGRAQLADPEWCNKSREGREDEIRRCIGCTQGCYDKVVDPNAHHITCNRNPQLCLEYLGLKPAEKAKNVMVIGGGVGGLMTAEYLKKRGHNPT…	640	bile acid	d__Bacteria;p__Bacillota_A;c__Clostridia;o__Oscillospirales;f__Oscillospiraceae;g__Limivicinus;s__Limivicinus sp020025675
GCA_020025715.1_01353	MSYDALFSPIKIRGLELKNRILMPGMNTKMVKNKHGVSDDVIAYHVARVKGGCGLNMVELVAICPEVHAYLYFGLYKDEDVEGLKKLTSAIHEAGGKVGVQIWHGGFVPADFFDETNKLETPDTLTVDDIHRIVKDFGMAAKRAVEAGFDTLEYHAAHTYLPHEFLNPYLNSRTDEYGGSFENRVRFPLECIREMRKNMPEDMPLFMRLDAIDELMPKNLTEDEIVDFINLAADAGVDIVDLSRGNARSNATVYEVPPYNLKPGFNMDIIGNVKKRIKIPVAGVGRFTYAALADQMIREGKCDMVAVGRAQLADPEWCNKSREGREDEIRRCIGCTQGCYDKVIDPNAHHITCNRNPQLCLEYKGLEMADKAKNVMVIGGGVGGLMTAEYLKKRGHNPT…	640	bile acid	d__Bacteria;p__Bacillota_A;c__Clostridia;o__Oscillospirales;f__Oscillospiraceae;g__Limivicinus;s__Limivicinus sp020025715
GCA_020443565.1_01766	MFEKLFTPIKIRGMELRNRIILPAMGTRMANDKSEITERLINYHVARTKGGCALNIVEVASVHTPSAPANFVSISEDHYIKGHRKLTDAIHKAGGKAGVQLWQGSIAVMMDPKAKVFVVNDMSFGTFTMPGITIDEINEIIECYGKAAKRAVEAGYDCIEFHCAHNYLPHSFLSGGLNHRTDEYGGSLENRARFPLACIKAIRDNIPESMPLFMRIGAFDDCLPNGLTIEEVAQFCKMSKELGVDVLDVSRGNIITSASVYEVPPIDVPNGFNVDNAAKIRKETGMLTIAVGRINTAELAESILEEDKVDMIVMGRAQLADPEFCNKAKEGKVEDIIHCVACNQGCYDGFCDVKNRQFITCLRNPSIGYETEYELTQADVKKTVWIAGGGMAGLEAARI…	643	steroid hormone	d__Bacteria;p__Bacillota_A;c__Clostridia;o__Clostridiales;f__Clostridiaceae;g__JAIZZN01;s__JAIZZN01 sp020443565
GCA_020735465.1_01904	MFPKLFEPFSIKSLTMRNRVVMPAMGTRMCHEREVTDKLVEYHRVRAAGGVGLSIVEVSAVHAPSAPNCFLSIAEDRFVEGHRRLTDAIHGEGGRAGIQLWQGSIAVAMDPKAQIIVPQTMSVHGFEIPGITVEQIHEVIDCYGKAAARCVEAGYDCIEFHCAHNYLPHSFLSAGLNHRDDEWGGSLENRAKFPLACIRAIRENIPEDMPLFMRIGAFDDCLENGMTIEDTIEFCKMAREAGVDVLDVSRGNIVTAANALEVPPIDLKPGFNIDNAVRIRRETGMPTIGVGRINTPELAEKILEDDQVDLVVMGRAQLADPEFCNKAREGKTDSIVYCVGCDQGCLDGFANLRDFEHITCLRNPLVGHELDWKVETTDKPERVAIVGGGVAGLMTAETL…	639	steroid hormone	d__Bacteria;p__Actinomycetota;c__Coriobacteriia;o__Coriobacteriales;f__Coriobacteriaceae;g__Collinsella;s__Collinsella stercoris
GCA_020748465.1_00990	MYYNHLFNSIKIRGLEIKNRVIFPAMGTKMLNGDSYVTDQLIDYHVARAKGGNGLNFTEVCSVYSKSSPKNFLALSDDKYIPGMKKLVDAIHKEGGLIGAQLWLGGSAVLFGDSSAMVVLPTDFQASPDYVIPGASIEIIKEAVEAFGTAAKRAVEVGFDTVEFHAGHNYTPHSFLSKAFNKRRDEYGGSFENRSRFLLECIESIRNNIPEDMPLFMRIDAFDDYVEDGLTIEEVIEFCKLSKNAGVDVVDVSRGNFSSAAIKYEVPPVDLPRGFNVDNATRIKNETGLVTVAVGRINDPEQADEIIKDCKADMVVIGRGQLADPEFCNKAMKGKADSIIRCVGCNQGCYDGFNSKDVPFITCLRNPALGREKEYELRRTEKPKKVLIIGGGVSGLQAA…	645	steroid hormone	d__Bacteria;p__Bacillota_A;c__Clostridia;o__Peptostreptococcales;f__Peptostreptococcaceae;g__Terrisporobacter;s__Terrisporobacter mayombei
GCA_020892095.1_00226	MFERLFSPIRIRDMELENRVVMTGMGTRMVGGDGREVTDRLIRYHVERARGGVGLNTVEVCSVDAASAPKGFLALSDDKYIPGMKKLADAVHEAGGKICPQLWQGSLAVGSDPDAEILVASKMRLSRKVSIKGMSKERIHSIVKAYGEAARRAAQAGMDAVEFHAAHTYLPHVFLSGGINHRTDEYGGSFENRCRFPLECIRAIRQNIPEGMPLFMRIVCHDDYLENGLTEGEVIEFCKLAGREGVDVLNISRGNFLTRAQIYEIPPIDLPKGINVGPASRIRKETGMLTMPSGRINTPGFAEEILEEDKADLIAMSRAQLADPYFCKKAKEGKLAQINYCVGCDQGCYDYFINPEKDHISCMRNPAVGEEEELKVQAAEKPKRVMIAGGGIAGLEIAD…	645	steroid hormone	d__Bacteria;p__Bacillota_A;c__Clostridia;o__Lachnospirales;f__Lachnospiraceae;g__Lachnoclostridium_B;s__Lachnoclostridium_B faecipullorum
GCA_020892095.1_02560	MSYDALFSPIKLRGLELKNRVVLPGMNTKMAKNKHDVAEDLTGYHGAIAAGGCGLNIVEIATICPECHAYLYLGLYNEHHRDELKKIVDAIHENGGKAAVQIWHGGFVPQEFFDKTNKLETPDNLTVERIHEIIKQYGQAAKFAVEAGFDALEFHGAHTYLPHEFMNPSLNQRTDEYGNQSLENRCRFSLEVIREMRANMPDDMPLIMRIDAIDEMLPKVTTVEETIQFINWAEEAGVDAMDLSRGNARSLATVYEVPPYNLEPGFNMDNIAAIKKGIHIPVIGVGRVNMPGLADELIREGKIDMIAVGRGQLADPQWCNKAKEGREEDIRRCIGCTEGCYDKVIDPNAKHITCTRNPMLCLEYKGLPKAETPKNVMVIGGGIGGLVTAEFLKARGHNP…	640	bile acid	d__Bacteria;p__Bacillota_A;c__Clostridia;o__Lachnospirales;f__Lachnospiraceae;g__Lachnoclostridium_B;s__Lachnoclostridium_B faecipullorum
GCA_021442845.1_01314	MFEKLFAPITIKGLELKHRIIMPAMGTRFSGDECDVTDQLIDYHVARVDGGTALNIVEVCSVHEPTAPRHFLSIGDDRYIPGLKRLTDAIHEHGGKAGVQLWQGSLCVGMDRTTPILMASDFPAGPGITLPGMAVAQIHEIEEAYGQAAKRAVEAGFDCVEFHCAHNYLPHSFLSGGINHRQDEYGGSLENRARFPLACIRNIRENIPEDMPIFMRIDAHDDYLEGGLTIEEVIQFCKWAKNAGVDVLDVSRGNVISAGNKFEVPPIDLPQGFNIDNAARIKEETGMLTIGVGRLNTPAVAEKALEKVDMVVMGRAVYADPEFINKVKAGNLEDIDYCIGCDQGCLDGFADIEKFKHVTCLRNPAVGRERECAITKTDTPKTVLIAGGGIAGLEAAIIL…	1155	steroid hormone	d__Bacteria;p__Bacillota;c__Bacilli;o__Erysipelotrichales;f__Erysipelotrichaceae;g__Floccifex;s__Floccifex sp021442845	Fused with 3β-HSD
GCA_021443865.1_01775	MAFENVFSPIKIRGMEMRNRVIFPAMGTKMAGKGKEVTDQIINYHVARSNGGNGLNFTEVCSVYDKAAPKSFLAISDDKYIPGLKKLVDAIHVGGAKAGIQLWLGGSAVLFGDPTSMVVVPSEFKVTENYTVPGASKEIIEESIKAFGDAAKRAVEAGFDAIEFHAGHNYTPHSFLSKAFNKRTDEYGGSLENRARFLLECIKAIRDNVPEDMPLFMRIDAHDDYVKDGLTIEDVIQFCKWAKEAGVDALDVSRGNFSSAAIKFEVPPVDLPRGFNVDNAARIKKETGMLTVAVGRINDPEQADEIIKSGKADMVVIGRAQLADPEFCNKAMNGNEKDIVRCVGCNQGCYDGFSSPDVPFITCLRNPALGREDEFKLEKTNNPKKVLIVGGGVAGLQAA…	645	steroid hormone	d__Bacteria;p__Bacillota_A;c__Clostridia;o__Clostridiales;f__Clostridiaceae;g__Clostridium;s__Clostridium sp021443865
GCA_021769425.1_00156	MSFEKLFSPIRIKDLELRNRIVMSAMGTHESAESADGKEVTDKLIAYHAARAKGGCGLNTVEVTSVDAKSAPHGFLSIAEDKYIPGFQKLNDAVHAAGGKTCVQLWQGGLAVASDQTAQILLPNDMPLSAEYTAPGITEERLYSVIDAFGAAAKRAVNAGFDCLEFHCAHNYLPHSMLSGGLNHRTDHWGGSFENRKKFPLACIRAIRENMPEGMPLLMRIDCHDDMLEGGLTIEEVIEFCKDAKNSGVDVLNISRGNIMTAATVYEVAPVDIPKGFNVEDAARIRQETGMLTMPCGRINTPEYAEQILEENKADLIVMARAQLADPDFCNKAREGRLNDIRYCIGCNQGCYDYFCASLSDPEVKHITCMRNPALLEEEAWALTPGTKSKKVMIIGGGI…	654	steroid hormone	d__Bacteria;p__Bacillota_A;c__Clostridia;o__Lachnospirales;f__Lachnospiraceae;g__14-2;s__14-2 sp021769425
GCA_021793115.1_03111	MATGFVAPGGYVTDRLIAYHVARVTGGSGLNVTEATSVHAPSAPGCFLNISSDDFVPGLRRFTTAIHDAGGRTAVQLWQGGVAAWGFDPAHLELISPNGLVTPAGTIPGSTPEKVAEVVAAWGAAAARAVEAGFDAIEVHCAHTYSPHAFLSPALNQRTDEYGGSAANRARYPLAAIRAVRAAMPDDMPLLMRIDAQDDELPGGLTVDDVVEFSLLARQAGVDALDVSRGNVLTSAVRYEVPPIDVPRGFNVANAAAIRRGTGMVTIAVGRINDPDQAEEILASGKADMVVVGRGQIADPQFVAKAAAGRARDIVRCVACDQGCYDRIVASFGPITCLRNPLVGREAEGAPACTSRPLRVLVAGGGVAGMEAALVLAERGHKPVLVEASDHLGGQFQVA…	587	steroid hormone	d__Bacteria;p__Actinomycetota;c__Actinomycetia;o__Actinomycetales;f__Cellulomonadaceae;g__Cellulomonas;s__Cellulomonas sp021793115
GCA_021793115.1_03493	MPYDHLLAPLRLRGLELRNRVVFPAMATGFVAPGGYVTDRLIAYHVARVAGGSGLNITEATSVHAPSAPGCFLSISSDEFVPGLRRFTDAIHAAGGRAAVQLWQGGLAAWGFDPEHLELVSPSGLPTPTGTGSTPEKIAEVVAAWGAAAARAVAAGFDAIEFHCAHNYSPHAFLSPALNQRTDEYGGSAANRARYPLEAIRAVRAAMPEDMPLLMRIDAQDDELPGGLTVDDVIAFSMLARDAGVDALDVSRGNVVTSAIRYEVPPIDVPRGFNVANAAAIRRGTGMVTIAVGRINDPDQAEQILADGKADMVVVGRGQIADPEFVAKAAAGRARDIVRCVACDQGCYDRIADTFGPITCLRNPVVGFEALGAPVPAVHPMRVLVAGGGVAGMEAALVL…	642	steroid hormone	d__Bacteria;p__Actinomycetota;c__Actinomycetia;o__Actinomycetales;f__Cellulomonadaceae;g__Cellulomonas;s__Cellulomonas sp021793115
GCA_022779345.1_00607	MAYEKIFEPIKIRGLELDNRIVMPAMGSLIANEDGSANDNIIAYLTERAKGGALVLTECCSVFPNAGADFTMHMSEDENIATMKKLTDSVHAAGGKIGVQLYIPAEALPNGRYDNRKKRIMAPDMLFGGKLGDTTIHTEEIPAVVAAFGEAARRANEAGFDVVEIHNGHNYTLHQFLSPHFNHRTDGYGGSVENCRRFPLEVVEAVRANWPEDKPLFLRLSAGDDMLFDPVTKQPDGLTLDDVVEFVKEAAARGVDVFDISRGNFQSDVGMWEGPNLFVEPGFNLDRALYIKEKAGVKVMAVGRLGTPDAAEKALEAGADFVAWGHAHLADPEILKKTREGKVEDIRYCIGCDQACIEAFDENWPTPTRQVHISCMRNPAVGYEKELALKPTTEPKKVL…	681	unsure	d__Bacteria;p__Bacillota_A;c__Clostridia;o__Oscillospirales;f__Oscillospiraceae;g__HGM13010;s__HGM13010 sp022779345
GCA_022779345.1_00627	MKYQHIFSPLKIRDCTLENRIVMPSMGTLMASDHAFVTDQVIDYYVERAKGGVGLIITECASIWPESTQGYALGISDDKFIPGLKRLVDAVHAEGCKIVLQMYEAAECCMNGHADTSKLRIMSPIDKYGGMWKAIPTEELPLIAEAFGKATARADAAGFDGVEIHCGHTYLIHQFLSPHYNNRTDGYGTTKENCMKFPLMCLDEARKNLSPGKPLFIRISAHDDYTYDKDGNFDGLTLDDMVEFCCRARDLGVDVVDVSRGNYDKGGIYEVPAIGIPFGFNKDNALYIKEKTGLTVMTVGRLGRPELAEAVLKEGVDLVGWGHAHLADPQIVTKTREGREDEICYCIGCDQGCAEAYYHADWPHISCLRNPTVGREKEMALVPAQTPRTVLIAGAGVGG…	664	unsure	d__Bacteria;p__Bacillota_A;c__Clostridia;o__Oscillospirales;f__Oscillospiraceae;g__HGM13010;s__HGM13010 sp022779345
GCA_022782265.1_01292	MSYDALFSPIKLRGLELKNRVVLPGMNTKMVKNKHDVAEDLAIYHGVRAAGGCALNIVEPACICPETHAYLYLGLYNEHHRDELKKVTKAIHDNGGLACVQIWHGGFVPEAFFDKTNKRETPDTITHERIQEIIKQYGASAKLAVEAGFDALEFHAAHTYLPHEFMNPSLNNRTDEYGNQSLENRCRFNLEVIREMRANMPEDMPLLMRLDAIDELMPKVTTLEETIQFINWAAEAGVDAADLSRGNAMSLATVYEVPPYNLEPGFNMDNIAAVKAGISIPVIGVGRVNTPDVADKLIREGKIDMIAVGRGQLVDPEWCNKAKEGRDDEIRRCIGCTQGCYDKVVDPKATHITCTRNPMLCLEYKGLPKTESPKNVMVIGAGIGGLLCAEFLKARGHNP…	640	bile acid	d__Bacteria;p__Bacillota_A;c__Clostridia;o__Oscillospirales;f__Oscillospiraceae;g__Limivicinus;s__Limivicinus sp022782265
GCA_022787565.1_02297	MSYDALFSPIKLRGLELKNRVVLPGMNTKMVKNKHDVADDLAIYHGVRAAGGCALNIVEPACVCPETHAYLYLGLYNEHHRDELKKVTKAIHDNGGLACVQIWHGGFVPEAFFDKTNKRETPDTITHERIQEIIKQYGVSAKLAVEAGFDALEFHAAHTYLPHEFMNPSLNNRTDEYGNQSLENRCRFNLEVIREMRANMPEDMPLLMRLDAIDELMPKVTTLEETIQFINWAAEAGVDAADLSRGNAMSLATVYEVPPYNLEPGFNMDNIAAVKAGISIPVIGVGRVNTPDVADKLISEGKIDMIAVGRGQLVDPEWCNKAKEGRDNEIRLCIGCTQGCYDKVVDPKATHITCTRNPMLCLEYKGLPKTESPKNVMVIGAGIGGLLCAEFLKARGHNP…	640	bile acid	d__Bacteria;p__Bacillota_A;c__Clostridia;o__Oscillospirales;f__Oscillospiraceae;g__Limivicinus;s__Limivicinus sp022787565
GCA_022800755.1_00094	MAYEKLFAPIKIRGLEFPSRMIMTAMGSIMAEEHGEVNDRIVNYLTERAKNGGFVFTECCSVYPGVGQSFALHMSDDEYEEGFKRLTKTVHDAGGKIGVQIYHPAEALTNAHYDSSINRMMGPDTLFGIPGSKVETEEIPYIIECFGKAAKRAVEWGFDAIEIHNGHNYILHQFLSPHFNHRDDGWGGSVENCRKFPLAVVEEVRKNMPDDMPLFIRVSAGDDELYNRQTKEFDGLTLEDMIEFLKQAHAKGVDVIDVSRGNFQSDIGLWECPNLFQPRGFNLDRALRIKKEVGCPVVAVGRMGTPDAALHAIEEGADFVAWGHAHIADPEIVKKTKEGRVNDIRYCIGCDEGCNQAYNDATLPHVSCMRNPAAGREGEMPMIKTTAPKKVLVAGAGVA…	687	unsure	d__Bacteria;p__Bacillota_A;c__Clostridia;o__Oscillospirales;f__Oscillospiraceae;g__HGM13010;s__HGM13010 sp022800755
GCA_022800755.1_00616	MRYSNIFQPLKIRGFTFENRIVMPSMGTLMASEDSFVTDRMIDYYVERAKGGAGLILMECAPVLPENTPGFEPGISDDKFIPGLTKLVNAVHAVGGKIGVQVFEPAEGSMNGHADPKKLTIRGPVARLGGRWPAVEKEDIPRIVEAFAQAARRAEQCGFDVIEIHCGHNYLLHQFLSPHFNTRTDEFGGSFENCMKFPLMCVEVVRKNFGAEKPMFMRVCAHDDYTYDVAGNFNGLTLEDVAEFARRAHALGVDVLDVSRGNFQRGNIYEVPAMGVPYGFNKDNALKLRQMTRMPVMAVGRLGRPELANIVLGEGADLVGWGHAHIADPYIVQKTREDRLDDICYCIGCDQACSQAYHEKDAEHISCMRNPAVGRERELALTPAPERKTVLIAGGGPGG…	663	unsure	d__Bacteria;p__Bacillota_A;c__Clostridia;o__Oscillospirales;f__Oscillospiraceae;g__HGM13010;s__HGM13010 sp022800755
GCA_022845895.1_02256	MGYEALFSPFKVRGLELKNRIILPGMNTKMTKNKHDVGDDMIAYHVARAKAGCALNIFECVALCPAPHAYMYMGLYNDHHVSQLKKLTDAVHEVGGKMGIQLWHGGFSPQMFFDETNALESPDTLTVERIHEIVKEFGRGARLAVQAGFDAVEFHAAHSYLPHEFLSPGMNKRTDEYGGNFENRSRFCFEVIKAIRENIPDDMPFFMRVGCIDELMEQVMTEEEIVEFINRSADLGVDVADISRGNAMSFATVYEVPPFNLPHGFNIENIYNIKKQIKIPVVGVGRINTGEMANKVIEEGKFDLVAIGRAQLVDPEWVTKVREGREELIRHCIGCDQGCYDAVINPKMRHITCTRNPMLCLEYKGLPKTDAPKKVMIAGGGMAGLLAAEVLKKRGHEPV…	639	bile acid	d__Bacteria;p__Bacillota_A;c__Clostridia;o__Lachnospirales;f__Lachnospiraceae;g__Extibacter;s__Extibacter sp017566055
GCA_023386815.1_00834	MSYKYLFDPIKIRGMELKNRIVFPAMGTKMATEDKFVTKQLIDYQVERVKGGCGLNFTEVCSVYSKAAPKKFLAISEDKYIPGLKNLADAIHENGGKAGIQLWLGGLAVASDRDQMIIIPSPVPVTGTEYTLPGASLEIIKEAVSAFGEAAKRAVEAGFDVIEFHAGHNYTPHSFLSPYFNKRTDEYGGELENRARFLIECIEAIRKNIPEDMPLFMRIDAHDDYLEGGLTIEEIIAFCKMAGKAGVDVLDVSRGNFSSAAIKYEVPPIDLPRGFNVENAARIRKETGMLTVAVGRINDPKQAEAILSEDKADMVVIGRAQLADPEFCNKAMGEQEYSIVRCVGCNQGCYDGFVSTEMPYITCLRNPALGREEEYRISMTNTPKKVLIAGGGIAGLEAA…	645	steroid hormone	d__Bacteria;p__Bacillota_A;c__Clostridia;o__Lachnospirales;f__Lachnospiraceae;g__Mobilitalea;s__Mobilitalea sp023386815
GCA_023387935.1_00112	MTFNNLFSPIQIRGMELKNRVVFPAMGTKMPGNDKYVTQQLIDYHVARTLGGNGLNFTEVCGVHGPSTPKGFLGIYDDKYNPGLKQLTDAIHDAGGKAGVQLWQGGFAAASYQDEGIILPSDTPIHGTDKVIPGASKELIKEVVNAFGEAAKRSVEVGFDCIEFHAGHNYMPHAFLSPAFNKRTDEYGGSFENRVRFSIECIEAIRNNIPEDMPLFMRIVAHDDYLENGLSIEDIIEFCKLAKEAGVDVLNVSRGNFSSAAIKYEVPPVDLPRSFNVANAERIKKETGMITIAVGRINDPAQADEIIESGKVDMVVIGRGQLADPEFCNKALAGNVEDIVKCVGCNQGCFDAYVSTEVPYITCLRNPALGREAEYALIKTNNPKKVLIAGGGVAGLEAA…	645	steroid hormone	d__Bacteria;p__Bacillota_A;c__Clostridia;o__Peptostreptococcales;f__Natronincolaceae;g__Alkaliphilus_B;s__Alkaliphilus_B sp023387935
GCA_023388055.1_03800	MAYETLFSPIRIRELELKNRVMFPAMGTKMATEDKFVTQQVIDYHVARAEGGCGLNFTEVCSVSVKASPKKFLAISGDKYIPGLKKLTDAIHQAGGKAGVQLWLGGMAVGSDPEQTMMIPSPVPVPGTEYTIPGMDLDAIRDAVEAFGDGARRAVEAGFDAIEFHAGHNYTPHSFLSPFFNRRTDEYGGSLENRARFLLECIGAIRRNIPEGMPLFMRVDAHDDYLEGGLTIEEVIQFCSMAGAAGVDVLDVSRGNFSSSAIIYEVPPIDLPRGFNVENAARIRKETGMLTVAVGRINDPAQAEEILTGDKADMVVIGRAQLADPEFCNKALAGDAASIVRCVGCNQGCYDGFVSTEMPYITCLRNPALGREAEYKLVPAARAKRVLVAGGGIAGLEAA…	645	steroid hormone	d__Bacteria;p__Bacillota;c__Bacilli;o__Paenibacillales;f__NBRC-103111;g__YN15;s__YN15 sp023388055
GCA_023393235.1_01798	MAYETLFSPIRIRELELKNRVMFPAMGTKMATEDKFVTQQVIDYHVARAEGGCGLNFTEVCSVYTKAAPKEFLAISGDQYIPGLRKLTDAIHQAGGKAGVQLWLGGMAVGSDPEQMIMIPSPVPVPGTEYTIPGMDLDTIREAVEAFGEGARRAVEAGFDAIEFHAGHNYTPHSFLSPFFNRRTDEYGGSLENRARFLLECIGAIRRNIPEGMPLFMRVDAHDDYLEGGLTIEEVIRFCSMAGAAGVDVLDVSRGNFSSSAIIYEVPPIDLPRGFNVENAARIRKETGMLTVAVGRINDPAQAEEILTGDKADMVVIGRAQLADPEFCNKALAGDAASIVRCVGCNQGCYDGFVSAEMPYITCLRNPALGREAEYKLVPAARAKRVLIAGGGIAGLEAA…	645	steroid hormone	d__Bacteria;p__Bacillota;c__Bacilli;o__Paenibacillales;f__NBRC-103111;g__YN15;s__YN15 sp023393235
GCA_023407175.1_01984	MKFPHLFSPIKIRGLELKNRIDFPGMGTFYTDDGGYVNEKFINYHAARALGGSGLITTEATSVYAPAAPRNFLNISDDKFIPGLKKFTDAIHAAGAKVCVQLWQGGITTVMFDPTTVPIAPSEIKVEYALGMQLPQPYTVPGASKETIRDIVFSFGSAAKRAVEAGFDTMEFHLAHGYSPHSFLSAAFNHRTDEYGGSFENRARYPLECIREIRRNIPEDMPLLMRIDAHDDYVENGLTLDDMIAFCKLAKAEGVDVVNVSRGNPITLAMKYEVPAIDLPMGYNVENAAAIHEATGLVTIAVGRINEPGQAEAILADGKADMVVIGRAQLADPEFSNKAAAGNDEDIIRCFGCGQGCGSSPMTCTRNPSVGREREFTLVSTDKPQKVAVIGGGMGGLEA…	648	steroid hormone	d__Bacteria;p__Bacillota_A;c__Clostridia;o__Lachnospirales;f__Lachnospiraceae;g__Mobilitalea;s__Mobilitalea sp023407175
GCA_023408075.1_03185	MKFEKLFSPIQIKGLELRNRVVFPAMGTKMPSEDRKVTQKLIDYHVARALGGNGLNMIEVCSVHKPSSPKNFLAISDDEYIPGLKKLADAIHEAGAKAGLQLWQGGLAVGSDPQAQMILPDSMPVPGTEYTIPAVTTEQIQEVVAAFGEAARRAVEAGFDCVELHAAHNYSVHSFLSPAFNHRTDEYGGSFENRMRYPLACIKAIRSNIPVDMPLFMRIDAQDDYVEDGLSTDDIIAFCKLAGEAGVDVLDVSRGNIISSAIKYEVPSVDIPRGFNVENAARIRKETGMVTIAVGRINDPAQAEKILDDNKADMVVIGRGQLADPEFCNKAMAGREEEIVKCVGCNQGCFDGFVDPSFPHITCMRNPALGREKEYELVPTKTSKKVLIVGGGMAGLEAA…	645	steroid hormone	d__Bacteria;p__Bacillota_A;c__Clostridia;o__Christensenellales;f__SZUA-584;g__SZUA-584;s__SZUA-584 sp023408075
GCA_023415335.1_01570	MYEKLFSPFQIKGLTLKNRIVLPAMGTKFSGGQRFVTKQLINYHIARVKGGCGLNIVEVTSVHGPSAPRGFLSIAEDKYIYGMKKLTDAIHEAGGKAGIQLWQGSIAVSMDKEAMVLVASDMPVAPGVTLPAISREQIAEIVDCFGKAAARSVEAGFDCIEFHCAHNYLPHSFLSGGINHRQDEYGGSFENRARFPLECIREMRKHMPEDMPLLMRIDAHDDYLENGLTIEEVIAFCKLAKEAGVDVLDISRGNIVTAAIKFEVPPIDLPKAFNIENAAIIRRETGMPTIGVGRINEPGLAESILQEDKVDLLVIGRAQLADPDFCNKCRSGAVEDIDYCVGCNQGCFDGFADISIPYITCLRNPALGREEECTLDVTKNPKTVLIAGGGIAGLQAAIT…	649	steroid hormone	d__Bacteria;p__Bacillota_A;c__Clostridia;o__Clostridiales;f__Caloramatoraceae;g__JAEZLD01;s__JAEZLD01 sp023415335
GCA_023415525.1_01111	MSFDHLFSPIKIRGLELKNRVLFPAMGTKMVTEDKFITQQNIDYHVARALGGCGLNFTEVCSVYAPASIKNYLSIAEDKYIPGLKQLTDAIHKAGGKAGIQLWLGGLVARYDPEALTIMPSDIPLGGGQVLPGASLETIKEATQAFGAAAKRAVEAGFDTLEFHAGHNYTPHSFLSPYFNKREDAYGGSLENRARFLIECIEAIRSNIPEDMPLFMRIDAHDDYLENGLTIEEVIAFCKMAKEAGVDVLDVSRGNFSSAAIKYEVPPIDLPRGFNVANAARIKKETGMITVAVGRINAPSQAEAILESNQADMVVIGRGQLADPNFCNKAQAGKEDEIIRCVGCNQGCYDGFVSTEIPYITCMRNPALGREAEYALVKTTTPKKVLIAGGGVAGLEAAM…	644	steroid hormone	d__Bacteria;p__Bacillota_A;c__Clostridia;o__Lachnospirales;f__Cellulosilyticaceae;g__Cellulosilyticum;s__Cellulosilyticum sp023415525
GCA_023416695.1_00319	MKYNHLFSPIKIRGLELKNRVVFPAMGTKMATDDKYVTDQLIDYHVARVVGGCGLNFTEVCSVYSKAAPSKFLAISEDKYIPGLKKLADAIHKEGGKAGVQLWLGGFAVASDPTAMIILPSDTPVKGTELVIPGASLDTIKEAVEAYGAAARRAVEAGYDTLEFHAGHNYVPHSFLSPFFNRRTDEYGGSFENRVRFPLECIRSIRSNIPEDMPVFMRIDAHDDCLEGGLTIEEVIEFCKLAKEAGVDVVDVSRGNFSSSAIKYEVPPIDLARGFNVENAARIRKETGLVTVAVGRINTPDLAEQILNEDKADMVVIGRGQLSDPEFCNKAMAGEDISIVRCVGCNQGCYDGFVSKDMPYITCMRNPSLGREAEYTLIKTKAPKKVLIAGGGVAGLEAA…	645	steroid hormone	d__Bacteria;p__Bacillota_A;c__Clostridia;o__Lachnospirales;f__Lachnospiraceae;g__KM106-2;s__KM106-2 sp023416695
GCA_023417285.1_02856	MATEDKFVTKQIIDYQVERVKGGSGLNFTEVCSVYSKAAPKKFLAISEDKYIPGLKELADAIHENGGKAGIQLWLGGLAVASDREQMIIIPSPKPIEGTEYTLPGASLETIRESVQAFGDAARRAVEAGFDVIEFHAAHNYTPHSFLSPYFNKRTDEYGGDLKNRARFSIECIEAIRNNIPEDMPLFMRIDAHDDYLENGLTIEEIIEFCKMAKKAGVDVLDVSRGNFSSAAIKYEVPPIDLPRGFNVENAARIRKETGMVTIAVGRINDPRQAEEILAEDKADMVVMGRAQLADPEFCNKAMTGRESSIVRCVGCNQGCYDGFVSTEMPFITCLRNPALGREEEYRLKVTDTPKKVLIAGGGVAGLESALQLKKRGHIPVLCEASSSLGGQFALAGEA…	616	steroid hormone	d__Bacteria;p__Bacillota_A;c__Clostridia;o__Acetivibrionales;f__DSM-27016;g__JAEZFR01;s__JAEZFR01 sp023417285
GCA_023424235.1_01827	MAFNHLFQPIKIRGLELKNRVVFPAMGTKMVGEDKFVTDQVIDYHVARAIGGCGLNFTEVCSVYHKASPKYFMGIGEDKYIPGLKKLASAIHAAGGKAGVQLWLGGLAVASDKEAMIIVPSDTPVRGTDYVLPGVSVEIINETVKAYGDAARRAVEAGFDTLEFHAGHNYVPHTFLSPYFNHRTDEYGGTLENRARYSLECIREIRNNIPSDMPLFMRLDAHDDYLEGGLTIEEVIEYCKLCKAAGVDVLDVSRGNFSSGAIKYEVPPIDLPRGFNVENAARIRKETGMITIAVGRINTPSQADEIIRDEKADMVVIGRGQLADAEFCNKAIAGKEESIVRCVGCNQGCYDGFVSADVPYITCMRNPSLGREREYQLIKTDNPKKVLIAGGGVAGLEAA…	645	steroid hormone	d__Bacteria;p__Bacillota_A;c__Clostridia;o__Lachnospirales;f__Lachnospiraceae;g__Anaerocolumna;s__Anaerocolumna sp023424235
GCA_023428655.1_02190	MSFNHLFNPIKIRGLELKNRVIFPAMGTKMAGDDKYVTDQIIDYHVERVIGGCGLNFTEVCSVFDQAAPKSFLAISDDKYIPGLKKLADAIHAEGGKAGVQLWLGGLAVASDRDAMIIIPSDKPIAGTEYVLPGASIETIKETIKAYGAAAKRAVSAGFDTLEFHAGHNYVPHTFLSPYFNKRTDEYGGTFENRARYSLECIKEIRNNIPEDMPLFMRIDAHDDYLEGGLTIEEVIEFCKLAKEAGVDVLDVSRGNFSSGAIKYEVPPIDLERGFNVANAARIKAETGMFTVAVGRINTPSQAEDIIATNKADMVVVGRGQLADPEFCNKAMLGRENQIIKCVACNQGCYDGFVSKDVEYITCLRNPALGREKEYRLTKTDRPKKVLIAGAGVAGLEAA…	645	steroid hormone	d__Bacteria;p__Bacillota_A;c__Clostridia;o__Lachnospirales;f__Lachnospiraceae;g__Mobilitalea;s__Mobilitalea sp023428655
GCA_023433945.1_02007	MSYKNLFTPIKIRGVELKNRIVFPAMGTKMATEDKFVTKQIIDYQVERVKGGSGLNFTEVCSVYSKAAPKKFLAISEDKYIPGLKELVDAIHENGGKAGIQLWLGGLAVASDREQMIIIPSPKPIEGTEYTLPGASLETIRESVQAFGDAARRAVEAGFDVIEFHAAHNYTPHSFLSPYFNKRTDEYGGDLKNRARFSIECIEAIRKNIPEDMPLFMRIDAHDDYLENGLTIEEIIEFCKMAKKAGVDVLDVSRGNFSSAAIKYEVPPIDLPRGFNVENVARIRKETGMVTIAVGRINDPRQAEEILAQDKADMVVMGRAQLADPEFCNKAMTGRESSIVRCVGCNQGCYDGFVSTEMPFITCLRNPALGREEEYRLKVTDTPKKVLIAGGGVAGLESA…	645	steroid hormone	d__Bacteria;p__Bacillota_A;c__Clostridia;o__Acetivibrionales;f__DSM-27016;g__JAEYTP01;s__JAEYTP01 sp023433945
GCA_023436395.1_01874	MSFNHLFNPIKIRGLELKNRVVFPAMGTKMVTEDKFITQQNIDYHVARVLGGCGLNFTEVCSVYAPASVRNFLSIAEDKYIPGLKKLTDAIHKGGGKAGIQLWLGGLVARYDPEAITLMPSDIPLGEGKILPGASLETIKEAIEAFGTAAKRAVEAGFDTLEFHAGHNYTPHSFLSPYFNRRNDEYGGSLENRARFLIECIEAIRSNIPEVMPLFMRIDAHDDYLENGLTIEEVIAFCKMAKKAGVDVLDVSRGNFSSAAIKYEVPPIDLPRGFNVANAARIRKETGMITVAVGRINSPSQAEAIIASNQADMVVIGRGQLADPNFCNKARAGKEDEIVRCVACNQGCYDGFVSTEMPYITCMRNPALGKEAEYTLIKTTTPKKVLIAGGGVAGLEAAM…	644	steroid hormone	d__Bacteria;p__Bacillota_A;c__Clostridia;o__Lachnospirales;f__Cellulosilyticaceae;g__Cellulosilyticum;s__Cellulosilyticum sp023436395
GCA_023439045.1_03229	MNYKNLFTPIKIRGVELKNRIVFPAMGTKMATEDKFVTKQIIDYQVERVKGGSGLNFTEVCSVYSKAAPKKFLAISEDKYIPGLKELADAIHENGGKAGIQLWLGGLAVASDREQMIIIPSPKPIEGTDYTLPGASLETIRESVQAFGDAARRAVEAGFDVIEFHAAHNYTPHSFLSPYFNKRTDEYGGDLKNRARFSIECIEAIRKNIPEDMPLFMRIDAHDDYLENGLTIEEIIEFCKMAKKAGVDVLDVSRGNFSSAAIKYEVPPIDLPRGFNVENAARIRKETGMVTIAVGRINDPRQAEEILAEDKADMVVMGRAQLADPEFCNKAMTGREGSIVRCVGCNQGCYDGFVSTEMPFITCLRNPALGREEEYRLKVTDTPKKVLIAGGGVAGLESA…	645	steroid hormone	d__Bacteria;p__Bacillota_A;c__Clostridia;o__Acetivibrionales;f__DSM-27016;g__JAEXOY01;s__JAEXOY01 sp023439045
GCA_023443925.1_00009	MAYSNLFTPIKLRGLELKNRIIFPAMGTKMATEDKFVTQQLIDYQVARAEGGCGLSFTEVCSVYDKASPKKFLAVSDDKYISGLKKFTEAIHEAGGKAGIQLWLGGLAVASDPNQMIIIPSPMPVPDTEYTLPGATLDTIKEAVNAFGESARRAVEAGFDTVEFHAGHNYTPHSFLSPYFNRRTDEYGGELRNRARFLIECIEAIRKNIPEDMPLFMRIDAHDDYLEGGLTIEEVIEFCKMAKTAGVDVLDVSRGNFSSAAIKYEVPPIDLPRGFNVKNAARIRKETGMITVAVGRINDPAQAEDILQKEMADMVVIGRAQLADPEFCNKASEGREEYIVRCVGCNQGCYDGFVSEEMPYITCLRNPALGREAECKLVKADNPKKVLIAGGGIAGMEAA…	645	steroid hormone	d__Bacteria;p__Bacillota_A;c__Clostridia;o__Lachnospirales;f__Lachnospiraceae;g__Anaerocolumna;s__Anaerocolumna sp023443925
GCA_023445445.1_00222	MAFENVFSPIKIRGMEMRNRVIFPAMGTKMAGNGKEVTDQIINYHVARSKGGNGLNFTEVCSVYDKAAPKSFLAISDDKYIPGLKKLVDAIHVGGAKAGIQLWLGGSAVLFGDPTSMVVVPSEFKVTENYIVPGASKEIIEESIKAFGDAAKRAVEAGFDAIEFHAGHNYTPHSFLSKAFNKRTDEYGGSLENRARFLLECIKAIRDNVPEDMPLFMRIDAHDDYVQDGLTIEDVIQFCKWAKEAGVDALDVSRGNFSSAAIKFEVPPVDLPRGFNVDNAARIKKETGMLTVAVGRINDPGQADEIIKSGKADMVVIGRAQLADPEFCNKAMNGNEKDIVRCVGCNQGCYDGFSSPDVPFITCLRNPALGREADFKLEKTNNPKKVLVVGGGVAGLQAA…	645	steroid hormone	d__Bacteria;p__Bacillota_A;c__Clostridia;o__Clostridiales;f__Clostridiaceae;g__Clostridium;s__Clostridium sp023445445
GCA_023450835.1_02155	MNYKHLFSPIRIREVELKNRIIFPAMGTKMATEDKFVTNQLINYQAARAKGGCGLNFTEVCSVYSKAAPKKFLAISEDKYIPGLKELTEAIHEAGGKAGIQLWLGGLAVGSDQSQMIVIPSPMPVPGTEYILPEASLETIREAVEAFGTAAKRAVEAGFDVIEFHAGHNYTPHSFLSPYFNRRTDEYGGELKNRARFLLECIRSIRENIPETMPLFMRLDAQDDYLEGGLTIEEIIEFCKMSKEAGVDVLDVSRGNFSSAAIKYEVPPIDLPRGFNVENAARIRKETGMLTVAVGRINDPSQAEDILESDKADMVVMGRAQLADPEFCNKALEGKAEDIVRCVGCNQGCYDGFVSTEMPFITCLRNPALGKEAEYQFSVTENPKKVLIAGGGIAGLEAA…	646	steroid hormone	d__Bacteria;p__Bacillota_A;c__Clostridia;o__Lachnospirales;f__Lachnospiraceae;g__Anaerocolumna;s__Anaerocolumna sp023450835
GCA_023451395.1_01740	MAFTKLFSPIKIRGLELKNRVVFPAMGTKMAPDRYVTDQLIAYHVERAKGGCGLNFTEVASVHTPSAPKQFLSISDDKFIPGLKKLTDAIHEAGGKAGVQLWQGGTATAGYEEAIAIVPSDYIVNGQVIFSAASKELIEELMASFGIAAKRAVEAGFDCIEFHAGHNYSPHAFLSPYFNKREDEYGGSLENRARYALGCIKAIRENIPEDMPLFMRVVAQDDYLENGLTNDDIIEFCKMTKALGVDIIDVSRGNFSSAAVKYEVPPVDLPRGFNVDNAARIKKETGMHTIAVGRINSPDLAEEILESGKADMVVMGRAQLADPYFCQKSQEGRVGDIVRCVGCNQGCFDGFVSPEIPFITCLRNPALGREKEFQLIKTDSSKKVLIAGGGIAGLETALK…	643	steroid hormone	d__Bacteria;p__Bacillota_A;c__Clostridia;o__Clostridiales;f__Clostridiaceae;g__JAEXZL01;s__JAEXZL01 sp023451395
GCA_023459495.1_03897	MAYPNLFQPIKIRGMELKNRVVFPAMATNLIAKGGYVTDQFIDYHVARVLGGNGLSTTEATSVHAPSAPYNFLSISDDKFIPGMRKFADAIRAAGGKSCVQLWQGGIVAASVDQSAMVVVPSDFPIAGTDIVIPAASKELIRECVKAFGEAARRCAEAGIDCVEFHAAHGYSPHAFLSPAINKRADEYGGSLENRARYSLESIAEIRKNIPEDMPLLLRVVAQDDYLEGGLTIEDIIAFGKMAKELGVDVLNVSRGNAYSAGVKYEVPPIDIPKSFNVDNAARIRRETGMTTIAVGRINDPQQADDIISSGKADMVVMGRAQIADAQFCNKAASGHPEDIVRCIACNQGCVDRYMIPQMYPHLSCLRNPSVGREKECELVKTDHAKTVLIAGGGMGGLE…	647	steroid hormone	d__Bacteria;p__Bacillota_A;c__Clostridia;o__Christensenellales;f__SZUA-584;g__JAEWCC01;s__JAEWCC01 sp023459495
GCA_023656515.1_03281	MVFNKLFSPIKIRGLELKNRVVFPAMGTKMPTEDKFVTQQIIDYHAARVIGGCGLNFTEVCSVYAPASPKKFLSIAEDRFIPGLKKLTAAIHEAGGKAGVQLWLGGLAVGSDPEAMIIVPSDMPVKGTEYTIPGASLETINASIKAFGEAARRAVEAGFDTVEFHAAHNYVPHSFLSPFFNKRNDEYGGTLENRARFSIECIKAIRENIPEDMPLFMRVDAQDDYLEGGLTIEDIIEFCKLAKAAGVDILDVSRGNFSSAAIKYEVPPIDLPRGFNVDNAARIRKETGMVTVAVGRINDPAQAEEILESDKADMVVMGRAQLADAEFCNKAKAGAVESIVKCVGCNQGCYDGFVSPEMPFITCMRNPALGRESEFAIVKTDTPKKILIAGGGLAGLEAA…	645	steroid hormone	d__Bacteria;p__Bacillota_A;c__Clostridia;o__Clostridiales;f__Clostridiaceae;g__Clostridium_AT;s__Clostridium_AT swellfunianum
GCA_024460475.1_01005	MFDKLFEPIQIRGMELRNRVVMSAMGTHESAESEDGKSVTDKLIAYHVARAKGGNGLNTIEVTSVDAPSAPFGFLSIAEDKYIAGFKKLNDAVHEAGGKTCIQLWQGGLAVASDQTAQILVPNDLPLSPQYTVPAITNERLLDIIDKFGQAAKRAVEAEFDCLEFHCAHNYLPHSMLSGGINHRSDEWGGSFENRKKFPLECIKSIRANMPEDMPLFMRVDCHDDMLEGGLTVEEVIEFCKDAKEFGVDVLNISRGNILTAATLYEVAPVDIENGFNVEDAARIRKETGMLTMPCGRINTPEFAEKILEDDKADLVVMARAQLADANFCNKARAGKVNQIRYCIGCNQGCYDSFCASLYNPAIKHITCMRNPGLLEEETLGLKPGSVSKKVVILGGGIA…	643	steroid hormone	d__Bacteria;p__Bacillota;c__Bacilli;o__Erysipelotrichales;f__Erysipelotrichaceae;g__Holdemanella;s__Holdemanella sp900556915
GCA_024508275.1_00829	MVYPHLFSPLTIRGVTLRNRVDFPAMATKMGADGGYVTDALIDYHVARARGGCGLLTVEATSVHGPTAPRNFMSIADDSYLEGWIRFNEAVHAAGGTTCIQLWQGGFVPPGQDPDTYAVIPSDMPFGPGVVLPGASVETIAEIVQAWGEAAARSVAAGFDVLEFHAGHNYSPEMFLSPGFNRRTDAYGGSAENRMRYPLECIDAIRAAVPDDVPLMMRVSAGDDGVPGGNTVDDVIAFTKVAREHGVDMVNVSRGTPMSVNLQVPTMDHDRGFNVHNAAKFKAGTGLVTVAVGRINDPQQAEDIIASGQADMVVMGRAQIADADFCAKAMAGEEWRIIRCVGCNQGCFDRIASANAATFPHISCLQNPAVGREAEFRVPKTDNPRTILIAGGGIGGMEA…	650	steroid hormone	d__Bacteria;p__Actinomycetota;c__Actinomycetia;o__Actinomycetales;f__Cellulomonadaceae;g__Cellulomonas;s__Cellulomonas sp024508275
GCA_024508315.1_00827	MLYPHLFSPLTVRGVTLKNRVDFPAMATKMGADGGYVTDALIDYHVARARGGCGLLTVEATSVHKPTAPRNFMSIADDSYLEGWIRFNEAVHAAGGKTCIQLWQGGIITPGQDPATYAVIPSDMPVAAGVVLPGATVETIAEVVQAWGEAAARAVAAGFDVLEFHAGHNYSPEMFLSPGFNHRTDEYGGSAENRMRYPLECIDAIRAAIPDDVPLMMRVSAGDDGVPGGNTVDDVIAFTKVAREHGVDMVNVSRGTPMSVNLQVPTMDHDRGFNVHNAAKFKAGTGLVTVAVGRINDPQQAEDIIASGQADMVVMGRAQIADAEFCNKAMAGEEWRIIRCIGCNQGCFDRIASANAATFPHISCLQNPAVGREAEFRIPKTDNPRTVLIAGGGIGGMEA…	650	steroid hormone	d__Bacteria;p__Actinomycetota;c__Actinomycetia;o__Actinomycetales;f__Cellulomonadaceae;g__Cellulomonas;s__Cellulomonas sp024508315
GCA_024721995.1_00547	MKFKQLFSKIQLKGLELKNRVIFPAMGTKMADTQGYVTQQLIDYHVARVKGGCGLNIVEVCSVHAPSAPAKFLNISDDKFIPGLRKMADAIREAGGKSSLQLWQGGLAVSGDSSAMVILPSDMPVSPEYTIPGASIEVIDEVVQAFGAAARRAVEAGFDCVEIHSAHNYMLHSFLSPALNHRQDEYGGSFENRCRFPLAVIREIRNNVPGEMPIFMRVDAHDDYLEGGLTIEDTIAYCKLAKEAGVDVLDVSRGNIITAAIKYEVPPVDIPQGFNVDNAAQIRAEVGLPTIAVGRINEPQLAEDILAADKADMVVIGRAQLADPEFCNKAMAGLEDEIVRCVGCNQGCFDGFCDPNQPYITCLRNPALGREREMELQKTTAPKKVLIAGGGMGGLHAAI…	645	steroid hormone	d__Bacteria;p__Bacillota;c__Bacilli;o__Paenibacillales;f__NBRC-103111;g__Paenibacillus_AM;s__Paenibacillus_AM sp024721995
GCA_025149285.1_01759	MYDRLFSPVTIRGLELKNRVVLPAMGTRMAGEKGEITPRLVAYHAARAAGGCGLNIVEVAAVHTPSAPAHFVSISDDSLIEGHKKLTDAIHQNGGKAAIQLWQGSIATTFDPRAEMLVVNDMEFAGKKLTAITPEGIREIVECYKHAAARCVEAGYDCIEFHCAHNYLPHSFLSGGLNHRTDEYGGSFENRSRFPLECIRAIRSAIPGDMPLFMRIDAHDDYLPGGLTIEEVIEFCCIAGENGVDVLDVSRGNIITAGSVYEVPPIDIPRGFNVENAARIRRETKMVTIAVGRINTAEQAEEILEADKADLIVMGRAQLADPEFCNKAKEGRTEDIIHCVGCNQGCYDGFCDLRNRPFITCLRNPCLGHEEEWKLTKAETSKRVYIAGGGMAGLEAARV…	643	steroid hormone	d__Bacteria;p__Bacillota_A;c__Clostridia;o__Lachnospirales;f__Lachnospiraceae;g__Hungatella;s__Hungatella hathewayi
GCA_900002575.1_00177	MNYNSLFSPFKIKDLEIKNRVILPAMMTKMASPTGLVTQNLIDYHVAIAKGGCGLNFTEVCAIHPSTHGNGYVALYKDEHFEGMKKLIDSVHSVGGKIGVQIWHGGQVAIALLPKDRTPMVTEGMTHENIKEIVDCYGKSTKMAVKAGCDAIEFHAAHTYLPHTFLSAAFNKRDDEYNGSLENRARFSLEVIRTMRANMPETMPLFMRVDALDDYVQNGLTIEDVIEFLKMAKAEGVDIIDISRGNNKSAALKYEVPSIDTPRGYNIENVKKIRDAIEMPVVGVGRINHPEIANKFIEEEKCDLVAIGRAQITDHEFCNKAKDGKTDSIRLCVGCLKGCFDSIMNPNIPTITCMRNPMVGKEGQPITKTTNPKTVLIAGGGMGGMMTANMLKVRGHNPI…	642	unsure	d__Bacteria;p__Bacillota_A;c__Clostridia;o__Peptostreptococcales;f__Peptostreptococcaceae;g__Romboutsia_C;s__Romboutsia_C hominis
GCA_900086595.1_00346	MAFENVFSPIKIRGMEMKNRVIFPAMGTKMVGEDKMVTDQLINYHVARAIGGNGLNFTEVCSVYDKASPKTFLAISDDKFIPGLKKLTDAIHKAGAMAGVQLWLGGSAVLFGDPTAMVVTPSDLKLQENYVIKAATKEIIDECIQAFGDAARRAVEAGFDALEFHAGHNYTPHSFLSKAFNKRTDEYGGSLENRARFLLECIRSIRANIPEDMPLFMRIDAHDDYLEDGLTIEDTIQFCKWAKEAGVDALDVSRGNFSSAAIKYEVPPVDLPRGFNVDNASRIRKETGMLTVAVGRINDPEQADEIIKDGKADMVVIGRAQLADPEFCNKSMNGKVEDIIRCVGCNQGCYDGFASPEVPFITCLRNPALGREAEFTLEKTNNPKKVLIVGGGVAGLQAA…	645	steroid hormone	d__Bacteria;p__Bacillota_A;c__Clostridia;o__Clostridiales;f__Clostridiaceae;g__Clostridium;s__Clostridium nigeriense
GCA_900099765.1_01747	MTYPALFSPIKIRGLELKNRIIFPAMGTKMPNEERFVTQQLIDYHVARAEGGCGLNFTEVCSVYAPASPKKFLAISEDKYIPGLQQLTDAIHNAGGKAGIQLWLGGLAVASDPEQMIIIPSPVPVPGTEYTIPGAEIETLKAAANAFGEGARRAVQAGFDAIEFHAGHNYTPHSFLSPFFNRRTDEYGGDLQNRARFLIECISSIRQNIPDDMPLFMRIDAHDDYLEGGLSIEDVIAFCNMSKAAGVDALDVSRGNFSSAAIKYEVPPIDLPRGFNVDNADRIRRETGMITVAVGRINTPGQAEEILADGKADMVVIGRAQLADPEFCMKAQSGNSDDIVQCVACNQGCYDGFVSSEVPYITCLRNPALGRESEYKLMMTDHPKKVVVAGGGIAGLEAA…	645	steroid hormone	d__Bacteria;p__Bacillota;c__Bacilli;o__Paenibacillales;f__Paenibacillaceae;g__Paenibacillus;s__Paenibacillus typhae
GCA_900104665.1_01462	MYDHLFSEIQIRGLNLKNRVVFPAMGSRFCSDDGYLSDQGIDYYTARAKGGCGLIVTEAVAVWKPGSVFRMLQISDDSYIAQLKKLTESIHAAGGKACIQLWQGGLAASQTPGSVIVMPSDLPLGEGKVLPGASKETIHEIVKAFGEAAKRAVEAGFDCVEFHAAHNYSPHSFLSPAFNRRDDEYGGSLENRARYSIESIREIRKNIPEDMPIFMRVPAKDDELPGGLSIEDVIEFCKMAKAAGVDVLDVSRGNIVTSAMRYEVPPLDIPRGFNVDNAATIRKATKMPTIAVGRINNADLAESIIAEDKADMVVMGRAQIADPNFCNKAKAGNVEDILNCIGCNQGCYENCLIGAPITCLRNPSVGKEAEFAALKKVSDPKKVLVIGGGVGGMEAAMMA…	642	steroid hormone	d__Bacteria;p__Bacillota;c__Bacilli;o__Erysipelotrichales;f__Erysipelotrichaceae;g__Traorella;s__Traorella massiliensis
GCA_900111565.1_00442	MAYHTLFSPITIRGLELKNRIIFPAMGTKMPSEERFVTQQLIDYHVARAEGGCGLNFTEVCSVYAPSSPKKFLAISEDKYIPGLKQLTDAIHNAGGKAGIQLWLGGLAVASDPEQLIIIPSPVPVPGTEYTIPAAEVETLKAAAKSFGEGARRAVEAGFDVIEFHAGHNYTPHSFLSPYFNRRTDEYGGDLQNRSRFLLECISSIRQNIPVDMPLFMRIDAHDDYLEEGLSIEDVIAFCNLAKAAGVDALDVSRGNFSSAAIKYEVPPIDLPRGFNVDNAARIRRETGMLTVAVGRINAPDQAEEILTDGKADMVVIGRAQLADPEFCNKAQSGNSDDIVQCVACNQGCYDGFVSSEVPFITCLRNPALGRESEYKLILTDHPKKVVVAGGGIAGLEAA…	645	steroid hormone	d__Bacteria;p__Bacillota;c__Bacilli;o__Paenibacillales;f__Paenibacillaceae;g__Paenibacillus;s__Paenibacillus sp900111565
GCA_900119385.1_00994	MFDHLFSPFRVRGLALKNRVILPAMGTRFCEDRHVTQRLIDYHVARARSGCALNIVEVSSVHTPSAPSMFVSISEDEYVPGHRALVDAIHEAGGTAGVQLWQGSIAVGMDPQAQMLVASDLPLAPGFTLPAVTREQIDEVVACYGEAARRAREAGYDCVEFHCAHNYLPHSFLSGGINHRTDEYGGSLENRARFPLACIRAIREAIGEDMALFMRIDAHDDFLEGGMTIEDTIEFCRWAADAGVDVLDVSRGNIVSAANAYEVPPIDLPPAFNVDNAARIRRETGVPTIGVGRINTPQLAEEILAEDKVDLVVMGRAQLADPDFVAKAREGRVDDIVYCVGCDQGCLDGFADMERFEAITCLRNPQLGHETDWALAPAASPKRVAVVGGGMAGLVAART…	639	steroid hormone	d__Bacteria;p__Actinomycetota;c__Coriobacteriia;o__Coriobacteriales;f__Atopobiaceae;g__Thermophilibacter;s__Thermophilibacter mediterraneus
GCA_900142095.1_02042	MAFDNLFSPIKIRGLELKNRIVFPAMGTKMATEEGYVTQQLIDYHVARVVGGCGLNFTEVCGVHGPSNPVKFLAIHDDKYIPGLKALADAIHAAGGKAGVQLWQGGMAAASYQQGGIIIPSDIQVPGTDYVIPGASIETIKEVVKSFGEAARRAVEAGYDCVEFHAGHNYSPHAFLSPAFNKRTDEYGGSLENRARYLLECIRAIRENIPEDMPLFMRIVAHDDYLENGLTIEEMIAFCKMAREAGVDVLNVSRGNFSTAALKYEVPPVDLPRGFNVANAERIRKETGMITIAVGRINDPAQADEIIASGKADMVVIGRAQLADPDFCNKAREGRTEDIVKCVGCNQGCYDGFVSPEMPHITCLRNPALGREAEYALSKTDKPKKVLIAGGGVAGLEAA…	645	steroid hormone	d__Bacteria;p__Bacillota_A;c__Clostridia;o__Acetivibrionales_A;f__DSM-8532;g__Thermoclostridium_A;s__Thermoclostridium_A caenicola
GCA_900142215.1_05470	MNYKYLFSSIQVRGLELKNRIIFPAMGTKMATEDKFVTKQLINYQVTRAKGGCGLNFTEVCSVYGKAAPKKFLSISEDKYIPGLKELTEAIHEAGGKAGIQLWLGGLAVGSDQSQMIVIPSPIPVPGTEYTLPGASLETIHEAVEAFGAAAKRAVEAGFDVIEFHAGHNYTPHSFLSPYFNRRTDEYGGELKNRARFLLECIESIREHIPINMPLFMRVDAHDDYLEGGLTIEEVIEFCKMAKEVGVDVLDVSRGNFSSAAIKYEVPPIDLPRGFNVENAARIRRETGMLTVAVGRINDPSQADEILNTNKADMVVMGRAQLADPDFCNKAFEERTEDIVRCVGCNQGCYDGFVSTEMPFITCLRNPALGREEEYQVSMTLNPKKVLIAGGGIAGLEAA…	646	steroid hormone	d__Bacteria;p__Bacillota_A;c__Clostridia;o__Lachnospirales;f__Lachnospiraceae;g__Anaerocolumna;s__Anaerocolumna jejuensis
GCA_900142955.1_00603	MKYNHLFSSIKIRGLELKNRVVFPAMGTKMATEDKYVTDQVIDYHVARVVGGCGLNFTEVCSVYSKAAPKHFLAISEDKYIPGLKKLADAIHEAGGKAGVQLWLGGFAVASDPAAMIIVPSDTPIKGTDHVIKGADLDTIQEAVEAYGAAAKRAVEAGYDTLEFHAGHNYVPHSFLSPFFNRRTDEYGGSFENRARFALECIRAIRSNIPEDMPLFMRIDAHDDYLDGGLTIEEVIEFCKLAKEAGVDVVDVSRGNFSSAAIKYEVPPIDLPRGFNVENAARIRKETGLITVAVGRINEPALAEQILTEDKADMVVIGRGQLADPDFCNKALNGDDESIVRCIGCNQGCYDGFVAQDVPYITCMRNPALGREQEYALVKTTTPKKVLIAGGGVAGLEAA…	645	steroid hormone	d__Bacteria;p__Bacillota_A;c__Clostridia;o__Lachnospirales;f__Lachnospiraceae;g__Anaerosporobacter;s__Anaerosporobacter mobilis
GCA_900143645.1_03151	MSYKYLFNPIKIRGLELKNRIVFPAMGTKMATEDKFVTKQLIDYQAERVKGGCGLNFTEVCSVYSKAAPKKFLAISEDKYIPGLKELTDAIHENGGKAGVQLWLGGLAVGSDQTQMIIIPSPMPVPGTEYTLPEASLDTIKEAVEAFGEAARRAVEAGFDVIEFHAGHNYTPHSFLSPYFNRRTDEYGGELKNRARFLIECIEAIRKNIPEDMPLFMRIDAHDDYLEGGLTIEEIIEFCKMAGMAGVDVLDVSRGNFSSAAIKYEVPPIDLPRGFNVENAARIRRETGMLTIAVGRINDPHQAEDILTEEKADMVVIGRAQLADPEFCNKAMAGKEYSIVRCIGCNQGCYDGFVSTEMPFITCLRNPALGREEEYRVVMTATPKKVLVAGGGVAGLEAA…	646	steroid hormone	d__Bacteria;p__Bacillota_A;c__Clostridia;o__Lachnospirales;f__Lachnospiraceae;g__Anaerocolumna;s__Anaerocolumna xylanovorans
GCA_900313925.1_00984	MSYDALFSPIKIRGLELKNRVVMPGMNTKMVRDKHFVDENLIAYHVARAKAGCALNITEVAAVCPAPHAYMYFGIYTDEDVRQCRKLTDAVHAAGGKMGVQLWHGGFTPQYFFDKTNALETPDTCSIERLQEIEKEFGAAAGRAVQAGFDVIELHAAHSYLPHEMLSPGMNHRTDAYGGSFENRSRFLFETIKEIRANMPEDMPLFMRLDCVDEMMPQTMPEEEIVEVINRAADLGVDVADLSRGNSISFATVYEVPPYQIPHGFNVENIYKIKKQVRIPVMGVGRITTPELANKVIEDGKFDLVAIGRGQLADAQWVQKAREGRSDAIRQCIGCTQGCYDAVINPKFRTITCTRNPLVGLEYKGLQKAAQPKKVLIVGGGMGGMMAAEILQERGHMPI…	639	bile acid	d__Bacteria;p__Bacillota_A;c__Clostridia;o__Oscillospirales;f__Oscillospiraceae;g__UBA2922;s__UBA2922 sp900313925
GCA_900317855.1_00681	MSYDALFSPIKLRGLELKNRVVLPGMNTKMVKDKNDVGEDLPAYHAARAAGGCGLNIVELVSICPECHAYLYLGLYNEHHRDQLRKVTDAIHAAGGKAGVQIWHGGFVPEEFFDKTNKLETPDTLTVERIHEIVKQFGYSAKLAVEAGFDALEFHGAHTYLPHEFMNPSLNKRTDEYGNQSLENRCRFNLEVIREMRKNMPEDMPLLMRLDAIDEMLPAVTTQDETVQFINWAAEAGVDAIDLSRGNARSLATVYEVPPYNLEPGFNMDNIAAIKARVNIPVIGVGRIVEPALADQLIREGKIDMVAVGRAQLVDPEWCNKAQAGRDAEIRRCIGCTEGCYDKVIDPNAKHITCTRNPALCLEYKGLPKPEKAKNVMVIGAGIGGLMAAEYLKARGHNP…	641	bile acid	d__Bacteria;p__Bacillota_A;c__Clostridia;o__Oscillospirales;f__Oscillospiraceae;g__CAG-103;s__CAG-103 sp900317855
GCA_900447045.1_01309	MYYNHVFSPIKVRGLEIKNRVVFPAMGTKMLNGDSYVTDQLIDYHVARAKGGNGLNFTEVCSVYSKSSPKNFLAISDDKYIPGMKKLVDAIHEAGGLAGVQLWLGGSAVLFGDPTAMVVVPSDFQAAPNYVIPGASVETIKEAVEAFGTAAKRAVEAGFDTIEFHAGHNYTPHSFLSKAFNKRTDEYGGSLENRSRFLLECIEAIRNNIPEDMPLFMRIDAFDDYVEDGLTIEEVIEFCKSAKNAGVDVVDVSRGNFSSAAIKYEVPPVDLPRGFNVDNATRIKNETGLVTIAVGRINDPGQADEIIKDCKADMVVMGRAQLADPEFCNKAMRGEADSIIRCVGCNQGCYDGFSDKDVPFITCLRNPALGREKEYELRKTEAPKKVLIIGGGVSGLQAA…	645	steroid hormone	d__Bacteria;p__Bacillota_A;c__Clostridia;o__Clostridiales;f__Clostridiaceae;g__Clostridium;s__Clostridium paraputrificum
GCA_900539645.1_00310	MSYDALFSPFKIRGLELKNRIVLPGMNTKMAKNKHDLSDDMIAYHVARAKAGCALNIFECVALCPAPHAYMYMGLYNDHHVEELKRLTNAVHEVGGKMAIQLWHGGFSPQMFFDKTNTLETPDTITVERIHEIVKEFGEGAKRAVEAGFDAVEFHAAHSYLPHEFLSPGMNKRTDEYGGNFENRCRFCFEVVEAIRANIPEDMPFFMRVDCIDELMDEVMTEEEIVEFINRCADLGVDVADLSRGNAQSFATVYEVPPFNLQHGFNIENIYNIKKQIKIPVMGVGRINTGEMANQVIADGKFDLVGIGRAQLADQDWVAKVREGKEDLIRHCIGCDQGCYDAVINPQMTHITCTRNPHLCLEYKGMPKTDEPKKVMIIGGGMAGILAAEVLKKRGHEPV…	639	bile acid	d__Bacteria;p__Bacillota_A;c__Clostridia;o__Peptostreptococcales;f__Peptostreptococcaceae;g__Peptacetobacter;s__Peptacetobacter sp900539645
GCA_900539645.1_00380	MFNNLFNSIDLKGLHLKNRIIFPAMGTKMAEEDGNVSQQIIDYQVARVKGGCGLNMSEVCSVHKTSAPKGFLAIHSDSLIESHKKFTEAIHNAGGKCGVQLWQGSLASSLDPNAEILVADDFKYGKYTIPKISVEKIKEVVDSFGEAARRSVEAGYDCIGFHCGHNYLPHSFLTAGMNNRDDEYGGSLENRAKFPLECIRAIRKNIPDDMPLIMRVDAHDDYFKNGLTIDDIIKFCLMAKEAGVDALDISRGNMITPGLKYEVPPIDIPNGFNVENAARIKEETGMITIAVGRINTPKLADEIIADGKADMVVVGRGQLADPEFCNKAKDGKLDEIVYCVGCNQGCYDGFTDPNVPFITCLRNPLLGHESDDFISKPTEKKKVLVAGAGVGGLEVACLL…	643	steroid hormone	d__Bacteria;p__Bacillota_A;c__Clostridia;o__Peptostreptococcales;f__Peptostreptococcaceae;g__Peptacetobacter;s__Peptacetobacter sp900539645
GCA_900539655.1_01755	MFETLFSPIKIKGMELRNRIVMPAMGTRMANEKSEVTQRLIDYHEARAKGGCGLNIVEVAAVHTPSAPAHFVSISEDSYIEGHKRLTDAIHSAGGKAGIQLWQGSIATIMDPKAKMLVVNEMNFGSYTLPAIEKEEIGEVIACYGKAARRCVTAGYDCIEFHCAHNYLPHSFLSGGLNHRTDEYGGSFENRARFPLECIRAIGENIPEDMPLFMRIDAHDDYLPQGLTIEEVIRFCRLAGEEGVDVLDVSRGNIITAASLYEVPPIDVPNGFNVENANRIRRETGMITIAVGRINIAQMAEDILDQDKADMIVMGRAQLADPEFANKAKAGKVRDIIHCVGCDQGCYDGFCDVVNRPFITCMRNPALGHEKEHQLEKAASPKKVIIAGGGMAGMEAAMV…	643	steroid hormone	d__Bacteria;p__Bacillota_A;c__Clostridia;o__Lachnospirales;f__Lachnospiraceae;g__Robinsoniella;s__Robinsoniella sp900539655
GCA_900540475.1_01448	MFEKLFSPIKIRGMELENRIVMPAMGTRMANEKSEVTQRLIDYHEARAKGGCGLNIVEVAAVHTPSAPAHFVSVSEDSYIEGHQRLTDAIHSAGGRAGIQLWQGSIATVMDPKAKMLVVNEMNFGAYTLPAIEKEEIEEVVACYGKAARRCVTAGYDCIEFHCAHNYLPHSFLSGGLNHRTDEYGGSFENRARFPLECIRAIRENIPEDMPLFMRIDAHDDYLPQGLTIEEVIRFCKLAGEEGVDVLDVSRGNIITAASLYEVPPIDVPNGFNVENANRIRRETGMITIAVGRINTAQMAEDILDQEKADLIVMGRAQLADPEFANKAKEGRVRDIIHCVGCDQGCYDGFCDLANRPFITCMRNPALGHEKEHRLEKTASPGKVLIAGGGMAGMEAAMV…	643	steroid hormone	d__Bacteria;p__Bacillota_A;c__Clostridia;o__Lachnospirales;f__Lachnospiraceae;g__Robinsoniella;s__Robinsoniella sp900540475
GCA_900543085.1_00334	MQFEKLFSPIKLRGLELKNRVLMPGMDTKLAHDHIGDEVIAYHVARVKGGCALNMFECTAVHITSRSKMNFGLYTEEQRDEFKKLTAAVHEAGGKIGVQLLHCGFVYRPFLYEGVRCLDVNNMTQEDIDEIVAAFGKSAKLAVEAGFDTVEFHAAHTYLAHEFLSAAINHRTDGYGGSLENRARFALECIREMRRNMPEDMPLLMRVDVQDDYLENGLTVDDVAAFVNMAGEAGVDLADVSRGNILSFANVFEVPPINLPKGLNIDLIGELKSKVNVAVATVGRIIEPEMAERALQEGKADMVAIGRAQIADPEWCNKAMRGESDKIVKCIGCLQGCYDAVTLPDRETISCLRNPMCARESKPLPVAKRKLHVMVIGGGMGGMVTARYLKQLGHDPEIY…	637	bile acid	d__Bacteria;p__Bacillota_A;c__Clostridia;o__Oscillospirales;f__Oscillospiraceae;g__Scatomorpha;s__Scatomorpha pullicola
GCA_900543085.1_00335	MSFDALFSPLKVRGLELKNRVVLPGMNTKMVRNKHEIGEDMIAYHVAKAKSGCALNIFEVAAVCPEPHAYMYMGIYTDKDVEELRKLTDAVHAVGGRMGIQLWHGGFTPQFFFDDTNKLETPDTLTVERLQEIEKQFGQAAKRAVDAGFDVIEYHGGHSYLPHEMLSPGTNHRTDEYGGSFENRCRFAWNCIKEIRANIPDTMPLFMRCDAVDELMPEVMTEEEIVKFINRSAELGVDVVDLSRGNSMSFATVYEVPPYLLEPGFNMENIARIKSQISIPVMGVGRVNTPELADKLIADGKIDLVGVGRGQITDPQWVKKAQEGHPELIRKCIGCDQGCYDAVIDPRFKTITCTRNPLACLEYKGLPKTDAPKKVMIIGGGMGGMLAAEILKARGHEPA…	638	bile acid	d__Bacteria;p__Bacillota_A;c__Clostridia;o__Oscillospirales;f__Oscillospiraceae;g__Scatomorpha;s__Scatomorpha pullicola
GCA_900543625.1_01310	MSYDALFSPIKLRGLELKNRVVLPGMNTKMVKDKHNVGEDLPAYHAARAAGGCGLNIVELVSICPECHAYLYLGLYNEHHRDELRKVTDAIHAAGGKAAVQIWHGGFVPEEFFDKTNKLETPDTLTVERIHEIVKQFGYSAKLAVEAGFDALEFHGAHTYLPHEFMNPSLNKRTDEYGNQSLENRCRFNLEVIREMRKNMPEDMPLLMRLDAIDEMLPAVTTQDETVQFINWAAEAGVDAIDLSRGNARSLATVYEVPPYNLEPGFNMDNIAAIKARVNIPVIGVGRIVDPALADQLIREGKIDMVAVGRAQLADPEWCNKSMEGREAEIRRCIGCTEGCYDKVIDPKAKHITCTRNPALCLEYKGLPKPETAKNVMVIGAGIGGLMAAEYLKARGHNP…	641	bile acid	d__Bacteria;p__Bacillota_A;c__Clostridia;o__Oscillospirales;f__Oscillospiraceae;g__CAG-103;s__CAG-103 sp900543625
GCA_900544395.1_00045	MFEHVFAPIQIRDMELKNRIILPAMGTRMADENGAVTDKLIAYHAARAKGGCALNIVEVAAVHTPSAPAHFVSISEDHLIEGHRKLTDAIHENGGKAGIQLWQGSIAASMDPKAQMLVVSDMNFGPYTLPAITKEQIQEVIACYGKAAVRAVEAGYDCLEFHLAHNYLPHSFLSAGFNHREDEYGGSFENRCRFPLEVIDELRRNMPEGMPLFIRIDAQDDMLQDGLTIEDVIRFCKIAKEHGVDVLDVSRGNIITAASMYEVPPIDVPNGFNIENAARIRKETGMLTVGVGRINTAALAEEILAEEKVDLVVMGRAQLADPEFVNKAQQGRVDEIVHCVGCNQGCYDGFCDVANRPHITCMRNPMIGHEAEYDLKKAEEPKNVWVIGGGVAGMEAAKV…	639	steroid hormone	d__Bacteria;p__Bacillota_A;c__Clostridia;o__Lachnospirales;f__Lachnospiraceae;g__Ruminococcus_B;s__Ruminococcus_B sp900544395
GCA_900545805.1_00293	MFEKIFTPIKIRDLVLDSRVVMTAMGTRFTDNHLVNSKHIAYHVARAKGGCTLNMVEVSGVHDGSDAIMFLSLARDEYVPEMKRLVDAIHEVGGKCGIQLYQGGLGVCFDSDAAMLVPDAMSLEDIHEVRIAFGEAARRAVEAGFDLIEVHCAHQYLLHSFLSPAFNHRSDEYGGSFENRAKFPLECLEIVRKNMPDGMPLFIRMTLQDDYVDGLSIEDCIRFCKMAKAIGVDVLNLSRGNMVSAANKFEVPPIDLPHGFNLPMASRVRRETGMITIGVGRINDPYFAEKVLEDDLVDMVAMSRAQLADPELMNKIRDGRINEIDRCCGCNEGCLDGFANLDMPHITCLRNPAVGREAECVITPSDNPRTVLVAGGGMAGMMAARTLRKRGHRVILCEA…	631	steroid hormone	d__Bacteria;p__Bacillota_A;c__Clostridia;o__Oscillospirales;f__Oscillospiraceae;g__F23-B02;s__F23-B02 sp900545805
GCA_900545805.1_00294	MFEKLLSPITIRDVTINGRAMLSACGTRFSDNRIVNDRHIAYHVAKVKGGCPLNMIEVTGVHPGSDASMFLSLAKDEYVPGVKRLVDAIHEAGGKAGIQIYQGGLGVCFDSECPMLMPDLMDEEEILDVIEAFGHAARRAVEAGVDLIEIHCAHQYLIHSFLSPAFNHRSDEWGGPFENRVKFPLACIKKVRENIPEGMPLFIRTSLQDDFLSPGLSVEDCIAFCKLAKEAGVDVLDLSRGNMATAANKFEVPPVDMTRGFNLELAARFKEETGMIVIGVGRINDPYVAEKALEKVDMVVMSRAQIADPEFFKKVREGRLDDINRCIGCNEGCLDGFANLEMPHISCTRNPQVGLEGECPIEPAAEPKTVLIAGGGTAGMMAAKILKQEGHNPIICEAS…	642	steroid hormone	d__Bacteria;p__Bacillota_A;c__Clostridia;o__Oscillospirales;f__Oscillospiraceae;g__F23-B02;s__F23-B02 sp900545805
GCA_900546485.1_00629	MSYEALFNPIKIRGLELKNRVVLPGMNTKMVIKKHGIGEDMIAYHVAKAKAGCALNIFEVAAVCPEPHAYMYMGLYTDKDVEELRKLTDAVHEVGGLMGIQLWHGGFTPQLFFDESNKLETPDTCTVERLQEIEKQFGQAAKRAVDAGFDVVEFHAAHSYLPHELLSPGTNHRTDEYGGSFENRCRFAWNCIKEIRANIPDTMPIFMRVDAIDELMPEVMSEQEIVDFINRSAELGVDAVDLSRGNSMSFATVYEVPPYPLEPGFNMGNIAKIKSQVNIPVMGVGRVNTPELANQLIADGKVDMVGIGRGQITDPQWVKKAQEGHPELIRKCIGCDQGCYDAVIDPRFKTITCTRNPLACLEYKGLSKAETPKKVMIIGGGMGGMLAAEILKARGHEPV…	639	bile acid	d__Bacteria;p__Bacillota_A;c__Clostridia;o__Oscillospirales;f__Oscillospiraceae;g__Scatomorpha;s__Scatomorpha sp900546485
GCA_900546485.1_00630	MTYEKLFSPIKLRGLELKNRVLMPGMDTKFAHDHIGEEVIAYHLERVRGGCALNMFECTAVHITSRSRMNFGLYNEEQRDEFKKLTSAVHEAGGRIGVQLLHCGFVYRPFLYEGVRCLDVNNMTQADIDEIVAAFGKSAALAVEAGFDTVEFHAAHTYLAHEFLSAGINHRTDAYGGSLENRARFALECIAEMRRNMPEDMPLLMRVDVQDDYLENGLTIDDVAAFVNMAADAGVDLADVSRGNILSFANVYEVPPINLPQGLNIELIGELKSKVKMPVATVGRIIDPAMAEKALEEGKADMVAIGRAQIADPEWCVKAMRGDSDKIVKCIGCLQGCYDAVTLPDRAHITCLRNPMCGRESKPVPVAKRPLHVMVIGGGMGGMVTARYLKQLGHEPEIF…	637	bile acid	d__Bacteria;p__Bacillota_A;c__Clostridia;o__Oscillospirales;f__Oscillospiraceae;g__Scatomorpha;s__Scatomorpha sp900546485
GCA_900546515.1_00018	MSYDALFSPIKLRGLELKNRVVLPGMNTKMVKNKNFVADDLPAYHAARAAGGCGLNIVEIASICPECHAYLYLGLYNEQQRDEIKKITEAIHANGGKAAVQIWHGGFVPADFFDKTNVLETPDTLTVERIHEIVKQFGVSAKLAVEAGFDALEFHGAHTYLPHEFMNPSLNKRTDEYGNQSLENRCRFNLEVIREMRANMPEDMPLLMRLDAIDEMLPAVTTVDETVQFVKWAHEAGVDAIDLSRGNARSLATVYEVPPYNLEPGFNMDNIAAIKERVDIPVIGVGRVTTPDLADKLIKEGKIDMIAIGRGQLVDPEWCKKAMEGRDNEIRKCIGCTQGCYDKVIDPKATHITCTRNPMLCLEYKGLPKAETAKNVMVIGAGIGGLTAAEFLKARGHNP…	641	bile acid	d__Bacteria;p__Bacillota_A;c__Clostridia;o__Oscillospirales;f__Oscillospiraceae;g__Limivicinus;s__Limivicinus sp900546515
GCA_900547815.1_00393	MFDKLFDTIQIRGMELKNRVVMSAMGTHESAESDDGKSVTDKLIAYHVARAKGGNGLNTVEVTSVDAPSAPFGFLSIAEDKYICGFKKLNDAVHEAGGKTCIQLWQGGLAVASDQTAQILVPNDLPLSPQYTVPAITNERLLDIIDKFGQAAKRAVEAGFDCLEFHCAHNYLPHSMLSGGINHRNDEWGGSFENRKKFPLECIKSIRANMPEDMPLFMRVDCHDDMLEGGLTVEEVIEFCKDAKELGVDVLNISRGNILTAATLYEVAPVDIENGFNVEDAARIRKETGMLTMPCGRINTPEFAEKILEDDKADLVVMARAQLADANFCNKARAGKVNQIRYCIGCNQGCYDSFCASLYNPAIKHITCMRNPGLLEEETLGLKPGSVSKKVVILGGGIA…	643	steroid hormone	d__Bacteria;p__Bacillota;c__Bacilli;o__Erysipelotrichales;f__Erysipelotrichaceae;g__Holdemanella;s__Holdemanella sp900547815
GCA_900549545.1_00300	MKYDALFSPIKLRGLELRNRVVMPGMATKMAKGKHDIHEDLPAYHAARAAGGCGLNIIEIVSTSYQPHATIYLGLYNEHHRDELKKVTKAIHDAGGKACAQIWHGGFVPEAFFDETNVRETPDTITVERIHEIVKQFGYSAKLGVEAGLDALEFHAAHTYLPHEFLNPYLNNRTDEYGNQSLENRARFSLEVIREMRANMPEDMPLIMRLDAIDEMLPKVTTLEETITFINWAADAGVDAADLSRGNASSLATVYEVPPYNLEPGFNMDNIKAVKDGIKIPVIGVGRVNTPEKANQLIEDGYVDMIAVGRAQLVDPNWVKKAMEGRDNEIRKCIGCCQGCYDKVVDPKATHITCTRNPMLCLEYKGINPAETAKNVMVVGGGIGGLMTAEFLKMRGHNP…	640	bile acid	d__Bacteria;p__Bacillota_A;c__Clostridia;o__Oscillospirales;f__Oscillospiraceae;g__Limivicinus;s__Limivicinus sp900549545
GCA_900551325.1_02762	MHYNHLFSTIKIRGLELRNRVVFPAMGTKMLDGDKYVTDQLIDYHVARAIGGNGLNFTEVCSVYDKAAPKNFLSLSDDKYIPGLKKLADAIHDAGAKAGVQLWLGGSAVLFGDKNAMVVVPSEFRVTENYVIPGASTGTIKEAVKAFGEAARRAVEAGYDTVEFHAGHNYTPHSFLSKAFNKREDEYGGSFENRCRFLLECIEAIRSNIPEEMPLFMRIDAHDDYLEEGLTIEEMIEFCKLAKDAGVDALDVSRGNFSSAAIKYEVPPVDLPRGFNVENAARFKEETGLITVAVGRINDPEQADEIIRSGKADMVVVGRAQLADPEFCNKAMKGEVDQIVRCVGCNQGCYDGYASPDVPFITCLRNPALGREKEYALRKTDSSKKVLVIGGGITGLEAA…	645	steroid hormone	d__Bacteria;p__Bacillota_A;c__Clostridia;o__Lachnospirales;f__Cellulosilyticaceae;g__Zhenhengia;s__Zhenhengia sp900551325
GCA_900551775.1_02370	MFEKLFTPITIRGLTLKGRGMWSACGTRFTSNRHVTDRHIAYHVARAKGGCPLNMIECTGVHEGSDGYMFLSLAKDEYVPDLKRLTDAVHEVGGKIGIQIYQAGLGTCFDPDVELLMPDTISLETMEDVRQSFGKATRRAIEGGVDLIEVHCAHQYLLHSFLSPAFNHRTDEYGGSLENRAKFPLACIKMVRDNMPDDMPLFIRTSLKDDFVEGLSVEDCIQFCKWAKNVGVDALDLSRGNMSSPANQFEVPPIDLPRGFNLELAERFKKETGMITIGVGRINDPEFAEKALEKVDMVVMSRAQMVDPEFMNKCREGRVQDIVRCIGCNEGCLDGFADLSMPHISCTRNPQLGREAEMPILPAKEPRTVLIAGGGPAGMMAAKILKEEGHTPILCEASN…	640	steroid hormone	d__Bacteria;p__Bacillota_A;c__Clostridia;o__Peptostreptococcales;f__Anaerovoracaceae;g__Emergencia;s__Emergencia sp900551775
GCA_900552125.1_01120	MKFKKLFEPIVIRDLELKNKVVMSAMGTHESGASPDGRMVTDKLIAYHVARAKGGCGLNMVEVSAVDEASSPHGFLSIAEDKYIEGFKKLNDAVHAAGGKTAIQLWQGGLAVASDPTAEILLPNDTPLSAEYTVKAITSERLLSVIEAFGEAARRSVEAGFDAIEFHCAHNYLPHSMLSGGLNHRQDEWGGSYDNRKKFPLECIKAIRSHMPEGMPLFMRIGCHDDMLEGGLTVEEVIKFCKEAKEYGVDVLNISRGNIMTAATVYEVAPVDIPHGFNVEDAARIRKETGMLTMPCGRINTPEYAEEILEKDQADLIVMARAQLADSDFCNKAKAGDLSSIKYCLGCNQGCYDYFCKSLYDPSIEHITCMRNPALLEEETMSLKKTDKPKKVVIAGGGI…	655	steroid hormone	d__Bacteria;p__Bacillota;c__Bacilli;o__Erysipelotrichales;f__Erysipelotrichaceae;g__Clostridium_AQ;s__Clostridium_AQ sp900552125
GCA_900626135.1_00551	MKFEKLFTPIKIREMEMRNRVVFPAMGTKMPSEDKFVTEKLINYHVARAEGGNGLNMVEVTSVHAPSAPTYFLSIADDKYIPEFKKLTDAIRNVGGKSAIQLWQGGTAVASDREAMIIVPSEMNMPGTDIMLPAAKTETIWEIIDAYGKAAKRAEEAGFDAIELHAGHSYSLHTFLSPAFNKREDEFGGSFENRARYLLETIKSIRKNISADMPLFMRIHAHDDYLENGLTIDDIIKVCKLAGEEGVDVLDVSRGNMFSAAIKYEVPPVDVERGFNVDNAAKIRKETGMITVAVGRINSPDQAEKILEDDRADMVVMGRAQLADAEFCNKAKAGDEDSIVYCVGCNQGCFDGFTDPTMPHITCLRNPALGLEKEMELQKTENPKKVFIAGGGIAGMEAA…	645	steroid hormone	d__Bacteria;p__Bacillota_A;c__Clostridia;o__Tissierellales;f__SIT17;g__Anaeromonas;s__Anaeromonas massiliensis
GCA_900754515.1_00026	MSYDALFSPIKIRGLELRNRVVMPGMNTKMVKNKHDISDDLPAYHAARAAGGCGLNIVEIASVCPESHGNIYLGLYNEHHRDELKKVTKAIHDNGGKACIQIWHGGFVPAEFFDKTNKVETPDDLTVERIHEIVKQFGVSAKLACEAGFDALEFHGAHTYLPHEFMNPFLNKRTDEYGNQSLENRCRFSLEVIREMRANMPEEMPLIMRLDAIDEMLPAVTTLDELVEFIGWAAEAGVDAVDLSRGNARSLATVYEVPPYNLEPGFNMDNIAAVKERISIPVIGVGRVNTPALADKLISEGKIDMIAVGRGQLVDPEWCNKAKEGRDDEIRRCIGCTQGCYDKVIDPKAKHITCTRNPMLCLEYKGMTKTDSPKNVMIIGAGIGGLLAAQFLKARGHNP…	640	bile acid	d__Bacteria;p__Bacillota_A;c__Clostridia;o__Oscillospirales;f__Oscillospiraceae;g__Limivicinus;s__Limivicinus sp900754515
GCA_900754515.1_00899	MSFDTLFSPINIRGLCLPNRVVMSAMGTHMPAASPDGRSVTDQMIAYHVARVKGGCGLNTTEVCAVDTASAPTGFLSIADDEHIPGLRSLAQAVHQAGGHIALQLWQGSLAVSSDPAAEKLIPSRLSTWPAYNIPEMSQERILSVIDAYGKAAARAVAAGFDMLEFHCGHNYLPHSFLSGAFNKRNDQWGGSAENRRRFPLECIKAIRANMPEDMPLSMRICWQDDQLKDGLTPEEVIDFCKEAGKLGVDLLNVSRGNTVTTANYYEVPPVDLPNGFNVEAAARIRRETGMITMVCGRINTPELAEEILTAGKADMVVMARAQLADANFCNKAKDGKLNSIKYCIGCDQGCYDLFHKSLTDSSIPHITCLRNPLLCQENSRTLKKTSSPKRVLIAGGGI…	653	steroid hormone	d__Bacteria;p__Bacillota_A;c__Clostridia;o__Oscillospirales;f__Oscillospiraceae;g__Limivicinus;s__Limivicinus sp900754515
GCA_900754615.1_01601	MFDKLFDPIQIRGMEMRNRIVMSAMGTHESAESEDGKSVTDKLIAYHVARAKGGNGLNTVEVTSVDEASAPHGFLSIAEDKYILGFRKLNDAVHEAGGKTCVQLWQGGLAVASDQTAQILVPNDLPLSPQYTVPAITNERLLDIIDKFGQAARRAVEAGFDCLEFHCAHNYLPHSMLSGGINHRSDEWGGSFENRKKFPLECIKSIRANMPENMPLFMRVDCHDDMLDGGLTVEEVIEFCKDAKEFGVDVLNISRGNILTAATLYEVAPVDIENGFNVEDAARIRKETGMLTMPCGRINTPEFAEKILEEDKADLVVMARAQLADANFCNKAKEGKINQIRYCIGCNQGCYDSFCASLYNPAIKHITCMRNPGLLEEDTLGLKQGSVSKKVVILGGGIA…	643	steroid hormone	d__Bacteria;p__Bacillota;c__Bacilli;o__Erysipelotrichales;f__Erysipelotrichaceae;g__Holdemanella;s__Holdemanella sp900754615
GCA_900754965.1_01190	MMRYSNIFRPFQVRDCVLENRIVMPSMGTLMADENSFVTDRMIDYYVERAKGGPGLILMECAPVLPENTPGFEPGISDDKFIPGLKKLVDAVHAVGGKIGAQLFEPAEGSMNGHTDVKKLKIMGPVERLGGRWPAVSQEQIPEIAAAFGRAAARAAECGFDVIEIHCGHNYLLHQFLSPHFNKRTDEYGGSLENCMKFPLLCIEQVRKNFPEEKPMFMRIVAKDDYTYDREGNFDGLTLDDMAEFCKRAHAAGVDVLDVSRGNFQQGNIFEVPAMGVPFGFNKDNALYLKEKTGIPVMAVGRLGRPELANIVLGEGADLVGWGHAHIADPYIVQKTREDRVDDICYCIGCDQACAEAYHHPEMNHISCLRNPSVGLEREMELVPTETPKTVLIAGGGVG…	665	unsure	d__Bacteria;p__Bacillota_A;c__Clostridia;o__Oscillospirales;f__Oscillospiraceae;g__HGM13010;s__HGM13010 sp900754965
GCA_900754965.1_01391	MAYEALFSPIKIRGLELKNRIVLPGMNTKMTRAKHFIDDNMIGYHVAKAKAGCALNVFEVASVCPEPHAYMYMGLYEDEDVNQLKRLTDAVHEVGGKMSIQLWHGGFTPQQFFDETNKLETPDTCSVERLQEIVKIFGRGARMAVAAGFDAVEFHAAHSYLPHEMLSPGTNHRTDEYGGSFENRCRFLWEIVEEVRANIPEDMPFFMRVDCIDELMPETMTEQEIVDFINIAADKGVDVASLSRGNAMSFATVYEVPPYELEPGFNIENIYKIKQQIKIPVMGVGRINTPELANQVIEEGKFDLVGIGRAQIADPQFAKKAKEGHPELIRKCIGCDQGCYDAVIDPNLPTITCTRNPMTCLEYVGLPKTENPKKVMIIGGGMGGMMAAEILQQRGHKPV…	643	bile acid	d__Bacteria;p__Bacillota_A;c__Clostridia;o__Oscillospirales;f__Oscillospiraceae;g__HGM13010;s__HGM13010 sp900754965
GCA_900757655.1_00680	MSYDALFSPIKLRGLELKNRVVLPGMNTKMVKDKNDVGEDLPAYHAARAAGGCGLNIVELVSICPECHAYLYLGLYNEHHRDQLRKVTDAIHAAGGKAAVQIWHGGFVPEEFFDKTNKLETPDTLTVERIHEIVKQFGYSAKLAVEAGFDALEFHGAHTYLPHEFMNPSLNKRTDEYGNQSLENRCRFNLEVIREMRKNMPEDMPLLMRLDAIDEMLPAVTTQDETVQFINWAAEAGVDAIDLSRGNARSLATVYEVPPYNLEPGFNMDNIAAIKARVNIPVIGVGRIVDPALADQLIREGKIDMVAVGRAQLADPEWCNKSMEGRETEIRRCIGCTEGCYDKVIDPKAKHITCTRNPALCLEYKGLPKPEKAKNVMVIGAGIGGLMAAEYLKARGHNP…	641	bile acid	d__Bacteria;p__Bacillota_A;c__Clostridia;o__Oscillospirales;f__Oscillospiraceae;g__CAG-103;s__CAG-103 sp900757655
GCA_900759385.1_01858	MSYDALFSPIKIRGLELKNRVILPGMNTKMVRNKHEIGEDMIAYHVAKAKSGCALNIFEVAAVCPEPHAYMYMGLYTDKDVEELRKLTDAVHAVGGRMGIQLWHGGFTPQFFFDETNKLETPDTLTAERLQEIEKQFGQAAKRAVDAGFDVVELHAGHSYLPHEMLSPGTNHRTDEYGGSFENRCRFVWNSIKEIRANIPDTMPLFMRCDAVDELMPEVMSEQEIVDFINRSAELGVDAVDLSRGNSLSFATVYEVPPYLLEPGFNMENIAKIKNQISIPVMGVGRVNTPDLADRLIAEGKVDMVGVGRGQITDPQWVRKAQEGHPELIRKCIGCDQGCYDAVIDPRFKTITCTRNPLACLEYKGLQKTDSPKKVMIIGGGMGGMMAAELLKTRGHEPV…	638	bile acid	d__Bacteria;p__Bacillota_A;c__Clostridia;o__Oscillospirales;f__Oscillospiraceae;g__Scatomorpha;s__Scatomorpha sp900759385
GCA_900759385.1_01859	MRFEKLFTPIKLRGLELKNRVLMPGMDTKLAHDSIGEEVIAYHLARVRGGCALNLFECTAVHITSRSRMNFGLYTEEQRDEFKKLTSAVHEAGGRIGVQLLHCGFVYRPFLYEGVRCLDVNNMTQEDIDEIVAAFGRSARLAVEAGFDTVEFHAAHTYLAHEFLSAAINRRTDGYGGSLENRARFALECIREMRRNMPEDMPLLMRVDVHDDYLENGLTVDDVAAFVNMAADAGVDLADVSRGNILSFANVYEVPPINLPKGLNIELIGELKSKVKIPVATVGRIVEPEMAEKALEEGKADMVAIGRAQIADPDWCVKAMRGESDKIVKCIGCLQGCYDAVTLPDRETITCLRNPMCARESRPVPVARRTLRVMVVGGGMGGLVTARYLKQFGHEPEIY…	637	bile acid	d__Bacteria;p__Bacillota_A;c__Clostridia;o__Oscillospirales;f__Oscillospiraceae;g__Scatomorpha;s__Scatomorpha sp900759385
GCA_900759385.1_02073	MFENLFSPIRVRGLKLPNRIVMTAMGTHFADEDSYITQQLIDFQVERAKGGVGLSFLECCSVNEAACVRKQPSISDDRYLPGHKALVEAIHNAGGRASIQLWAPGAGAGSDPKCRIYLPQKFEGKNFPMAFGHGASGSGESDEQDDGIAPYPFFIPFSAKREADGTIPAATVEELHMIAGEFGAAARRAVEAGYDVIEFHCGHNYLPHTMLSKAFNKRTDEYGGCLENRMRFPLECIQAIRANMPETMPLSIRISVFDEPDLGDGNTIEDNIEFLKRARDAGVDIVNVSRGNFSGMGNVYEVPPLNLKPGFNVENAARIKRETGLLTLAVGRINRPGTAEQIISSGKADLVAMSRAQLADPDFCSKAKAGKVDEIRYCIGCNQGCNDGFTDFPFITCLR…	679	unsure	d__Bacteria;p__Bacillota_A;c__Clostridia;o__Oscillospirales;f__Oscillospiraceae;g__Scatomorpha;s__Scatomorpha sp900759385
GCA_900759995.1_00276	MVFENVFSPIKIRGMEMRNRVIFPAMGTKMAGKGKEVTDQIINYHVARSNGGNGLNFTEVCSVYDKAAPKSFLSISDDKYIPGLKKLVDAIHLGGAKAGVQLWLGGSAVLFGDPTSMVVVPSEFKVTDNYIVPGASKEIIDEAVKAFGDAAKRAVEAGFDAIEFHAGHNYTPHSFLSKAFNKRTDEYGGSLENRARFLLECIRSIRANVPEDMPLFMRIDAHDDYVQDGLNIEDVIQFCKWAKEAGVDALDVSRGNFSSAAIKYEVPPVDLPRGFNVENAARIKKETGMLTVAVGRINDPRQADEIIKSGKADMVVIGRAQLADPEFCNKAMNGNVKDIVRCVGCNQGCYDGFSSPDVPFITCLRNPALGREAEFTLEKTNNPKKVLVVGGGVAGLQAA…	645	steroid hormone	d__Bacteria;p__Bacillota_A;c__Clostridia;o__Clostridiales;f__Clostridiaceae;g__Clostridium;s__Clostridium sp900759995
GCA_900772565.1_01913	MFDKLFTPITIKDMTLRNRIIMPAMGTRFTEDRFVNEKHIAYHVARARGGSALNIVEVSSVHALSAPKMFLSIAEDKYIPKLKELTDAIHAEGGKAGIQLWQGGLAVGMDQTAMILLSSDTELAPGFTVPGISKEMIAEVVDCYGKAAARAVAAGFDCIEFHCAHNYLPHSFLSDGLNHRTDEYGGSLENRARFPLECIRAIRAAIPEGMPLFMRIDAQDDGFGEAGLTVEDTITFCNWAKDAGVDVLDVSRGNIVTAASKYEVPPLDLPRGFNVDNAARIRKGTGMLTIGVGRINDPQQAEDILEADKVDLVVMGRAQLADPDFCNKCKEGRVEDIDRCVGCNQGCLDGFADLNMPHITCLRNPAIGRETECAAAMQPTQNPKTILIAGGGIAGLEAA…	1160	steroid hormone	d__Bacteria;p__Bacillota_A;c__Clostridia;o__Oscillospirales;f__Ruminococcaceae;g__Faecalibacterium;s__Faecalibacterium sp900772565	Fused with 3β-HSD
GCA_902363375.1_00157	MKFNNLFNPIKIREMEIRNRVEFPAMGTKMSTEDGYVTEKLIDYHVARALGGNGLNFTEVCSVYDKANPKDFLGICDDKYIPGLKKLADSIHEAGAKAGVQLWLGGMAVGSDPTAKMIVPSDVPIKGTDYVIPGASLETIKECVKAFGDAAKRAVEAGFDTVEFHAGHNYTPHSFLSGAFNKRTDEYGGSLENRSRFLIECIEAIRNNIPEDMPLFMRIDAHDDCVENGLTIEDVIEFCKLAKTAGVDVLDISRGNFTTNAVKYEVPPVDLPRGFNVDNAARIKKETGMITVAVGRINDPEQADEIIRSGKADMVVIGRAQLADPEFCNKAYRGDVDSIVRCVGCNQGCYDGFVSTEMPHITCLRNPALGKEKEYALVKTDNPKKVLVIGGGVAGLEAA…	645	steroid hormone	d__Bacteria;p__Bacillota_A;c__Clostridia;o__Clostridiales;f__Clostridiaceae;g__Clostridium_J;s__Clostridium_J sp902363375
GCA_902363555.1_04180	MFEKLFSPLKIRSMELKNRVVMPAMGTRMASIDGEITDKLIAYHAARAKGGCGLNIVEVSAVHSASAPGFFVSIAEDSLVEGHRRLTEAIHEAGGKAGVQLWQGSIAAMMDAKGRAELLVVSDMDYAGRKLEAITKEKIAEIVQCYKDAARRCVEAGYDCIEFHCAHNYLPHSFLSGGINHRTDEYGGSFENRARFPLEVIRAIREAIPEEMPLLMRIGAQDDNLPGGLTIEEVIAFCKLAGSAGVDVLDISRGNIITAASMYEVPPIDIPRGFNVENAARIRRETGMLTMAVGRINHADQAEAILDADKADLIVMGRAQLADPEFCNKAKDGRVDDIVYCVGCNQGCYDGFCDMAHFPNITCMRNPQLGREGEGLMEKTKTPRKVWIAGGGMGGMEAA…	644	steroid hormone	d__Bacteria;p__Bacillota_A;c__Clostridia;o__Lachnospirales;f__Lachnospiraceae;g__Catenibacillus;s__Catenibacillus sp902363555
GCA_902772725.1_02539	MFEKLFTPIRIRDLELPHRIILPAMGTKFSGNDSYVTDTLIQYHVERVKGGSGLNIVEVASVHTPSAPRHFLSISDDKYIPGLKKLTDAIHDAGGNAGIQLWQGSLAVGMDQTAQILVASDMPVAPGVTLPGITKEQIDQIVDCYGKAAARAVQAGFDCIEFHCAHNYLPHSFLSGGINHRTDEYGGSFENRAKFPLACIAAIRKNIPDGMPIFMRIDAHDDYLEGGLTIEEVIEFCKLAKNAGVDVLDVSRGNIISAGLKFEVPPIDLPQAFNVDNAARIRKETNMLTIGVGRINTAQLAEKLLEEDKVDMVVMGRAQLADPDFVNKVKEGKLDDIQYCVGCNQGCYDCFADTNVEQITCLRNPAVGREKECAITKTDKPETVLIAGGGIGGLEAAIT…	1155	steroid hormone	d__Bacteria;p__Bacillota;c__Bacilli;o__Erysipelotrichales;f__Erysipelotrichaceae;g__RUG11795;s__RUG11795 sp902772725	Fused with 3β-HSD
GCA_902789735.1_00024	MFDKLFSPVRIRDLQLPHRIILPAMGTKFSGNDSYVTDKLIDYHVARVKGGSGLNIVEVASVHTPSAPRHFLSISDDKYIPGLKKLTDAIHKAGGNAGIQLWQGSLAVGMDQTAQILVASDMPVSPEITLPGISKAQIEEVVACYGAAAARAVEAGFDCIEFHCAHNYLPHSFLSGGINHRTDEYGGSLENRAKFPLACIRAIRENIPEGMPLFMRIDAHDDYLEGGLTIEEVISFCAMAGAAGVDVLDVSRGNIISAGLKFEVPPVDIPRAFNIDNAARIRRETGMLTIGVGRINTAQLAEEILEDDKVDMVVMGRAQLADPDFVNKIREGRTEDVFYCVGCNQGCYDCFADVNAEHITCLRNPAVGREAECAIVKAEKPETVLVAGGGIGGLEAAIV…	1153	steroid hormone	d__Bacteria;p__Bacillota_A;c__Clostridia;o__Lachnospirales;f__Lachnospiraceae;g__CAG-791;s__CAG-791 sp902789735	Fused with 3β-HSD
GCA_902790905.1_01497	MSYDALFSPIKLRGLELKNRVVLPGMNTKMVKDKNDVGEDLPAYHAARAAGGCGLNIVELVSICPECHAYLYLGLYNEHHRDQLRKVTDAIHAAGGKAAVQIWHGGFVPEEFFDKTNKLETPDTLTVERIHEIVKQFGYSAKLAVEAGFDALEFHGAHTYLPHEFMNPSLNKRTDEYGNQSLENRCRFNLEVIREMRKNMPEDMPLLMRLDAIDEMLPAVTTLDETVQFVNLAAEAGVDAIDLSRGNARSLATVYEVPPYNLEPGFNMDNIAAVKARVNIPVIGVGRIVEPALADQLIREGKIDMVAVGRAQLVDPEWCNKAQAGRDAEIRRCIGCTEGCYDKVIDPNAKHITCTRNPALCLEYKGLPKPEKAKNVMVIGAGIGGLMAAEYLKARGHNP…	641	bile acid	d__Bacteria;p__Bacillota_A;c__Clostridia;o__Peptostreptococcales;f__Anaerovoracaceae;g__RUG13615;s__RUG13615 sp902790905
GCA_905214605.1_00013	MAFDALFSPIKIRGLELPNRVVLPGMNTKMTRDKHFIDDNMIGYHVAKAKAGCALNVFEVASICPEPHAYMYMGLYEDEDVNQLKRLTDAVHAVGGRMSIQLWHGGFTPQQFFDETNKLETPDTCTVERLQEIVKLFGRGARMAVAAGFDAVEFHAAHSYLPHEMLSPGTNHRTDEYGGSFENRCRFLWEIVEEVRANIPEDMPFFMRVDCIDELMQQTMTEQEIVDFINIAADKGVDVASLSRGNAMSFATVYEVPPYELEPGFNVENIYKIKKQIKIPVMGVGRINTPELANKVIEEGKFDLVGIGRGQIADPQFVQKAKEGHPELIRKCIGCDQGCYDAVIDPRFKSITCTRNPMACLEYKGLPKTETPKKVMIIGGGMGGMMAAEILKQRGHNPV…	643	bile acid	d__Bacteria;p__Bacillota_A;c__Clostridia;o__Oscillospirales;f__Oscillospiraceae;g__HGM13010;s__HGM13010 sp905214605
GCA_905214605.1_00423	MAYENIFRPLTVRNCTLENRIVMPSMGTLMADADSFVTDAMIDYYVERAKGGAGLILMECASVLPENRPEHTPALSDDKYIPGLTRLVEAVHAVGGTIGIQLYEPAEGAMNGHTDVKKLKIMGPMERFHGRWPAVKTEEIPEIAAAFGRAAARADACGFDVIELHCGHNYLLHQFLSPHFNHRTDAYGGSLENCMRFPLLCVEEVRKNFSEEKPMFMRIVAFDDELCDAAGNFDGLTIDDMAEFCRRAGALGVDVLDVSRGNFGKGNIYEVPAMGVPFGFNKDNALYLKEKTGMPVMAVGRLGRPELANIVLGEGADLVGWGHAHIADPYIVQKTRQGNVNDICYCIGCDQACSQAYHEPDAQHISCMRNPSVGREREMVLRPAQQPKTVLVAGSGVGG…	663	unsure	d__Bacteria;p__Bacillota_A;c__Clostridia;o__Oscillospirales;f__Oscillospiraceae;g__HGM13010;s__HGM13010 sp905214605
GCA_905235315.1_00713	MFDKLFEPIRIRDLELRNRVVMSAMGTTTGAMTEDGKSMTDNLIAYHVARAKGGVGLNLVEVTSVDKASSPICYLSIAEDKYIDGFRKLTDAVHEAGGKICLQLWQGSIGVSSDPKAEVIVPSDTPVAPGVVIPAVTSERLYSIIDAYGEAARRAVEAGFDAIELHCAHNYLPHVMLSGGFNKRTDEWGGSHENRKKFPLAVIKAIRANMPDGMPLSMRVDCHDDCLEGGLTIEDVIDFCKDAKELGVDIINVSRGNIITDATIYEVAPVDVPNGFNVEDAARIRRETGMLVMPAGRINKPELAEQILEEDKADLVIMSRAQLADPEFCNKAKAGKVDAIRYCIGCDQGCFDRFFKVLEDPSYRHITCLRNPALLEEEAKKLVKTDSPKKVLIIGGGIG…	653	steroid hormone	d__Bacteria;p__Bacillota;c__Bacilli;o__Erysipelotrichales;f__Erysipelotrichaceae;g__Bulleidia;s__Bulleidia sp905235315
GCA_905235465.1_01152	MFDKLFEPIKIRDMELRNRVVMSAMGTTSSSNTEDGKMVTDNLVTYHAARARGGCGMNTVEVTSVDMASSPACYLSIADDKYVPGFKKLTDAVHAEGGKACLQLWQGGMAVSSDPSAEILSASPLPISPEVTIPEVTTERLNSIIKAYGDAAKRAVDAGFDAVEFHCGHNYLPHCMLSGGFNHRTDEWGGSFENRKKFPLACIRSIRANIPEGMPVFMRIDCHDDMLEGGLTVEEVIDFCKDAGKAGVDVLNITRGNISTAASIYEVAPLDIQNGFNVEVASRIRKETGLLTMPCGRINKPELAEQILEEDKADMVIMSRAQLADPEFCNKAKAGRLNAITYCLGCDQGCFDRFFMVLADPSFKHISCTRNPAVLEEATMTLKKTDSPKKVLIAGGGIA…	652	steroid hormone	d__Bacteria;p__Bacillota_A;c__Clostridia;o__Lachnospirales;f__Lachnospiraceae;g__CAG-791;s__CAG-791 sp905235465
GCA_910574185.1_00778	MFKKLFSPLKVRGMELKNRIILPSMGTKFVGKASYVTPQLIDYHVARTKGGCGLNMIEVCSVHTPSAPRGFLSISEDEYIPGLKKLTDAIHAEGGKAGVQLWQGSLAVISDQTAQMLVPSDMALTPEMQLPGITKEQIEEIIQCYGKAAKRAVEAGFDCIEFHCAHTYLPHSFLSAGINHRTDEYGGSLENRARFPLQCIRAIRGQMPEEMPLLMRIDAQDDYLKDGMTVTDTIAFCKLSKDAGVDVLDISRGNVLTAGLKYEVPPIDIPNAFNIENASRIRKETGMLTIGVGRINTAELAEQILEENQADMVVMGRAQLADPDFCNKAKAGHTKDIDYCIGCNQGCYDGFENVDSPCITCLRNPAVGREKECILTPAEEPKTVLIAGGGIAGLMAAIT…	1154	steroid hormone	d__Bacteria;p__Bacillota_A;c__Clostridia;o__Lachnospirales;f__Lachnospiraceae;g__Lachnoclostridium_B;s__Lachnoclostridium_B sp910574185	Fused with 3β-HSD
GCA_910574185.1_00789	MSYDALFSPIKLRGLELKNRVVLPGMATKMAKGKHDVAEDLPGYHAAIAAGGCGLNIVEIASICSECHATIYLGLYNEHHREQLKKITKAIHDNGGKAAVQIWHGGFVPEEFFDKTNVVETPDTISVERIHEIIKQFGISAKYAVEAGFDALEFHSAHTYLPHEFMNESLNNRTDEYGNQNLENRCRFSLEVIREMRANMPEDMPLIMRLDAIDEMMPKNTTVEETIEFINWAADAGVDAVNLSRGNARSLATVYEVPPYNLEPGFNMENISAVKKGVKIPVIGVGRVNMPSLADELIRDGKIDMVAVGRAQLADNQWCTKAKEGRDAEIRRCIGCSEGCYDKVIDPKATHITCTRNPGLCLEFEGMPEAETPKNVMVIGGGMGGMVIAQVLKRRGHNP…	640	bile acid	d__Bacteria;p__Bacillota_A;c__Clostridia;o__Lachnospirales;f__Lachnospiraceae;g__Lachnoclostridium_B;s__Lachnoclostridium_B sp910574185
GCA_910574865.1_01832	MFDKLFRPIKIKDMELKNRIILPAMGTKFSGKASYVTPQLIDYHVARVKGGCGLNIVEVCSVHTPSAPRGFLSISEDEYIPGLKGLTDAIHAAGGKAGLQLWQGSLAVGMDKTAQILVASDMPVGPQMTLPGISKEQIAEIAKCFGKAAGRAVQAGFDCVEFHCAHNYLPHSFLSGGINHRTDEYGGSLENRAKFPLECIRAIRASIPEGMPLFMRVDAHDDYLEGGLTIEEVIEFCKMAKEAGVDVLDVSRGNILSAGLKYEVPSIDLPRAFNIDNAARIRKETGMTTVGVGRVNTPELAEQILEDDKVDLLVMGRAQLADPEFCNKAMAGAVEDIDYCVGCNQGCYDGFENADSPCITCLRNPAVGREAECELVPAEKPETVLIAGGGIGGLEAAII…	1180	steroid hormone	d__Bacteria;p__Bacillota_A;c__Clostridia;o__Lachnospirales;f__Lachnospiraceae;g__Schaedlerella;s__Schaedlerella sp910574865	Fused with 3β-HSD
GCA_910575245.1_01778	MFDKLFSPFTVKDMELKNRVVLPAMGTKFSGKTRDVTPTLIDYHVARVRGGSGLNIVEVCSIHTPSAPKGFLSISEDTYIPGLQRLTEAIHKAGGKAGLQLWQGSLAVGMDPDAQILLASDMEMSPGVTLPGISGEMIEEIVESYGEAAGRAVKAGFDCVEFHCAHNYLPHSFLSGGINHRTDEYGGSFENRAKFPLACIRAIRANIPEGMPLFMRIDAHDDYLENGLTIEDVITFCKLAKEAGVDVLDISRGNILTAGLKYEVPPVDIPHGFNIANAARIRRETGMTTIGVGRINTPELAEKILEEDQVNLVVIGRAQLADPEFCNKAKAGKTEEIDYCVGCNQGCYDGFENKESLHITCLRNPAVGREAECKIVPTKKPEKVLIAGGGIAGLEAAII…	644	steroid hormone	d__Bacteria;p__Bacillota_A;c__Clostridia;o__Lachnospirales;f__Lachnospiraceae;g__UBA3282;s__UBA3282 sp910575245
GCA_910575555.1_01233	MLFEKLFSPIKIKNLELRNRVVLSAMGTHESAESADGREVTDKLIAYHAARAKGGCGLNTVEVTSVDAASAPHGFLSIAEDKYIPGLQKLNDAVHAAGGKTCVQLWQGGLAVASDQTAQILLPNDMPMSAEYTVPGITEERLYSVIEAFGAAAKRAVTAGFDCLEFHCAHNYLPHSMLSGGLNHRTDCWGGSFENRKKFPLACIRAIRKNMPEGMPLLMRIGCHDDMLEGGLTIEEVIEFCKDAKEAGVDVLNISRGNIVTAATVYEVAPVDIPKGFNVEDAARIRQETGMLTMPCGRINTPELAEQILEEDKADLIVMARAQLADPDFCNKAREGRLNDIRYCIGCNQGCYDYFCASLSDPEVKHITCMRNPALLEEEAWALTPGVKSRKVMIVGGGI…	654	steroid hormone	d__Bacteria;p__Bacillota_A;c__Clostridia;o__Lachnospirales;f__Lachnospiraceae;g__14-2;s__14-2 sp011960065
GCA_910575815.1_01249	MSFEKLFSPIKIRDLELRNRVVMSAMGTHESASSEDGRMVTDKLIAYHVSRAKGGCGLNTIEVCSVDTASAPHGFLSIADDRYIPGMKKLCDAVRAAGGRTAIQLWQGGLAVASDPQAQILLPSDMPLSPEYTVPGITEERIQSIVEAYGQAARRVVEAGIDSIEFHCAHNYLPHSFLSGGINRRTDGWGGSLENRSKFPLACIRAIRASMPEGMPLFMRIDCQDDMLEGGLTIEEVIQFCKWAGEAGVDVLNISRGNILTAATVYEVAPVDIPHGFNVEPAARIRRETGLLTMPCGRINTPEMAEDILARDQADLVVMARAQLADPEFCNKARAGKLNAIKYCIGCDQGCYDYFCRSLADPAVKHITCLRNPAVLEEEAMALRPASEAKKVLIAGGGI…	652	steroid hormone	d__Bacteria;p__Bacillota_A;c__Clostridia;o__Oscillospirales;f__Oscillospiraceae;g__Dysosmobacter;s__Dysosmobacter sp910575815
GCA_910579015.1_03178	MYEKMFEPIKIRGLEMKNRVVYSAAGTKFSGKQGSFVTDKLIDYHVARVKGGSGLNIVEVSSVHTPSAPRNFLSISEDLYMPGLKKLVDAIHEAGGKAAIQLWQGGLAVGSDRTAQILVSSDMPVSPEMTIPGITIEQMQEIVECYGKAARRASDCGFDAVEFHCAHNYLPHSFLSGGMNQRTDEYGGSLKNRAKFPLECIRAIRANLREDMPLFMRIDAHDDYLENGMTLEDTIIFCNWAKEAGVDVLDVSRGNFISAAIKYEVPSIDTPQGFNIDNAAAIRKGTGMLTIGVGRINTPDIAEKALAEDKVDMVVMCRAQYVDPEFLNKVKAGRLDEITYCIGCDQGCYDGFENMDIPHVTCLLNPAIGREKECELIPAEKPETVLIAGGGIAGLKAAI…	1157	steroid hormone	d__Bacteria;p__Bacillota_A;c__Clostridia;o__Lachnospirales;f__Lachnospiraceae;g__Sporofaciens;s__Sporofaciens sp910579015	Fused with 3β-HSD
GCA_910579645.1_03331	MFDKLFSPLTVKDMELKNRVVLPAMGTKFSGKTRDVTPTLIDYHVARVRGGSGLNIVEVCSVHTPSAPKGFLSISEDTYIPGLQRLTKAIHEAGGKAGLQLWQGSLAVGMDTDAQILLASDMEMSPGVTLPGISREMIEEIVESYGEAAGRAVKAGFDCVEFHCAHNYLPHSFLSGGINHRTDEYGGSFENRAKFPLACIRAIRTNIPEGMPLFMRIDAHDDYLENGLTIEDVITFCKLAKEAGVDVLDISRGNILTAGLKYEVPPVDIPHGFNIGNAARIRRETGMTTIGVGRINTPELAEKILEEDQVDLVVIGRAQLADPEFCNKAKAGKTEEIDYCVGCNQGCYDGFENKESLHITCLRNPAVGREAECKIIPTKKPKKVLIAGGGIAGLEAAII…	644	steroid hormone	d__Bacteria;p__Bacillota_A;c__Clostridia;o__Lachnospirales;f__Lachnospiraceae;g__Kineothrix;s__Kineothrix sp910579645
GCA_910579925.1_00749	MFDKLFSPVRIRDMELRNRVILPSMGTKFAGKACFVTQKLIDYHVARAKGGCGLNMVEVCSVHTPSAPRGYLSVSDDEYIPGLKTLTDAIHAAGGKAGLQLWQGSLAVGMDKTAQLLLASDMQVSPEMTIPGITTEQIEEIVQCYGAAAKRAVEAGFDCIEFHCAHTYLPHSFLSAGINHRTDEYGGTFKNRAKFPLQCIRAIRAQIPQGMPLLMRIGAHDDYFKNGLTIQEVIDFCKLAGEAGVDVLDISRGNILTAGLKYEVPPVDIPNAYNIENAARIRRETGMMTIGVGRINTAELAEQILKEDKVDLIVMGRAQLVDPDFCNKAAAGNTADIDYCVGCNQGCYDSCEDVEIPCITCLRNPAVGREAECSLIPAEEPKTVLIAGGGIAGLEAAIT…	1154	steroid hormone	d__Bacteria;p__Bacillota_A;c__Clostridia;o__Lachnospirales;f__Lachnospiraceae;g__Sporofaciens;s__Sporofaciens sp910579925	Fused with 3β-HSD
GCA_910579925.1_00760	MSYDALFSPIKLRGLELKNRVILPGMATKMVKQKNDVAEDLPGYHGAIAAGGCGLNIVELVSICPETHAYLYLGLYTEHHRDQLKKVTQAIHDNGGKAAVQIWHGGFVPEEFFDKTNKLETPDTLSVERIHEIIKQYGASAKLAVEAGFDALEFHGAHTYLPHEFMNASLNKRTDEYGNQSLENRCRFNLEVIREMRANMPEDMPLIMRMDAIDEMLPKNTTVEETIEFIGWAQEAGVDAINLSRGNARSLATVYEVPPYNLEPGFNMDNIAAIKKGVNIPVIGVGRVNTPALADELIREGKVDMVAVGRAQLADNLWCTKAKEGRDAEIRRCIGCSEGCYDKVIDPKATHITCTRNPRLCLEFEGTPKAETSKNVMVIGGGIGGLVTAEILKERGHNP…	640	bile acid	d__Bacteria;p__Bacillota_A;c__Clostridia;o__Lachnospirales;f__Lachnospiraceae;g__Sporofaciens;s__Sporofaciens sp910579925
GCA_910584095.1_00294	MFSKLFSPLKIKSMELKNRIIFPSMGTKFVGKENYVTQRLIDYHIARTKGGCSLNMVEVSGVHSPSTPKGFLSISEDKYIPGLKQLTDAIHAEGGKAGAQLWQGSIAVAIDQTAQIFMASDMQFTPQIMLPGIKKEQIPEIIQCYAQAAKRAAAAGFDCIEFHCAHTYLPHSFLSGGINHRTDEYGGSLENRAKFPLECIRAIRGQIPEDMPLLMRIPAHDDYLEGGLTIEEIIEFCKLAKDAGVDVLDVSRGNVLSAGLKYEVPSIDIPNAFNIDNAARIRRETGMPTIGVGRINTAELAEQILEEDKADLVVMGRAQLVDPDFCKKAKAGNTEDIDYCVGCNQGCYDGFENVNSERITCLRNPALGRETECALTMAEDPKTVLIAGAGIAGLEAAII…	1155	steroid hormone	d__Bacteria;p__Bacillota_A;c__Clostridia;o__Lachnospirales;f__Lachnospiraceae;g__Lachnoclostridium_B;s__Lachnoclostridium_B sp910584095	Fused with 3β-HSD
GCA_910584095.1_01935	MSYDALFSPIKLRGLELKNRIILPGMATKMAKGKHDVHEDLPGYHAAIAAGGCGLNIVEIASICSECHATIYLGLYNEHHREELRKITEAIHANGGKAAVQIWHGGFVPEEFFDKTNVVETPDTISVERIHEIVKQFGISAKYAVEAGFDALEFHSAHTYLPHEFMNAYLNNRTDEYGNQSLENRCRFSLEVIREMRANMPEDMPLIMRLDAIDEMMPKNTTVEETIEFINWAADAGVDAVNLSRGNARSLATVYEVPPYNLEPGFNMENITAVKKGVKIPVIGVGRVNMPALADELIRDGKIDMIAVGRAQLADNQWCNKAREGREAEIRRCIGCTEGCYDKVIDPKATHITCTRNPGLCLEFEGMPKAETPKNVMVIGAGMAGMIAAQVLKARGHNP…	640	bile acid	d__Bacteria;p__Bacillota_A;c__Clostridia;o__Lachnospirales;f__Lachnospiraceae;g__Lachnoclostridium_B;s__Lachnoclostridium_B sp910584095
GCA_910584575.1_01789	MFDKLFSPVKIKDMALKNRVILPSMGTKFAGKASYVTQTLIDYHVARTKGGCGLNMVEVCSVHTPSAPRGFLSISEDVYIPGLKKLADAIHAEGGKAGVQLWQGGLAVGMDQTAQIFVPSDLQFTPELTLPAITREQMEEVVQCYAKAAKRAVDAGFDCIEFHCAHTYLPHSFLSGGINHRTDEYGGSLENRAKFPLECIRAIRKQIPEGMPLLMRIDAHDDYLKGGMTVEDTVTFCKLAKEAGIDVLDVSRGNVLTNGLKFEVPPADLPHAFNIDNAARIRKETGMITIGVGRINTAELAEQLLEEDKVDLVVMGRAQLVDPDFCNKAQAGNTDDIDYCVGCNQGCYDGFENVESPCITCLRNPAVGRERECALTPAAEPKTVLVAGGGIAGLEAAII…	1154	steroid hormone	d__Bacteria;p__Bacillota_A;c__Clostridia;o__Lachnospirales;f__Lachnospiraceae;g__Sporofaciens;s__Sporofaciens sp910584575	Fused with 3β-HSD
GCA_910584575.1_01800	MSYDALFSPIKLRGLELKNRVVLPGMATKMAKGKHDVAEDLPGYHAAIAAGGCGLNIVEIASICPECHATIYLGLYNEHHREQLAKITKAIHDNGGKAAVQIWHGGFVPEEFFDKTNKVETPDNITVERIHEIVKQFGISAKYAVEAGFDALEFHSAHTYLPHEFMNASLNNRTDEYGNDSLENRCRFSLEVIREMRANMPEDMPLIMRLDAIDEMLPKNTTVEETIQFINWAQEAGVDAVNLSRGNARSLATVYEVPPYNLEPGFNMENITAIKKGVNIPVIGVGRVNMPALADELIRDGKIDMVAVGRGQLADNQWCTKAREGRDAEIRRCIGCSEGCYDKVIDPKATHITCTRNPRLCLEFEGMPKAETPKNVMVIGGGIGGLVTAEILKERGHNP…	640	bile acid	d__Bacteria;p__Bacillota_A;c__Clostridia;o__Lachnospirales;f__Lachnospiraceae;g__Sporofaciens;s__Sporofaciens sp910584575
GCA_910584585.1_03042	MSFEKLFSPIKIRNLELKNRVVMSAMGTHESAESPDGKEVTDKLIAYHTARAKGGCGLNTVEVTSVDAPSAPHGFLSIAEDQYIPGLRKLNDAVHAAGGKTCVQLWQGGLAVASDQTAQILLPNDMPMSAEYTVPGITEERLYSVIDAFGAAAKRAVTAGFDCLEFHCAHNYLPHSMLSGGLNHRTDDWGGSFENRQKFPLACIRAIRENMPEGMPLLMRIDCHDDMLEGGLTVEEVIEFCKNAKEAGVDVLNISRGNIMTAATVYEVAPVDIPKGFNVEDAARIRRETGMLTMPCGRINTPELAEQILEENKADLIVMARAQLADPDFCNKAREGRLNEIRYCLGCNQGCYDYFFASLSDPEVKHITCMRNPALLEEEAWALTPGSKSKKVMIIGGGI…	654	steroid hormone	d__Bacteria;p__Bacillota_A;c__Clostridia;o__Lachnospirales;f__Lachnospiraceae;g__14-2;s__14-2 sp910584585
GCA_910584865.1_01485	MFEKLFEPIQIRGLKLDSRVIMPAMGTKFSGRASYVTDQLIDYHVARVKGGSTLNIVEVTSVHTPSAPRGFLSISEDEYIPGLKRLTDAIHQAGGKAGVQLWQGSLAVGMDQTAQILMASDMPMGPGMTLPGITVEQIREVVECYGQAARRAVAAGFDCLEFHCAHNYLPHSFLSGGINHRTDEYGGSFENRARFPLEAIRAIRANIPEDMPLFMRIDAHDDYLEGGLTIEEVIAFCKLAGEAGVDVLDVSRGNVITPANKYEVPPIDLPRGFNIENAARIRRETGMLTVGVGRLNEPYIAQKVLEEDKVDMVVMGRAQLADPEFLNKVRQGRLEDIDYCVGCDQGCLDGFADVDCPHITCLRNPAVGRERECAIVPAQNPETVLIAGGGIAGLEAAII…	1157	steroid hormone	d__Bacteria;p__Bacillota_A;c__Clostridia;o__Lachnospirales;f__Lachnospiraceae;g__Acetatifactor;s__Acetatifactor sp910584865	Fused with 3β-HSD
GCA_910586585.1_00864	MYNKLFSPITIKGMELKNRVILPAMGTKFAGKASYVTPQLVNYHVARVKGGCGLNIVEVCSVHSPSAPRGFLSISEDAYIPGLKSLTDAIHAEGGKAGLQLWQGSLAVGMDQTAQILVASDMPVSPQMTIPGITKQQIIEITDCFGRAAARAVKAGFDCVEFHCAHNYLPHSFLSSGINHRTDEYGGSFENCARFPLACIRAIRANIPEDMPMLMRIDAHDDYLEGGLTIEEVIDFCKLAGEAGVDVLDISRGNILSAGLKYEVPPVDIPRAFNIDNAARIRKETGMLTIGVGRINTPELAEQILEEDKVDMVVMGRAQLADPEFCNKAREGKTEDIDYCVGCNQGCYDGFENTDSPCITCLRNPALGREEECKIVPAAKPETVLIAGGGIGGLEAAVI…	1156	steroid hormone	d__Bacteria;p__Bacillota_A;c__Clostridia;o__Lachnospirales;f__Lachnospiraceae;g__COE1;s__COE1 sp910586585	Fused with 3β-HSD
GCA_910586585.1_03866	MFDKLFSPFTVKDMELKNRVVLPAMGTKFSGKTRDVTPTLIDYHVARVRGGSGLNIVEVCSVHTPSAPKGYLSISEDMYIPGLQRLTEAIHKAGGKAGLQLWQGSLAVGMDPDAQILLASDMEMSPGVTLPGISGEMIEEIIASYGKAAGRAVKAGFDCVEFHCAHNYLPHSFLSGGINHRTDEYGGSFENRAKFPLACIRAIRANIPEGMPLFMRIDAHDDYLENGLTIEDVITFCKLAKEAGVDVLDISRGNILTAGLKYEVPPVDIPHGFNIANAARIRRETGMTTIGVGRINTPELAEKILEEDQVDLVVIGRAQLADPEFCNKAKAGKTEEIDYCVGCNQGCYDGFENKESLHITCLRNPAVGREAECKIVPTKKPEKVLIAGGGIAELEAAII…	589	steroid hormone	d__Bacteria;p__Bacillota_A;c__Clostridia;o__Lachnospirales;f__Lachnospiraceae;g__COE1;s__COE1 sp910586585
GCA_910587575.1_00533	MSYDALFSPIKLRGLELKNRVVLPGMATKMAKGKHDVAEDLPGYHAAIAAGGCGLNIVEIASICPECHATIYLGLYNEHHREQLKKITQAIHDNGGKAAVQIWHGGFVPEEFFDKTNKVETPDNITVERIHEIIRQFGISAKYAVEAGFDALEFHSAHTYLPHEFMNASLNNRTDEYGNQSLENRCRFSLEVIREMRANMPEEMPLIMRLDAIDEMLPKNTTVEETIQFINWAQEAGVDAVNLSRGNARSLATVYEVPPYNLEPGFNMENITAIKKGVNVPVIGVGRVNMPSLADELIREGKVDMVAVGRAQLADNQWCTKAKEGRDAEIRRCIGCSEGCYDKVIDPKATHITCTRNPRLCLEFEGMPKAETPKNVMVIGGGIGGLVTAEILKERGHNP…	640	bile acid	d__Bacteria;p__Bacillota_A;c__Clostridia;o__Lachnospirales;f__Lachnospiraceae;g__Sporofaciens;s__Sporofaciens sp910587575
GCA_910588745.1_01005	MFEKLFSSVKIRDMELKNRVILPSMGTKFVGKASYVTQKLIDYHVARTRGGCGLNMVEVCSVHTPSAPRGFLSISEDEYIPGLKKLTEAIHAEGGKTGVQLWQGSLAVISDQTAQMLVPSDMALSPEMELPGIMAEQIEEVIECYGKAAKRAVEAGFDCIEFHCAHTYLPHSFLSAGLNHRTDEYGGTLENRARFPLRCIKAIRGQMPEGMPLLMRIDAQDDYLKDGMTVEDTIAFCKLAKEAGVDVLDISRGNVLTAGLKYEVPPIDIPNAFNIENAAKIRKETGMLTIGVGRINTAELAEQILADDKVDLVVMGRAQLADPDFCRKAKAGHTEDIDYCVGCNQGCYDGFENMDSPCITCFRNPAVGREKECAIVPAEEPKTVLIAGGGVAGLMAAIT…	1154	steroid hormone	d__Bacteria;p__Bacillota_A;c__Clostridia;o__Lachnospirales;f__Lachnospiraceae;g__Lachnoclostridium_B;s__Lachnoclostridium_B sp910588745	Fused with 3β-HSD
GCA_910588745.1_01660	MSYDALFSPIKLRGLELKNRVVLPGMATKMSKERHNVAEDLPGYHGAIAAGGCGLNIVEIASICPECHATIYLGLYNEHHRDQLKKITKAIHDNGGKAAVQIWHGGFVPEEFFDKTNVVETPDTITVERIHEIIKQFGISAKYAVEAGFDALEFHGAHTYLPHEFMNESLNNRTDEYGNQSLENRCRFSLEVIREMRANMPEDMPLIMRLDAIDEMMPKNTTVEETIQFINWAEEAGVDAVNLSRGNARSLATVYEVPPYNLEPGFNMENIAAVKKGVNIPVIGVGRVNIPSLADELIRDGKIDMIAVGRGQLADNLWCTKAKEGRDAEIRRCIGCSEGCYDKVIDPKATHITCTRNPGLCLEFEGMPKAETPKNVMVIGGGMGGMVVAQVLKQRGHNP…	640	bile acid	d__Bacteria;p__Bacillota_A;c__Clostridia;o__Lachnospirales;f__Lachnospiraceae;g__Lachnoclostridium_B;s__Lachnoclostridium_B sp910588745
GCA_910589045.1_01229	MYEKMFEPIKIRGLEMKNRVVYSAAGTKFSGKQGSFVTDKLIDYHVARVKGGSALNIVEVSSVHTPSAPRNFLSISDDMYMPGLKKLVDAIHEAGGKAAIQLWQGGLAVGSDRTAQILVSSDTPVSADMTIPGITVEQIHEIADCFGKAAKRAGDCGFDAVEFHCAHNYLPHSFLSAGMNHRTDEYGGSLENRAKFPLECIRAIRENLREEMPLFMRIDAQDDYLENGMTIEDTITFCNWAKDAGVDVLDVSRGNFISAAIKYEVPSIDTPQGFNIDNAAKIRKGTGMLTIGVGRINTPDIAEQALAQDKVDMVVMCRAQYVDPEFLNKVKAGKLDEITYCVGCDQGCYDGFENMDVPHVTCLLNPAVGREKECELVPAKKAETVLIAGGGIAGLKAAI…	1157	steroid hormone	d__Bacteria;p__Bacillota_A;c__Clostridia;o__Lachnospirales;f__Lachnospiraceae;g__W0P33-017;s__W0P33-017 sp910589045	Fused with 3β-HSD
GCA_910589275.1_01190	MFSKLFSPLKIKGMELKNRIILPSMGTKFVGKANYVTQRLIDYHVARTKGGCSLNMVEVSGVHSPSTPKGFLSISEDKYIPGLKQLTDAIHAEGGKAGAQLWQGSIAVAIDQTAQIFMASDMQFTPQIMLPGIRKEQIPEIVQCYAQAAKRAAAAGFDCIEFHCAHTYLPHSFLSGGINHRTDEYGGSFENRAKFPLECIRAIRGQIPEDMPLLMRIPAQDDYLEGGLTIEEIIEFCKLAKDAGVDVLDVSRGNVLSAGLKYEVPSIDIPNAFNIDNAARIRRETGMLTIGVGRINTAELAEQILEEDKADLVVMGRAQLVDPDFCKKAKAGNTEDIDYCVGCNQGCYDGFENVNSARITCLRNPALGREAECALTPAEDPKTVLIAGGGIAGLEAAII…	1155	steroid hormone	d__Bacteria;p__Bacillota_A;c__Clostridia;o__Lachnospirales;f__Lachnospiraceae;g__Lachnoclostridium_B;s__Lachnoclostridium_B sp910589275	Fused with 3β-HSD
GCA_910589275.1_01495	MSYDALFSPIKLRGLELKNRVILPGMATKMAKGKHDVHEDLPAYHAAIAAGGCALNIVEIASICSECHATIYLGLYNEHHREELKKITKAIHDNGGKAAVQIWHGGFVPEEFFDKTNVVETPDTISVERIHEIIKQFGISAKYAVEAGFDALEFHSAHTYLPHEFMNAYLNNRTDEYGNQSLENRCRFSLEVIREMRANMPEDMPLIMRLDAIDEMMPKNTTVEETIEFINWAADAGVDAVNLSRGNARSLATVYEVPPYNLEPGFNMENITAVKKGVKIPVIGVGRVNMPALADELIRDGKIDMIAVGRAQLVDPEWCTKAKEGRDAEIRRCIGCSEGCYDKVIDPKATHITCTRNPALCLTHEGMPKAETPKDVMVIGAGMGGMITAQVLKARGHNP…	640	bile acid	d__Bacteria;p__Bacillota_A;c__Clostridia;o__Lachnospirales;f__Lachnospiraceae;g__Lachnoclostridium_B;s__Lachnoclostridium_B sp910589275
GCA_910589385.1_03618	MAFDKLFSPIRIRGLELRNRVVMSAMGTHMTGMDSSEVNQKLIDYHAARAKGGVAMNTTEVCSVDPASSPKGFLAISEDKYIPGLKKLCGAVHEAGGKMCVQLWQGSLAVGMDPTAEMLVVSDMPVSPEYTMPGISIERLKSVVEAYGKAAARAVEAGFDAVEFHCAHNYLPHSFLSGGINHRTDEYGGPFENRVKFPLECIESIRRNIPEDMPLFMRVDCHDDFLENGLTTEEVIAFCKLAKEKGVDVLNVSRGNILTAAVVYETPPVDMPNGFNVEQAARIRKETGMLTMPAGRINTPGYAEEILENDQADLIVMARAQLADPEFCNKAKAGNLSAIKYCIGCDQGCYDYFVDLSKEHITCLRNPAVGHEAEYELKKTENPKKVLIAGGGMAGLEAA…	608	steroid hormone	d__Bacteria;p__Bacillota_A;c__Clostridia;o__Lachnospirales;f__Lachnospiraceae;g__Schaedlerella;s__Schaedlerella sp910589385
GCA_927441425.1_03080	MKFENLLKPIKIRNMELRNRVVFPAMATKLIADGGYVTDQLIDYHAARALGGNGLNITEAASVHTPSAPRNFLCISEDEFLPGLKKFTDAIHEAGGKACVQLWQGGIVAASNGPEVMCIVPSDFQTEEGVVPGASLDTIKEVVKAFGDAARRAAEAGFDCVEFHAAHNYSPHSFLSAAFNKRTDDYGGSLENRARYSLECIEAIRQNIPEDMPLFMRIDAQDDYLEDGLTIVDIIAFCKMAGKAGVDVLDVSRGNVVSAAMKFEVPPIDLPRGFNVENAARIKKETGMITIAVGRINDPQQAEKIIAEQKADMVVIGRGQIADPEFCNKAAAGEEEDIIRCIACNQGCVDKYMSPDAIHLSCMRNPAVGREKEYVLTKTESPKKVLVVGGGMAGIEAAI…	644	steroid hormone	d__Bacteria;p__Bacillota_A;c__Clostridia;o__Peptostreptococcales;f__Anaerovoracaceae;g__MT110;s__MT110 sp927441425
GCA_934294775.1_00905	MSYDALFSPIKLRGLELKNRIVLPGMNTKMVKNKHDVADDLPAYHAARAAGGCGLNIVELVAICPECHAYLYLGLYNEHHRDELKKVTKAIHDNGGKAAVQIWHGGFVPADFFDKTNKLETPETLTVERIHEIVKQFGASAKLAVEAGFDALEFHGAHTYLPHEFMNPSLNTRTDEYGNQSLENRCRFNLEVIREMRANMPEDMPLLMRLDAVDEMLPKVTTVEETIQFINWAEEAGVDAIDLSRGNARSLATVYEVPPYNLEPGFNMENIAKIKKAINIPVIGVGRVNMPELANKLIEDGDIDMIAVGRAQLADAEWCNKAKEGRECDIRRCIGCTEGCYDKVIDPKATHITCTRNPMLCLEYKGMPKAETAKNVMIIGGGIGGLVTAEILKERGHNP…	640	bile acid	d__Bacteria;p__Bacillota_A;c__Clostridia;o__Lachnospirales;f__Lachnospiraceae;g__Dorea_A;s__Dorea_A sp934294775
GCA_934309345.1_01443	MFEKLFSPITIRGMELKNRVMLPAMGTKFAGKASYVTDQLIDYHVARVKGGCGLNMVEVCSVHTPSAPRGFLSISEDEYVPGLKKLTDAIHAEGGKAGIQLWQGSMAVGMDQTAQILMASDMPMGPGITLPGITVDQIKEVVACYGKAAKRAAEAGFDCIEFHCAHNYLPHSFLSGGINHRTDEYGGSFENRSRFPLECIRAIRENMPEDMPLFMRIDAHDDYLENGLTIEEVIEFCKLAKEAGVDTLDVSRGNILSAGLKYEVPSIDIPRAFNIDNAAKIRKETGMLTIGVGRINTPQLAEQILEDDKVDMVVIGRGQLVDPDFCNKAEAGNTEEIDYCVGCNQGCYDGFESKDSPCITCLRNPAVGREKECELIPAEKPETVLIAGGGIGGLEAAII…	1153	steroid hormone	d__Bacteria;p__Bacillota_A;c__Clostridia;o__Lachnospirales;f__Lachnospiraceae;g__Mediterraneibacter;s__Mediterraneibacter sp934309345	Fused with 3β-HSD
GCA_934351835.1_01737	MFEKLFSPIKIKDMELKNRIILPAMGTKFSGDGSEVTDKLIDYHVARAKGGSGLNIVEVTSVYTPAAPKRFLSLSEDEYIPGMKRLTDAIHAEGGKAGVQLWLGALAVSSDRAAQIIIPSDMPVSAEVTIPGMPKELIPVVVDAYGKAANRAVQAGYDCIEFHCAHTYLPHSFLSGGINRRTDEYGGSFENRAKFPLECIRAIRANMPEGMPLLMRIDAHDDYLEGGLTIEEVIEFCKLAQKAGVDVLDVSRGNILSNGLKFEVPPVDLPQGFNVDNAAKIREATGMLTIGVGRINTPELAEKILEEDKVDMVVMGRAQLADPNFCKKAEAGETDDIDYCVGCNQGCYDGFENMDVECITCLRNPALGREKECEIHPTEKPETVLVAGGGIAGLEAAII…	1154	steroid hormone	d__Bacteria;p__Bacillota_A;c__Clostridia;o__Lachnospirales;f__Lachnospiraceae;g__CAKRJP01;s__CAKRJP01 sp934351835	Fused with 3β-HSD
GCA_934512105.1_01223	MFDKLFTPITIKDMTLRNRIIMPAMGTRFTEDRFVNEKHIAYHVARARGGSALNIVEVSSVHALSAPKMFLSIAEDKYIPKLKELTDAIHAEGGKAGIQLWQGGLAVGMDQTAMILLSSDTELAPGFTVPGISREMIAEVVDCYGKAAARAVTAGFDCIEFHCAHNYLPHSFLSDGLNHRTDEYGGSLENRARFPLECIRAIRAAMPEGMPLFMRIDAQDDGFGEAGLTVEDTITFCNWAKDAGVDVLDVSRGNIVTAASKYEVPPLDLPRGFNVDNAARIRKGTGMLTIGVGRINDPQQAEDILEADKVDMVVMGRAQLADPDFCNKCKEGRVEDIDRCVGCNQGCLDGFADLNMPHITCLRNPAIGRETECAAAMQPTQNPRTILIAGGGIAGMEAA…	1160	steroid hormone	d__Bacteria;p__Bacillota_A;c__Clostridia;o__Oscillospirales;f__Ruminococcaceae;g__Faecalibacterium;s__Faecalibacterium sp934512105	Fused with 3β-HSD
GCA_934540955.1_00852	MFDKLFTPITIKDMTLRNRIIMPAMGTRFTEDRFVNEKHIAYHVARARGGSALNIVEVSSVHALSAPKMFLSIAEDKYIPKLKELTDAIHAEGGKAGIQLWQGGLAVGMDQTAMILLSSDTELAPGFTVTGISREMIAEVVDCYGKAAARAVAAGFDCIEFHCAHNYLPHSFLSDGLNHRTDEYGGSLENRARFPLECIRAIRAAIPEGMPLFMRIDAQDDGFGEAGLTVEDTIIFCNWAKDAGVNVLDVSRGNIVTAASKYEVPPLDLPRGFNVDNAARIRKGTGMLTIGVGRINDPQQAEDILEADKVDMVVMGRAQLADPDFCNKCKEGRVEDIDRCVGCNQGCLDGFADLNMPHITCLRNPAIGRETECAAAMQPTRSPKTILIAGGGIAGLEAA…	1160	steroid hormone	d__Bacteria;p__Bacillota_A;c__Clostridia;o__Oscillospirales;f__Ruminococcaceae;g__Faecalibacterium;s__Faecalibacterium sp934540955	Fused with 3β-HSD
GCA_934591895.1_00256	MSYDALFSPIKLRGLELKNRVVLPGMNTKMVKNKHDVGEDLPAYHAARAAGGCGLNIVELVSICPECHAYLYLGLYNEHHRDELRKVTDAIHAAGGKAAVQIWHGGFVPEEFFDKTNKLETPDTLTVERIHEIVKQFGYSAKLAVEAGFDALEFHGAHTYLPHEFMNPSLNKRTDEYGNQSLENRCRFNLEVIREMRKNMPEDMPLLMRLDAIDEMLPAVTTVDETVEFIGWAQEAGLDAIDLSRGNARSLATVYEVPPYNLEPGFNMDNIAAIKERVNIPVIGVGRIVDPALADQLIREGKIDMVAVGRAQLADPEWCNKSKEGREAEIRRCIGCTEGCYDKVIDPKATHITCTRNPALCLEYKGLPKAETAKNVMVIGAGIGGLMAAEYLKARGHNP…	641	bile acid	d__Bacteria;p__Bacillota_A;c__Clostridia;o__Oscillospirales;f__Oscillospiraceae;g__CAG-103;s__CAG-103 sp934591895
GCA_934746015.1_01611	MAFENVFSPIKIRGMEMRNRVIFPAMGTKMAGNGKEVTDQIINYHVARSNGGNGLNFTEVCSVYDKAAPKTFLSISDDKYIPGLKKLVDAIHVGGAMAGVQLWLGGSAVLFGDPTSMVVVPSEFKVTDNYIVPGASKETIDEAVKAFGDAAKRAVEAGFDTIEFHAGHNYTPHSFLSKAFNKRTDEYGGSLENRARFLLECIRSIRANVPEDMPLFMRIDAHDDYVQDGLTIEDVIQFCKWAKEAGVDALDVSRGNFSSAAIKFEVPPVDLPRGFNVDNAARIKKETGMLTVAVGRINDPGQADEIIKNGKADMVVIGRAQLADPEFCNKSMNGNVKDIVRCVGCNQGCYDGFSSPDVPFITCLRNPALGREAEFTLEKTNNPKKVLVVGGGVAGLQAA…	645	steroid hormone	d__Bacteria;p__Bacillota_A;c__Clostridia;o__Clostridiales;f__Clostridiaceae;g__Clostridium;s__Clostridium sp934746015
GCA_934754935.1_00322	MFDKLFDPIQIRGMELRNRVVMSAMGTHESAESEDGKSVTDKLIAYHVARAKGGNGLNTIEVTSVDAASAPHGFLSIAEDKYIPGFRKLNDAVHEAGGKTCVQLWQGGLAVASDQTAQILVPNDLPLSPQYTVPAITNERLLDIIDKFGQAAKRAVEAGFDCLEFHCAHNYLPHSMLSGGINHRSDEWGGSFKNRKKFPLECIKSIRANMPEDMPLFMRVDCHDDMLEGGLTVEEVIEFCKDAKELGVDVLNISRGNILTAATLYEVAPVDIENGFNVEDAARIRKETGMLTMPCGRINTPEFAEKILEEDKADLVVMARAQLADANFCNKAKEGKVNQIRYCIGCNQGCYDSFCASLYNPAIKHITCMRNPGLLEEETLGLKSGSVSKKVVILGGGIA…	643	steroid hormone	d__Bacteria;p__Bacillota;c__Bacilli;o__Erysipelotrichales;f__Erysipelotrichaceae;g__Holdemanella;s__Holdemanella sp934754935
GCA_944320975.1_00336	MFDHLFSPFKVRGLELKNRIVMPAMGTRFCEDRFITQRLIDYHVARAKAGCALNIVEVSSVHTPSAPSMFVSLSEDCYVEGHRRLVDAIHAAGGTAGVQLWQGSIAVGMDRSAQMLVASDLPLAPGFTLPAVTHEQIDEIVTCFGEAARRAREAGYDCVEFHCAHNYLPHSFLSGGINHRTDEYGGSLENRARFPLACIRAIRAAIGDDMALLMRIDAHDDFLEGGMTIEDTIEFCRWAAEAGVDVLDVSRGNIISAANAYEVPPIDLPPAFNIDNAARIRRETGVPTIGVGRINTPQLAEDILAQDKVDLVVMGRAQLADPDFVAKAREGRVDDIVYCVGCDQGCLDGFADMEHFEAITCLRNPALGHETDWALVPAATPKRVAVVGAGMAGLVAAQT…	640	steroid hormone	d__Bacteria;p__Actinomycetota;c__Coriobacteriia;o__Coriobacteriales;f__Atopobiaceae;g__Thermophilibacter;s__Thermophilibacter sp944320975
GCA_944322145.1_00895	MFDHLFSPFKVRGLELKNRIVMPAMGTRFCEDRYITQRLIDYHVARAKAGCALNIVEVSSVHTPSAPSMFVSLSEDCYVEGHRRLVDAIHAAGGTAGVQLWQGSIAVGMDRSAQMLVASDLPLAPGFTLPAVTREQIDEIVTCFGEAARRAREAGYDCVEFHCAHNYLPHSFLSGGINRRTDEYGGSLENRARFPLACIRAIRAAIGDDMALLMRIDAHDDFLEGGMTIEDTIEFCRWAVEAGVDVLDVSRGNIISAANAYEVPPIDLPPAFNIDNAARIRRETGVPTIGVGRINTPQLAEDILAQDKVDLVVMGRAQLADPDFVAKAREGRVDDIVYCVGCDQGCLDGFADMEHFEAITCLRNPALGHETDWALVPAATPKRVAVVGAGMAGLVAAQT…	640	steroid hormone	d__Bacteria;p__Actinomycetota;c__Coriobacteriia;o__Coriobacteriales;f__Atopobiaceae;g__Thermophilibacter;s__Thermophilibacter sp944322145
GCA_944375755.1_01401	MFEKLFTPLQIRGLELKNRVILPAMGTKFAGKASYVTQQLIDYHVARVKGGCGLNMVEVCSVHTPSAPRGFLSISEDEYIPGLKSLTDAIHEAGGKAGLQLWQGSLAVGMDQTAQILVASDMPVSEGITLPGISREQINEVVECYGKAAKRAVDAGFDCIEFHCAHNYLPHSFLSGGINHRTDEYGGSFENRSRFPLACIRSIRENMPDDMPLFMRIDAHDDYLEGGLTIEEVIEFCRLAKEAGVDVLDISRGNILSAGLKYEVPPVDIPKAFNIENAAKIRKATGMLTIGVGRINTPELAESILAEDKVDMVVMGRAQLADPEFCNKAQAGNVEDIDYCVGCNQGCYDGFENADSPCITCLRNPAVGREKECEIVKTDKPETVLIAGGGIGGLEAAVI…	1155	steroid hormone	d__Bacteria;p__Bacillota_A;c__Clostridia;o__Lachnospirales;f__Lachnospiraceae;g__Mediterraneibacter;s__Mediterraneibacter sp944375755	Fused with 3β-HSD
GCA_944375755.1_02005	MYEHLFSPIRFRGMELSNRVVFPAMGSRFCTDDGYVIDQLIDYHKARAAGGCGLNIVEATAVYRPGAVFRMLQITDDSYIPGLKKLTDGIHEAGGKACLQLWQGGIAASQTPNATLVVPSDLPIGEGKVIPGVSKEVIHECVRCFGEGARRAVEAGFDCVEFHAAHNYSPHHFLSPALNHRTDEYGGSLENRARYPLECIRAIRENIPDDMPILIRIPAKDDELPVGLTVEDMIKFSKMAREAGADVLDISRGNLVTSAMRYEVPSMDLPRGFNVENASAIKEATQMPVIAVGRINDPDQAEEIIASGKADMVVIGRAQLADAQFCEKAKEGRTEDIVRCIGCNQGCYEMTLYGKPITCMRNPSVGREREFEALKKTQNPKNILVIGGGVGGMEAAVTA…	645	steroid hormone	d__Bacteria;p__Bacillota_A;c__Clostridia;o__Lachnospirales;f__Lachnospiraceae;g__Mediterraneibacter;s__Mediterraneibacter sp944375755
GCA_944381495.1_02164	MFEKLFSPITIRGIELKNRVIFPAMGTKFSGRDSYVTPKLINYHLARVKGGCGLNMVEVCSVHTPSAPRGFLSISEDKYIPGLKSLTDAIHEAGGKAGLQLWQGSLAVGMDKTAQILVASDMPMGPELTLPGITKEQIDEVVQCYGKAAARAAEAGFDCVEFHCAHNYLPHSFLSGGINHRTDEYGGSFENRSRFPLECIRAIRANIPEDMPLFMRIDAKDDYLEGGLTIDEVIQFCKLAGKAGVDVLDVSRGNILTAGLKYEVPSIDIPKAFNIENAEQIRKETGMLTVGVGRINTPELAEHILEDDKVDMIVLGRAQLADPDFCAKAAAGNTEDIDYCVGCNQGCYDGFENTDSPCITCLRNPAVGREEECAIIPAEKKETVLIAGGGIAGLESAII…	1153	steroid hormone	d__Bacteria;p__Bacillota_A;c__Clostridia;o__Lachnospirales;f__Lachnospiraceae;g__Mediterraneibacter;s__Mediterraneibacter sp944381495	Fused with 3β-HSD
GCA_944385175.1_00458	MSYDALFSPIKLRGLELKNRVVLPGMNTKMVKNKHDIAEDLAAYHAARAAGGCALNIVEPACVCPETHAYLYLGLYTEHHSEELKKVTKAIHDNGGLACVQIWHGGFVPEAFFDKTNKRETPDTITHERIQEIIKQYGASAKLAVEAGFDALEFHAAHTYLPHEFMNPFLNKRTDEYGNQSLENRCRFNLEVIREMRANMPEDMPLLMRLDAIDELMPKVTTVEETIQFINWAAEAGVDAADLSRGNAMSLATVYEVPPYNLEPGFNMDNIAAVKAGISIPVIGVGRVNTPDVANKLIEEGKIDMIAVGRGQLVDPEWCNKAKEGRTDEIRLCIGCTQGCYDKVIDPKANHITCTRNPMLCLEHQGLPKTDSPKNVMVIGAGIGGLLTAQFLKARGHNP…	640	bile acid	d__Bacteria;p__Bacillota_A;c__Clostridia;o__Oscillospirales;f__Oscillospiraceae;g__Limivicinus;s__Limivicinus sp944385175
GCA_944385175.1_00812	MSFDALFSPIQIRGLTLPNRVVMSAMGTHMPAASADGRSVTDQMIAYHVARVKGGCGLNTTEVCAVDAASAPTAFLSVADDEHIPGLRRLAQAVHEAGGHIALQLWQGSLAVSSDPNAEKLIPSRISTWPAYRIPEMSEERILSVIDAYGKAAARAVSAGFDMLEFHCGHNYLPHSFLSAAFNKRKDQWGGSAENRMRFPLECIKAIRANMPEDMPLSMRVCWQDDQLKDGLTPEDVIDFCKEAGKLGVDVINVSRGNTVTTANYYEVPPVDLPHGFNVEAAARIRRETGMLTMVCGRINTPELADEIVASGKTDMVIMARAQLADPNFCNKAKAGQLNSIKYCIGCDQGCYDRFHKSLTDSSIPHISCLRNPLLCQENSRVLSPTAQPKKVLIAGGGI…	653	steroid hormone	d__Bacteria;p__Bacillota_A;c__Clostridia;o__Oscillospirales;f__Oscillospiraceae;g__Limivicinus;s__Limivicinus sp944385175
GCA_944385805.1_01596	MSFEALFSPLKVRGLELKNRVILPGMNTKMVRNKHEIGEDMIAYHVAKAKAGCALNIFEVAAVCPEPHAYMYMGLYTDKDVEELRKLTDAVHAVGGKMGIQLWHGGFTPQFFFDESNKLETPDTLTVERLQEIEKQFGAAAKRAVDAGFDAVEFHGGHSYLPHEMLSPGTNHRTDEYGGNFENRCRFAWNCIREIRANIPDTMPLFMRCDAVDELMQENMTEQEIVDFINRSAELGVDVVDLYRGNSMSFATVYEVPPYLLKPGFNMENIAKIKAQVSIPVMGVGRVNTPELADKLIAEGKIDLVGIGRGQITDPQWVKKAQEGHPELIRRCIGCDQGCYDAVIDPRFKTITCTRNPLACLEYKGLQKTAAPKKVMIIGGGMGGMMAAEILKARGHEPA…	638	bile acid	d__Bacteria;p__Bacillota_A;c__Clostridia;o__Oscillospirales;f__Oscillospiraceae;g__Scatomorpha;s__Scatomorpha sp944385805
GCA_944385805.1_01597	MPFEKLFSPIKLRGLELKNRVLMPGMDTKFAHDHIGEEVIAYHLERVRGGCALNMFECTAVHITSRSRMNFGLYNEEQRDEFKKLTSAVHEAGGRIGVQLLHCGFVYRPFLYEGVRCLDVNNMTQEDIDEIVAAFGRSAALAVEAGFDTVEFHAAHTYLAHEFLTAAINKRTDGYGGSLENRARFALECIREMRRNMPDDMPLLMRVDVHDDYLENGLTVDDVAEFVNMAADAGVDLADVSRGNILSFANVYEVPPINLPKGLNIELIGELKSKVKIPVATVGRIVEPEMAERALEEGKADMVAIGRAQIADPEWCAKAMRGESDKIVKCIGCLQGCYDAVTLPDREHITCLRNPMCGRESKPVPQAKRPLRVMVIGGGMGGMVTARYLKQFGHEPEIY…	637	bile acid	d__Bacteria;p__Bacillota_A;c__Clostridia;o__Oscillospirales;f__Oscillospiraceae;g__Scatomorpha;s__Scatomorpha sp944385805
GCA_944387205.1_00888	MAFDKLFSPIKIRGLELPNRVVMSAMGTLFAAKSEDKRSVTDKLIQYHVVRAKGGSGLNTVEVCAVDAASSPRGFLSISDDRYIPGLRRLTDAIHEAGGLAAVQLWQGSLAVSADPQAEKLVPSDRKLAENFTLPGMSVERIRTVIQAFGDGARRAAEAGFDAVEFHCGHNYLPHSFLSAAFNQRQDEWGGSLENRMRFPLECIRAIRANIPEDMPLFMRIVHQDDFVENGLTPEDVIAFCKEAGKLGVDVLNVSRGNIFSAATIYEVPPVDLPHGLNVEAAARIRRETGMLTMPCGRINTPELAEQILEDDQADLVVMARAQLADPEFCNKAKAGKLTSIKYCIGCDQGCYDYFYYGLNDPKYEHITCMRNPALGEEATRSLTPTQTPKKVLIAGGGI…	615	steroid hormone	d__Bacteria;p__Bacillota_A;c__Clostridia;o__Oscillospirales;f__Oscillospiraceae;g__CALXDZ01;s__CALXDZ01 sp944387205
