# Supplementary material for: Identification of gut bacteria reductases that biotransform steroid hormones
Source: Nat Commun. 2025 Jul 8;16:6285. doi: 10.1038/s41467-025-61425-6 (PMC12238238; doi:10.1038/s41467-025-61425-6)
Supplement: Supplementary file 4 — Supplementary Data 2 [file 41467_2025_61425_MOESM4_ESM.xlsx]

## Sheet: Supplementary Data 2
Supplementary Table 2: Identified Δ6-3-ketosteroid reductases. Information related to the proteins present in the Δ6-3-ketosteroid reductase family. The predicted protein sequence, protein lengths, predicted substrate specificity, and taxonomy are provided for each sequence.
Gene ID	Protein Sequences	Protein Length	Predicted substrate	Taxonomy(GTDB)
GCA_000423525.1_01292	MKNSKLFSPLKVGSLTLQNRVGMAPMSMDYEVADGTVPKRLADVFVRRAEGGTGFVIIDAVTVDRKYPYMGNTTCLDSDDLVPQFKEFAKRVGNTGSTLIPQIIHPGPESVCGYRNIAPMGPSVNTNANCHVSRAISIDEIQTVIKQYGEAARRVEESGCGGIFLHCAHAYMLPGAFLSPLRNKRMDEYGGSLDNRARLMLEIIAQVRKNVSPDFPIFLRVSGDERTIGGNSLEDMIYLARKFEAAGVNLIEVSGGTQYEGMEHIIPCQNKNIGVNVYEASEIRKAVNIPVFVVGKINDIRYAADIVERGLVDGVSMGRPLLADPDICNKAMENRFEDITPCANCGGSCISRSAESPQCHCHVNPLVGREYDFPEVPAEKPKKTLVIGAGPGGMYAAVT…	659	bile acid	d__Bacteria;p__Bacillota_A;c__Clostridia;o__Peptostreptococcales;f__Filifactoraceae;g__Proteocatella;s__Proteocatella sphenisci
GCA_000432375.1_01786	MITDMKDAKIFSPLQLGRTTLKNRIAMAPMSMHYEATNGTVPKQLADIFVRRAEGGAGYVVIDAVTVDHKYWYIGKTTALDKDSLVPQFAAFAKRVSDAGSTLFPQLIHPGPESICALKGITPLGPSVNTNANGAVSRPITIDEIHKVVKQYGQAARRAEEAGCGGIALHVAHAYMLPGAFLSPLRNKRMDEYGGCIDNRARLILEIIEECRRNISRDFPIVLRVSGSEREPGGNSLDEMLYLAPKFEAAGVDMLEVSGGVQYEGLQNILPSHSQKIGMNVYEASEIKKVVNIPVFVVGKINDVRYAADLVERGLVDGVSMGRPLLADPDLPKKAYENRFDDITPCGSCGGRCITPEDPHHPVCKCHINPLVGHEYDYPFNPTDKPKKVLVIGAGPGGM…	663	bile acid	d__Bacteria;p__Bacillota_A;c__Clostridia;o__Oscillospirales;f__Oscillospiraceae;g__CAG-103;s__CAG-103 sp000432375
GCA_001185345.2_01276	MDMKDSKLFSPLKVGSLTLKNRVGMAPMSMDYEAEDGTVPKKLADIFVRRAEGGTGYVVIDAVTVDRNYQYIGNTTCLDSDSLVPQFKEFADRVSAAGSTLIPQIIHPGPESICGFRKIPPLGPSVNTNANCHVSRSISIDEIHTVIRQFGAAARRAEEAGCGGISLHCAHAYMLPGAFLSPLRNKRMDEYGGSLDNRARFIIEVIEEVRRNVSADYPVFLRISGDERAEGGNSLEDMLYLAPKFEAAGVNLLEVSGGTQYEGLEYIIPSQSKRIGMNIYEAAEIKKVVGIPVYAVGKINDIRYAADIVERGIVDGVSMGRPLLADPDLCSKAYENRFDDITPCGSCGGSCITRSAQSPQCRCHINPLVGREYDFPDVPAKKPKKTLIIGAGPGGMYAA…	661	bile acid	d__Bacteria;p__Bacillota_A;c__Clostridia;o__Lachnospirales;f__Lachnospiraceae;g__Extibacter;s__Extibacter sp001185345
GCA_002320035.1_01328	MITDMKNAKLFSPLQIGRTTLKNRIAMAPMSMHYEATDGTVPKQLADIFVRRAEGGVGYVVIDAVTVDHKYWYIGKTTALDKDKLVPQFKAFAQRVTDAGSTLIPQIIHPGPESICALKGIKPLGPSVNTNANGAVSRPMTIEEIQKVVKQYGQAARRAEEAGCGGIALHCAHAYMLPGAFLSPLRNKRMDEYGGCIDNRARLILEIIEECRRNVSRDFPIVLRVSGSERLPGGNSLEEMLYLAPKFEAAGVDMLEVSGGVQYEGLQNILPSHSQKIGMNVYEASEIKKVVNIPVFVVGKINDIRYGADIVERGLVDGITLGRPLLADPDLPKKALENRFDDITPCGSCGGRCITPENPQHPVCKCHINPLVGQEYDFPFNPTTSPKKVLVIGAGPGGM…	663	bile acid	d__Bacteria;p__Bacillota_A;c__Clostridia;o__Oscillospirales;f__Oscillospiraceae;g__Limivicinus;s__Limivicinus sp002320035
GCA_002431965.1_01576	MITDMKDAKIFSPLQLGRTTLKNRIAMAPMSMHYEATDGTVPKQLADIFVRRAEGGAGYVVIDAVTVDHKYWYIGKTTALDKDSLVPQFAAFAKRVSDAGSTLFPQLIHPGPESICALKGIKPLGPSVNTNANGHVSRAITIEEIHKVVKQYGQAARRAEEAGCGGIALHVAHAYMLPGAFLSPLRNKRMDEYGGCIDNRARLILEIIEECRRNISRDFPIVLRVSGSERIPGGNSLDEMLYLAPKFEAAGVDMLEVSGGVQYEDLQDILPSHSQKIGKNVYEASEIKKVVNIPVFAVGKINDVRYAADLVERGLIDGVSMGRPLLADPDLPNKAYENRFDDITPCGSCGGRCITPEDPHHPVCKCHINPLVGHEYDFPFNPTSAPKKLLIIGAGPGGM…	663	bile acid	d__Bacteria;p__Bacillota_A;c__Clostridia;o__Oscillospirales;f__Oscillospiraceae;g__Limivicinus;s__Limivicinus sp002431965
GCA_002493305.1_00360	MITDMKNAKLFSPLKLGRTTLKNRIAMAPMSMHYEATDGTVPKQLADIFVRRAEGGVGYVVIDAVTVDHKYWYIGKTTALDKDKLVPQFADFAKRVSDAGSTLIPQIIHPGPESICALKGIKPLGPSVNVNANGHVCREITIDEIHKVVKQYGQAARRAEEAGCGGIALHCAHAYMLPGAFMSPLRNKRMDEYGGCIDNRARLILEIIEECRRNVSRDFPIVLRVSGDERVTGGNTLDEILYLAPKFEAAGVDMLEVSGGVQYEGLQYIIPSHSMKIGKNVYEASEIKKVVNIPVFVVGKINDIRYAADIVERGLVDGVTLGRPLLADPDLPKKALENRFDDITPCGSCAGRCITPEDPMHPICKCHINPLVGREYDFPFNPTDKPKNVLIIGAGPGGM…	682	bile acid	d__Bacteria;p__Bacillota_A;c__Clostridia;o__Oscillospirales;f__Oscillospiraceae;g__Limivicinus;s__Limivicinus sp002493305
GCA_003477705.1_01902	MITDMKDAKIFQPLQLGRTTLKNRIAMAPMSMHYEATNGTVPKQLADIFVRRAEGGAGYVVIDAVTVDHKYWYIGKTTALDKDSLVPQFKRFATRVKDAGSELIPQIIHPGPESICAMKGITPIGPSINTNANGDVSRPATIKEIQKIIKQYGKAARRAEEAGCGGIALHAAHAYMLPGAFLSPLRNKRMDEYGGTIDNRARLILEIIEECRKNVSEDFPIILRISGSERIEGGNSLEEMLYLAPKFEAAGVNMLEVSGGVQYEDMQDIIPSHSKKIGRNVYEASEIKKVVNIPVFVVGKINDIRYAADIVERGLVDGVSLGRPLLADPDLPNKARENRFDDITPCASCGGRCVTPKDPQHPVCQCHINPLVGHEYDYPFNPVDTPKNVLVVGAGPGGM…	664	bile acid	d__Bacteria;p__Bacillota_A;c__Clostridia;o__Lachnospirales;f__Lachnospiraceae;g__Lachnoclostridium_B;s__Lachnoclostridium_B sp900066555
GCA_004295125.1_01436	MDMKHSRLFSPLQIGSLTLSNRVGMAPMSMDYEAADGTVPKRLADVFVRRAEGGTGYVMIDAVTIDSKYPYMGNTTALDRDELVPQFKEFADRIKEAGSTLVPQIIHPGPESICGYRHIAPLGPSANTNANCHVSRSISIDEIHDIIKQFGQAARRAEEAGCGAISLHCAHAYMLPGSFLSPLRNKRMDEYGGSLDNRARFVIEMIEEARRNVSLDFPIFLRISGDERMVGGNSLEDMLYLAPKFEAAGVSMLEISGGTQYEGLEHIIPCQNKSRGVNVYEASEIKKVVGIPVYAVGKINDIRYAAEIVERGLVDGVAMGRPLLADPDLCKKAVKGQFDEITPCASCGGSCISRSEAAPECHCHINPRLGREYEFPDVPAGKSKKVLVIGAGPGGMMAA…	661	bile acid	d__Bacteria;p__Bacillota_A;c__Clostridia;o__Lachnospirales;f__Lachnospiraceae;g__Clostridium_AP;s__Clostridium_AP scindens
GCA_004345005.1_01749	MDMKDSKLFSPLKVGSLTLKNRVGMAPMSMDYEAEDGTVPKKLADIFVRRAEGGTGYVVIDAVTIDRNYQYIGNTTCLDSDSLVPQFKEFADRVSAAGSTLIPQIIHPGPESICGFRKIPPLGPSVNTNANCHVSRSISIEEIHTVIRQFGAAARRAEEAGCGGISLHCAHAYMLPGAFLSPLRNKRMDEYGGCLDNRARFIIEVIEEVRRNVSPDFPVFLRISGDERAEGGNSLEDMLYLAPKFEEAGVNLLEVSGGTQYEGLEYIIPSQSKRIGMNIYEAAEIKKVVGIPVYAVGKINDIRYAADIVERGIVDGVSIGRPLLADPDLCNKAYENRFDDITPCGSCGGSCITRSAQSPQCRCHINPLVGREYDFPAVPAQKPKKTLIIGAGPGGMYAA…	661	bile acid	d__Bacteria;p__Bacillota_A;c__Clostridia;o__Lachnospirales;f__Lachnospiraceae;g__Extibacter;s__Extibacter muris
GCA_004560305.1_00492	MITDMKNAKLFSPLQLGKTTLQNRIAMAPMSMHYEATDGTVPKQLADIFVRRAEGGVGYVVIDAVTVDHKYWYIGKTTALDKDSLVPQFAAFAKRVSDAGSTLFPQIIHPGPESICALKGIKPLGPSVNTNANGHVCREITIDEIHKVVKQYGQAARRAEEAGCGGIALHTAHAYMLPGAFLSPLRNKRMDEYGGCIDNRARLILEIIEECRRCVSRDFPIVLRVSGDERIAGGNSLEEMLYLAPKFEAAGVDMLEVSGGVQYEGLQNILPSHSQKIGKNVYEASEIKKVVNIPVFVVGKINDIRYAADIVERGLVDGVTLGRPLLADPDLPKKARENRFDDITPCGSCAGRCITPENPMHPICKCHINPLVGREYDFPFNPTDKPKKLLVIGAGPGGM…	681	bile acid	d__Bacteria;p__Bacillota_A;c__Clostridia;o__Oscillospirales;f__Oscillospiraceae;g__Limivicinus;s__Limivicinus sp004560305
GCA_008151785.1_00407	MDMKNSKLFSPLTIGSLTLNNRVGMAPMSMDYEAADGTVPKRLADIFVRRAEGGTGYVTIDAVTIDSKYKYMGNTTALDSDDLVPQFREFATRVREAGSTLIPQVIHPGPESICGYRHIAPLGPSVNTNANCHVSRAISVDEIHEIIKQFGQAARRVEEAGCGGIGLHCAHAYMLPGSFLSPLRNKRMDEYGGCLDNRARFVIEMIEEVRRNVSPDFPIMLRISGDERMIGGNSLEDMLYLAPKFVEAGVNMFEVSGGTQYEGLEHIIPSQNKSIGVNVHEASEIKKVVDVPVYAVGKINDIRYAAEIVERGLVDGVSIGRPLLADPDLCNKAKENLFDEITPCASCGGSCISRTADRPQCRCHINPRVGFEYDYPEVPAEKSKKVLVVGAGPGGMMAA…	661	bile acid	d__Bacteria;p__Bacillota_A;c__Clostridia;o__Peptostreptococcales;f__Peptostreptococcaceae;g__Peptacetobacter;s__Peptacetobacter hiranonis
GCA_008281175.1_01438	MDMKDSKLFSPLKVGSLTLKNRVGMAPMSMDYEAEDGTVPKRLADIFVRRAEGGTGYVVIDAVTVDHNYQYIGNTTCLDSDDLVPQFKVFADRVSAAGSTLIPQIIHPGPESICGFRKIPPLGPSVNTNANCHVSRSVSIEEIHTIIRQFGAAARRVQEAGCGGISLHCAHAYMLPGAFLSPLRNKRMDEYGGCLDNRARFILEVIEEVRKNVSADFPVFLRISGDERAEGGNSLEDMLYLAPKFEAAGVDLLEVSGGTQYEGLEYIIPSQGKRIGMNIYEAAEIKKVVGIPVYAVGKINDIRYAADIVERGIVDGVAVGRPLLADPDLCKKAKENRFDDITPCGSCGGSCITRTAQSPQCRCHINPLVGREYDFPAVPAQRSKKTLVIGAGPGGMYAA…	661	bile acid	d__Bacteria;p__Bacillota_A;c__Clostridia;o__Lachnospirales;f__Lachnospiraceae;g__Extibacter;s__Extibacter hylemonae
GCA_009830285.1_00933	MIRDMKDSKLFSPLKLGKTTLKNRVAMAPMSMDYEAADGSVPKKLADIFVRRAEGGTGYVVIDAVTVDHKYLYLGNTTALDKDSLVPQFKEFADRVREAGSVLIPQIIHPGPESICGYRKVAPLGPSTNVNANCHVSRPITVKEIQKIVKQFGQAARRAEEAGCGGISIHCAHAYMLAGAFLSPLRNKRMDEYGGCLDNRARFILEIIEETRRNVSPDFPLILRISGDERMIGGNSLEDMLYLAPKFEAAGIDMLEISGGTQYEGLEHIIPSQNKHIGVNVYEASEIKKVVNIPVYVAGKINDIRYAADIVERGLVDGVSIGRPLLADPDLCKKALANQFDEITPCGSCGGSCISRSEAFPQCRCHINPRVGKEYDFPEVPAEKSKKVLVVGAGPAGMM…	663	bile acid	d__Bacteria;p__Bacillota_A;c__Clostridia;o__Lachnospirales;f__Lachnospiraceae;g__Sporofaciens;s__Sporofaciens musculi
GCA_017411665.1_02122	MEMKDSKLFSPLKVGRTVLQNRIGLAPMSMDYEAADGTVPKRLADVFVRRAEGGVGFVVIDAVTVDHKYWYIGRTTALDRDELVPQFAAFAKRVSDTGSTLVPQIIHPGPESICGYRGIAPLGPSTNKNANGHVSRPISIDEIQTIVKQYGAAARRVEASGCGAMGLHCAHAYMLPGSFWSPLRNKRMDEYGGTIDNRARFILEVVRECRKNLSEDFPIFLRVSCSDRMEGGNTLKDIVYLAPKLEEAGVDLLEVSGGTQYEAIDYILPSHGKEIGINVYEASEIKKVVNIPVYAVGKINDVRFAADIVERGLVDGVSMGRPLLADPDLPNKAKAGLIDDIVPCGSCDGSCVTRSSEKPHCKCHINPLLGKEYDYPELGKPAAKSKKVLIIGAGPGGMF…	671	bile acid	d__Bacteria;p__Bacillota_A;c__Clostridia;o__Oscillospirales;f__Oscillospiraceae;g__HGM13010;s__HGM13010 sp017411665
GCA_017938835.1_00143	MEMKDSKLFSPLKVGRTVLQNRIGLAPMSMDYEAADGTVPKKLADIFVRRAEGGCGFVVIDAVTVDHKYWYIGRTTALDRDELVPQFAAFAKRVSDTGSTLVPQIIHPGPESICGYRGIAPLGPSTNKNANGHVSRPISIDEIQTVIKQYGAAARRVEESGCGAIGLHTAHAYMLPGSFLSPLRNKRMDEYGGTIDNRARFILEVVRECKKNVSEDFPIFLRVCGSERVEGGNTLKEMLYLAPKLEEAGVSLLEVSGGTQYEAIEYILPSHGKEIGVNVYEASEIKKVVNIPVYVVGKINDVRYAADIVERGLVDGVSMGRPLLADPDLPNKAKAGLIDDIVPCGSCDGSCVTRSSEKPHCKCHINPLIGKEYDYPEIGKPAAKSKKVLIIGAGPGGMY…	671	bile acid	d__Bacteria;p__Bacillota_A;c__Clostridia;o__Oscillospirales;f__Oscillospiraceae;g__HGM13010;s__HGM13010 sp017938835
GCA_018716005.1_00025	MDMKDSKLFSPLKVGSLTLRNRVGMAPMSMDYEAKDGTVPKRLADIFVRRAEGGTGYVMIDAVTIDRKYQYIGKTTCLDSDDLVPQFREFAQRVAATGSTLVPQIIHPGPESICGFRGIPPLGPSVNTNANCHVSRAMTIDEIHEVVKQFGQAARRVEEAGCGAIGLHCAHAYMMPGAFLSPLRNKRMDEYGGCIDNRARFILEVIAEVRANVSPDFPIFLRVSGSERVEGGNSLEEMLYLAPKFEAAGVNLIEVSGGTQYEGLENIIPSHGKHIGMNVYEASEIKKVVNIPVYAVGKINDIRYAADIVERGLVDGVSMGRPLLADPDLCNKAYENRFDDITPCGSCGGSCITRTAERPQCRCHINPRVGHEYDYPDNPTDKPKKTLIIGAGPGGMYAA…	661	bile acid	d__Bacteria;p__Bacillota_A;c__Clostridia;o__Oscillospirales;f__Oscillospiraceae;g__Scatomorpha;s__Scatomorpha stercoravium
GCA_019423745.1_02105	MITDMKKSKLFSPLQIGRTTLKNRVAMAPMSMDYEAADGSVPKKLADIFVRRAEGGTGYIVIDAVTVDSKYPYMGNTTSLDKDSLVPQFKEFSDRIKAAGSVLIPQIIHAGPESICGYRKIAPLGPSVNVNANCHVSRQITIKEIQKIIKQYGQAARRAEEAGCGGISLHCAHAYMLPGAFLSPLRNKRMDEYGGGLDNRARFILEVIEEVRQNVSADFPIILRISGDERMVGGNSLEDMLYLAPKFEAAGVDMLEVSGGTQYEGLEHIIPCQNKTIGVNVYEASEIKKVVNIPVFAVGKINDIRYGADIVERGLVDGISMGRPLLADPDLCKKAYENRFDDITPCASCGGSCITRSEASPQCRCHINPRVGREYDFPEVPAENPKKVLIIGAGPGGMM…	650	bile acid	d__Bacteria;p__Bacillota_A;c__Clostridia;o__Lachnospirales;f__Lachnospiraceae;g__Lachnoclostridium_B;s__Lachnoclostridium_B sp019423745
GCA_019597925.1_00339	MDMKHSRLFSPLQIGSLTLSNRVGMAPMSMDYEAADGTVPKRLADVFVRRAEGGTGYVMIDAVTIDSKYPYMGNTTALDRDELVPQFKEFADRVKEAGSTLVPQIIHPGPESVCGYRHIAPLGPSANTNANCHVSRSISIDEIHDIIKQFGQAARRAEEAGCGAISLHCAHAYMLPGSFLSPLRNKRMDEYGGSLDNRARFVIEMIEEARRNVSPDFPIFLRISGDERMVGGNSLEDMLYLAPKFEAAGVSMLEVSGGTQYEGLEHIIPCQNKSRGVNVYEASEIKKVVGIPVYAVGKINDIRYAAEIVERGLVDGVAMGRPLLADPDLCKKAVEGQFDEITPCASCGGSCISRSEAAPECHCHINPRLGREYEFPDVPAEKSKKVLVIGAGPGGMMAA…	661	bile acid	d__Bacteria;p__Bacillota_A;c__Clostridia;o__Lachnospirales;f__Lachnospiraceae;g__Clostridium_AP;s__Clostridium_AP sp000509125
GCA_020025675.1_01205	MITDMKNAKLFTPLQLGRTTLKNRIAMAPMSMHYEATDGTVPKQLADIFVRRAEGGVGYVVIDAVTVDHKYWYIGKTTALDKDKLIPQFKAFAQRVTDAGSTLIPQIVHPGPESICAMKGITPIGPSVNTNANGHVSRPATIEELHKIVKQYGQAARRAEEAGCGGIALHAAHAYMLPGAFLSPLRNKRMDEYGGCIDNRARLILEIIEECRRNVSRDFPIVLRVSGSERMPGGNSLDEMLYLAPKFEAAGVDMLEVSGGVQYEGLQNILPSHSQKIGMNVYEASEIKKVVNIPVFVVGKINDVRYAADIVERGLVDGVSLGRPLLADPDLPKKALENRFDDITPCGSCGGRCITPENPTHPVCKCHINPLVGREYDFPFNPTENPKKVLIIGAGPGGM…	665	bile acid	d__Bacteria;p__Bacillota_A;c__Clostridia;o__Oscillospirales;f__Oscillospiraceae;g__Limivicinus;s__Limivicinus sp020025675
GCA_020025715.1_01351	MITDMKNAKLFTPLKLGRTTLKNRIAMAPMSMHYEATDGTVPKQLADIFVRRAEGGVGYVVIDAVTVDHKYWYIGKTTALDKDKLIPQFAAFAKRVSDAGSTLIPQIVHPGPESICAMKGITPIGPSANTNANGHVSRPATIEELHKIVKQYGQAARRAEEAGCGGIALHAAHAYMLPGAFLSPLRNKRMDEYGGCIDNRAKLILEIIEECRRNVSRDFPIVLRVSGSERMAGGNSLEEMLYLAPKFEAAGVDMLEVSGGVQYEGLQNILPSHGQKIGMNVYEASEIKKVVNIPVFVVGKINDIRYAADIVERGLVDGVSLGRPLLADPDLPNKAHENRFDDITPCGSCGGRCITPENPTHPVCKCHINPLVGREYDFPSNPTTSPKKVLIIGAGPGGM…	665	bile acid	d__Bacteria;p__Bacillota_A;c__Clostridia;o__Oscillospirales;f__Oscillospiraceae;g__Limivicinus;s__Limivicinus sp020025715
GCA_020892095.1_02559	MITDMKNSKLFSPIQIGRTTLKNRVAMAPMSMDYEAADGSVPKKLADIFVRRAEGGTGYIVIDAVTVDSKYPYMGNTTSLDKDSLVPQFKQFAERVREAGSVLIPQIIHAGPESICGYRKIAPLGPSANVNANCHVSRPVTVKEIQKIVKQYGQAARRAEEAGCGGVSLHCAHAYMLPGSFLSPLRNKRMDEYGGGLDNRARFILEVIEEVRKNVSRDFPIFLRISGDERMIGGNSLEDMLYLAPKFEAAGVDMLEVSGGTQYEGLEHIIPCQNKSIGVNVYEASEIKKVVNIPVFVVGKINDIRYAADIVERGLVDGVSMGRPLLADPDLCKKAYENRFDDITPCASCGGSCITRSEASPQCRCHINPRVGREYDFPEVPAEKSKKVLVVGAGPGGMM…	663	bile acid	d__Bacteria;p__Bacillota_A;c__Clostridia;o__Lachnospirales;f__Lachnospiraceae;g__Lachnoclostridium_B;s__Lachnoclostridium_B faecipullorum
GCA_022779345.1_00697	MEMKDSKLFSPLKVGKTVLRNRIGLAPMSMDYEAADGTVPKRLADIFVRRAEGGCGFVVIDAVTVDHKYWYIGRTTALDRDELVPQFAAFAKRVSDTGSTLVPQIVHPGPESICGYRGIAPLGPSVNKNANGHVSRPISVDEIQTIIKQYGAAAARVEKAGCGAIGLHTAHAYMLPGSFLSPLRNKRMDEYGGTIDNRARFILEVIRECRRNVSPDFPIFLRVSGSERVEGGNSLQEMLYLAPKFEEAGVNLLEVSGGTQYEALEYILPAHGKPIGMNVYEASEIKKVVNIPVYAVGKINDVRYAADIVERGLVDGVSMGRPLLADPDLPNKAKAGLLDDIVPCGSCDGSCVTRSAARPQCQCHINPLVGKEYDYPELGKPAAKSKKVLIIGAGPGGMY…	671	bile acid	d__Bacteria;p__Bacillota_A;c__Clostridia;o__Oscillospirales;f__Oscillospiraceae;g__HGM13010;s__HGM13010 sp022779345
GCA_022782265.1_01291	MITDMKNAKLFSPLQLGRTTLKNRIAMAPMSMHYEATDGTVPKQLADIFVRRAEGGVGYVVIDAVTVDHKYWYIGKTTALDKDSLVPQFAAFAKRVSDAGSTLFPQIIHPGPESICALKGIKPLGPSVNTNANGHVCREITIDEIHKVVKQYGQAARRAEEAGCGGIALHTAHAYMLPGAFLSPLRNKRMDEYGGCIDNRARFILEVIEEVRRNVSRDFPIVLRVSGDERIAGGNSLEEMLYLAPKFEAAGVDMLEVSGGVQYEGLQNILPAHSQKIGKNVYEASEIKKVVNIPVFVVGKINDIRYAADIVERGLVDGVTLGRPLLADPDLPKKAYENRFDDITPCGSCAGRCITPENPMHPVCKCHINPLVGCEYDFPFNPTDKPKKLLVIGAGPGGM…	681	bile acid	d__Bacteria;p__Bacillota_A;c__Clostridia;o__Oscillospirales;f__Oscillospiraceae;g__Limivicinus;s__Limivicinus sp022782265
GCA_022787565.1_02298	MITDMKNARLFSPLQLGRTTLKNRIAMAPMSMHYEATDGTVPKQLADIFVRRAEGGAGYVVIDAVTVDHKYWYIGKTTALDKDSLVPQFAAFAKRISDAGSTLFPQIVHPGPESICALKGIKPLGPSVNTNANGHVCREITVDEIHKVVRQYGQAARRAEEAGCGGIALHTAHAYMLPGAFLSPLRNKRMDEYGGCIDNRARFILEVIEEIRRNVSRDFPIVLRVSGDERIAGGNSLDEMLYLAPKFEAAGVDMLEVSGGVQYEGLQNILPSHSQKIGKNVYEASEIKKVVNIPVFVVGKINDIRYAADIVERGLVDGVSMGRPLLADPDLPKKAYENRFDDITPCGSCDGRCITPENPMHPVCKCHINPLVGREYDFPFKPAEKAKKVLVIGAGPGGM…	681	bile acid	d__Bacteria;p__Bacillota_A;c__Clostridia;o__Oscillospirales;f__Oscillospiraceae;g__Limivicinus;s__Limivicinus sp022787565
GCA_022800755.1_00411	MEMKDSKLFSPLKVGKTTLQNRIGLAPMSMDYEAADGTVPKKLADIFVRRAEGGCGFVVIDAVTVDHKYWYIGRTTALDRDELVPQFAAFAKRVSDTGSTLVPQIVHPGPESICGYRGIAPLGPSTNKNANGHVSRPISIDEIQNIVKQYGAAARRVEEAGCGGMGLHTAHAYMLPGSFLSSLRNKRMDEYGGTLDNRARLILEVIRECRKNLSPDFPIFLRVSGSERVEGGNTLNDMLYLAPKFEEAGVNLLEVSGGTQYEQLESILPSHGKQIGMNVYEASEIKKVVNIPVYAVGKINDVRYAADIVERGLVDGVSMGRPLLADPDLPNKAKAGLLDDIVPCGSCDGSCVTRSSASPQCKCHINPLVGKEYDYPEIDKPAAKSKKVLVIGAGPGGMY…	671	bile acid	d__Bacteria;p__Bacillota_A;c__Clostridia;o__Oscillospirales;f__Oscillospiraceae;g__HGM13010;s__HGM13010 sp022800755
GCA_022845895.1_02252	MDMKDSKLFSPLKVGSLTLKNRVGMAPMSMDYEAEDGTVPKKLADIFVRRAEGGTGYVVIDAVTVDRNYQYIGNTTCLDSDSLVPQFKEFADRVSAAGSTLIPQIIHPGPESICGFRKIPPLGPSVNTNANCHVSRSISIDEIHTVIRQFGAAARRAEEAGCGGISLHCAHAYMLPGAFLSPLRNKRMDEYGGCLDNRARFIIEVIEEVRRNVSADYPVFLRISGDERAEGGNSLEDMLYLAPKFEAAGVNLLEVSGGTQYEGLEYIIPSQSKRIGMNIYEAAEIKKVVGIPVYAVGKINDIRYAADIVERGIVDGVSIGRPLLADPDLCNKAYENRFDDITPCGSCGGSCITRSAQSPQCRCHINPLVGREYDYPAVPAQKPKKTLIIGAGPGGMYAA…	661	bile acid	d__Bacteria;p__Bacillota_A;c__Clostridia;o__Lachnospirales;f__Lachnospiraceae;g__Extibacter;s__Extibacter sp017566055
GCA_900313925.1_00979	MNMKEAKIFQPLQIGALTLRNRVGMAPMSMDYEAKDGTVPKRLADIFVRRAEGGTGFVTIDAVTVDRKYPYIGYTTALDSDDLVPQFREFAKRVSDAGSTLVPQIIHPGPESICGFRGIAPLGPSVNTNANCHVSRPVTIDEIHEIVRQYGQAARRAEEAGCGAVSLHCAHAYMLPGAFLSPLRNKRMDEYGGCLDNRARLILEIIAEVRKNVSRGFPIFLRISGDERQAGGNSLEDMLYLAPKFEAAGVNLLEVSGGVQYEGLENILPSHGKPIGMNVHEASEIKKRVSIPVFVVGKINDIRYAADIVERGLVDGVSLGRLLLADPDLCSKAYENRFDDIVPCGSCAGSCITRTAEHPQCRCHINPLVGREYDFPFRPADPPKKTLIIGAGPGGMYAA…	661	bile acid	d__Bacteria;p__Bacillota_A;c__Clostridia;o__Oscillospirales;f__Oscillospiraceae;g__UBA2922;s__UBA2922 sp900313925
GCA_900317855.1_00682	MITDMKDAKIFSPLQLGRTTLKNRIAMAPMSMHYEATNGTVPKQLADIFVRRAEGGAGYVVIDAVTVDHKYWYIGKTTALDKDSLVPQFAAFAKRVSDAGSTLFPQLIHPGPESICALKGITPLGPSVNTNANGAVSRPITIDEIHKVVKQYGQAARRAEEAGCGGIALHVAHAYMLPGAFLSPLRNKRMDEYGGCIDNRARLILEIIEECRRNISPDFPIVLRVSGSEREPGGNSLDEMLYLAPKFEAAGVDMLEVSGGVQYEGLQNILPSHSQKIGMNVYEASEIKKVVNIPVFVVGKINDVRYAADLVERGLVDGVSMGRPLLADPDLPKKAYENRFDDITPCGSCGGRCITPEDPHHPVCKCHINPLVGHEYDYPFNPTDKPKKVLVIGAGPGGM…	663	bile acid	d__Bacteria;p__Bacillota_A;c__Clostridia;o__Oscillospirales;f__Oscillospiraceae;g__CAG-103;s__CAG-103 sp900317855
GCA_900539645.1_00305	MDMKNSKLFSPLTIGSLTLNNRVGMAPMSMDYEAADGTVPKRLADIFVRRAEGGTGYVTIDAVTIDSKYKYMGNTTALDSDDLVPQFREFATRVREAGSTLIPQVIHPGPESICGYRHIAPLGPSVNTNANCHVSRAISVDEIHEIIKQFGQAARRVEEAGCGGIGLHCAHAYMLPGSFLSPLRNKRMDEYGGCLDNRARFVIEMIEEVRRNVSPDFPIMLRISGDERMIGGNSLEDMLYLAPKFVEAGVNMFEVSGGTQYEGLEYIIPSQNKSIGVNVHEASEIKKVVDVPVYAVGKINDIRYAAEIVERGLVDGVSIGRPLLADPDLCNKAKENLFDEITPCASCGGSCISRTADRPQCRCHINPRVGFEYDYPEVPAEKSKKVLVVGAGPGGMMAA…	661	bile acid	d__Bacteria;p__Bacillota_A;c__Clostridia;o__Peptostreptococcales;f__Peptostreptococcaceae;g__Peptacetobacter;s__Peptacetobacter sp900539645
GCA_900543085.1_00328	MDMKNSKLFSPLTVGSLTLRNRVGMAPMSMDYEAKDGTVPKRLADIFVRRAEGGTGYVMIDAVTVDRKYQYIGKTTCLDSDDLVPQFRDFAKRVSDTGSTLVPQIIHPGPESICGFRGIPPLGPSVNTNANCHVSRAMTIDEIHEVIKQFGQAARRVEEAGCGAIGLHCAHAYMMPGAFLSPLRNKRMDEYGGCIDNRARFILEVIAEVRANVSPDFPIFLRVSGSERVEGGNSLDEMLYLAPKFEAAGVNLIEVSGGTQYEGLENIIPSHGKHIGMNVYEASEIKKVVNIPVFVVGKINDIRYAADIVERGLVDGVSMGRPLLADPDLCNKAYENRFDDITPCGSCGGSCITRTAERPQCRCHINPRVGYEYDYPDKPAEEVKKTLIIGAGPGGMYAA…	661	bile acid	d__Bacteria;p__Bacillota_A;c__Clostridia;o__Oscillospirales;f__Oscillospiraceae;g__Scatomorpha;s__Scatomorpha pullicola
GCA_900543625.1_01309	MITDMKNAKIFSPLQLGRTTLKNRIAMAPMSMHYEATNGTVPKQLADIFVRRAEGGAGYVVIDAVTVDHKYWYIGKTTALDKDSLVPQFAAFAKRVSDAGSTLIPQIIHPGPESICALKGITPLGPSVNTNANGAVSRPITIDEIHKVVKQYGQAARRAEEAGCGGIALHCAHAYMLPGAFLSPLRNKRMDEYGGCIDNRARLILEIIEECRRNISRDFPIVLRVSGSEREPGGNSLDEMLYLAPKFEAAGVDMLEVSGGVQYEGLQNILPSHSQKIGMNVYEASEIKKVVNIPVFVVGKINDVRYAADLVERGLVDGVSMGRPLLADPDLPKKALENRFDDITPCGSCGGRCITPEDPHHPVCKCHINPLVGHEYDFPFNPTDKPKKVLIIGAGPGGM…	663	bile acid	d__Bacteria;p__Bacillota_A;c__Clostridia;o__Oscillospirales;f__Oscillospiraceae;g__CAG-103;s__CAG-103 sp900543625
GCA_900546485.1_00636	MDMHNAKLFSPLKVGSLTLRNRVGMAPMSMDYEAKDGTVPKQLADIFVRRAEGGTGFVVIDAVTVDRKYQYIGKTTCLDSDDLVPQFRDFAQRVAATGSTLIPQIIHPGPESICGFRGIPPLGPSVNTNANCHVSRAMTIDEIHEVIKQYGQAARRVEEAGCGGIGLHCAHAYMMPGAFLSPLRNKRMDEYGGCIDNRARFILEVIAEVRRNVSPDFPIFLRISGDERQEGGNSLEEMLYLAPKFEAAGVNLLEVSGGVQYEGLENILPSHGKRIGMNVYEASEIKKVVNIPVYVVGKINDIRYAADIVERGLVDGVSMGRPLLADPDLCNKAIENRFDDITPCGSCGGSCITRTAEHPQCRCHINPRVGHEYDYPDKPAERVKKTLIIGAGPGGMYAA…	661	bile acid	d__Bacteria;p__Bacillota_A;c__Clostridia;o__Oscillospirales;f__Oscillospiraceae;g__Scatomorpha;s__Scatomorpha sp900546485
GCA_900546515.1_00017	MITDMKDAKIFSPLQLGRTTLKNRIAMAPMSMHYEATDGTVPKQLADIFVRRAEGGAGYVVIDAVTVDHKYWYIGKTTALDKDSLVPQFAAFAKRVSDAGSTLFPQLIHPGPESICALKGIKPLGPSVNTNANGAVSRAITIDEIHKVVKQYGQAARRAEEAGCGGIALHVAHAYMLPGAFLSPLRNKRMDEYGGCIDNRARLILEIIEECRRNISRDFPIVLRVSGSERVPGGNSLDEMLYLAPKFEAAGVDMLEVSGGVQYEDLQDILPSHSQKIGKNVYEASEIKKVVNIPVFAVGKINDIRYAADLVERGLIDGVSMGRPLLADPDLPKKAYENRFDDITPCGSCGGRCITPEDPHHPVCKCHINPLVGHEYDFPFNPTTSPKKVLIIGAGPGGM…	663	bile acid	d__Bacteria;p__Bacillota_A;c__Clostridia;o__Oscillospirales;f__Oscillospiraceae;g__Limivicinus;s__Limivicinus sp900546515
GCA_900549545.1_00301	MITDMKNAKLFSPLKLGRTTLKNRIAMAPMSMHYEATDGTVPKQLADIFVRRAEGGVGYVVIDAVTVDHKYWYIGKTTALDKDKLVPQFADFAKRVSDAGSTLIPQIIHPGPESICALKGIKPLGPSVNVNANGHVCREITIDEIHKVVKQYGQAARRAEEAGCGGIALHCAHAYMLPGAFLSPLRNKRMDEYGGCIDNRARLMLEIIEEVRRNVSRDFPIVLRVSGDERVTGGNTLDEMLYLAPKFEAAGVDMLEVSGGVQYEGLQYIIPSHSMKIGKNVYEASEIKKVVNIPVFVVGKINDIRYAADIVERGLVDGVTLGRPLLADPDLPKKALENRFDDITPCGSCAGRCITPEDPMHPICKCHINPLVGREYDFPFNPTDKPKNVLIIGAGPGGM…	681	bile acid	d__Bacteria;p__Bacillota_A;c__Clostridia;o__Oscillospirales;f__Oscillospiraceae;g__Limivicinus;s__Limivicinus sp900549545
GCA_900754515.1_00025	MVTDMKDAKLFSPLQLGRTTLKNRIAMAPMSMHYEATDGTVPKQLADIFVRRAEGGVGYVVIDAVTVDHKYWYIGKTTALDKDKLVPQFAAFAKRITDAGSTLFPQIVHPGPESICALKGIKPMGPSVNTNANGHVSREMTIEEIQKVVKQYGQAARRAEEAGCGGIALHAAHAYMLPGAFLSPLRNKRMDEYGGCIDNRARLILEIIEECRRNVSRDFPIVLRISGDERQAGGNSLEEMLYLAPKFEAAGVDMLEVSGGVQYEGLQNILPSHSKKIGVNVYEASEIKKVVNIPVFVVGKINDIRYAADLVERGVVDGVTLGRPLLADPDLPKKALENRFDDITPCGSCGGRCITPENPQHPVCKCHINPLVGREYDFPFNPTDKPKKLLVIGAGPGGM…	664	bile acid	d__Bacteria;p__Bacillota_A;c__Clostridia;o__Oscillospirales;f__Oscillospiraceae;g__Limivicinus;s__Limivicinus sp900754515
GCA_900754965.1_01152	MEMKDSKLFSPLKVGKTTLQNRIGLAPMSMDYEATDGTVPKRLADIFVRRAEGGCGFVVIDAVTVDHNYWYIGRTTALDRDELVPQFAEFAKRVSDTGSTLVPQIIHPGPESICGYKGIAPLGPSVNKNANGHVSRPISIDEIQTIIKQYGAAARRVEAAGCGALGLHAAHAYMLPGSFLSPMRNKRMDEYGGTIDNRARFILEVVRECRKNISPDFPIFLRVSGSERIEGGNSLQEMLYLAPKFEEAGVSLLEISGGTQYENLEYILPAHGKQIGINVYEASEIKKVVNIPVYAVGKINDVRYAADIVERGLVDGVSMGRPLLADPDLPNKAKAGLLDDITPCGSCDGSCVTRSAARPQCQCHINPLVGKEYDYPELGKPAAVSKKLLVIGAGPGGMY…	671	bile acid	d__Bacteria;p__Bacillota_A;c__Clostridia;o__Oscillospirales;f__Oscillospiraceae;g__HGM13010;s__HGM13010 sp900754965
GCA_900757655.1_00679	MITDMKDAKIFSPLQLGRTTLKNRIAMAPMSMHYEATNGTVPKQLADIFVRRAEGGAGYVVIDAVTVDHKYWYIGKTTALDKDSLVPQFAAFAKRVSDAGSTLFPQLIHPGPESICALKGITPLGPSVNTNANGAVSRPITIDEIHKVVKQYGQAARRAEEAGCGGIALHVAHAYMLPGAFLSPLRNKRMDEYGGCIDNRARLILEIIEECRRNISPDFPIVLRVSGSEREPGGNSLDEMLYLAPKFEAAGVDMLEVSGGVQYEGLQNILPSHSQKIGMNVYEASEIKKVVNIPVFVVGKINDVRYAADLVERGLVDGVSMGRPLLADPDLPKKAYENRFDDITPCGSCGGRCITPEDPHHPVCKCHINPLVGHEYDYPFNPTDKPKKVLVIGAGPGGM…	663	bile acid	d__Bacteria;p__Bacillota_A;c__Clostridia;o__Oscillospirales;f__Oscillospiraceae;g__CAG-103;s__CAG-103 sp900757655
GCA_900759385.1_02542	MDMKNAKLFQPLKVGSLTLHNRVGMAPMSMDYEAKDGTVPKRLADIFVRRAEGGTGYVMIDAVTVDRKYQYIGKTTCLDSDDLVPQFRDFAKRVSDTGSTLVPQIIHPGPESICGFRGIPPLGPSVNTNANCHVSRAMTIDEIHAVIKQFGQAARRVEEAGCGAIGLHCAHAYMMPGAFLSPLRNKRMDEYGGCIDNRARFILEVIAEVRANVSPDFPIFLRISGDERIEGGNSLEEMLYLAPKFEAAGVNLLEVSGGVQYEGLENILPSHGKRIGMNVYEASEIKKVVNIPVFVVGKINDIRYAADIVERGLVDGVSMGRPLLADPDLCNKAYENRFDDITPCGSCGGSCITRTAEHPQCRCHINPRVGHEYDYPEKPAEKVKKTLIIGAGPGGMYAA…	661	bile acid	d__Bacteria;p__Bacillota_A;c__Clostridia;o__Oscillospirales;f__Oscillospiraceae;g__Scatomorpha;s__Scatomorpha sp900759385
GCA_902790905.1_01498	MITDMKDAKIFSPLQLGRTTLKNRIAMAPMSMHYEATNGTVPKQLADIFVRRAEGGAGYVVIDAVTVDHKYWYIGKTTALDKDSLVPQFAAFAKRVSDAGSTLFPQLIHPGPESICALKGITPLGPSVNTNANGAVSRPITIDEIHKVVKQYGQAARRAEEAGCGGIALHVAHAYMLPGAFLSPLRNKRMDEYGGCIDNRARLILEIIEECRRNISPDFPIVLRVSGSEREPGGNSLDEMLYLAPKFEAAGVDMLEVSGGVQYEGLQNILPSHSQKIGMNVYEASEIKKVVNIPVFVVGKINDVRYAADLVERGLVDGVSMGRPLLADPDLPKKAYENRFDDITPCGSCGGRCITPEDPHHPVCKCHINPLVGHEYDYPFNPTDKPKKVLVIGAGPGGM…	663	bile acid	d__Bacteria;p__Bacillota_A;c__Clostridia;o__Peptostreptococcales;f__Anaerovoracaceae;g__RUG13615;s__RUG13615 sp902790905
GCA_905214605.1_00033	MEMKDSKLFSPLKVGKTVLQNRIGLAPMSMDYEAADGTVPKRLADIFVRRAEGGCGFVVIDAVTVDHKYWYIGRTTALDRDELVPQFAAFAKRVSDTGSTLVPQIVHPGPESICGYRGIAPLGPSVNKNANGHVSRPISVEEIQTVVKQYGAAARRVEAAGCGALGLHTAHAYMLPGSFLSPLRNKRMDEYGGTIDNRARFILEVIRECRKNLSPDFPIFLRVSGSERVEGGNSLQEMLYLAPKFEEAGVSLLEVSGGTQYEALEYILPAHGKQIGMNVYEASEIKKVVNIPVYAVGKINDVRYAADIVERGLVDGVSMGRPLLADPDLPNKAKAGLLDDITPCGSCDGSCVTRSSEKPQCKCHINPLVGKEYDYPELGKPAAKSKKLLVIGAGPGGMY…	671	bile acid	d__Bacteria;p__Bacillota_A;c__Clostridia;o__Oscillospirales;f__Oscillospiraceae;g__HGM13010;s__HGM13010 sp905214605
GCA_910574185.1_00790	MITDMKNSKLFSPLTLGKTTLKNRIAMAPMSMDYEAADGTVPKKLADIFVRRAEGGTGYVVIDAVTVDHKYLYIGNTTSLDKDSLVPQFKEFADRVREAGSVLIPQIIHPGPESICGYRKVAPLGPSANVNANCHVSRPISIKEIQKIVKQYGQAARRAEEAGCGGISLHCAHAYMLPGSFLSPLRNKRMDEYGGGLDNRARFILEIIEEVRKNVSPDFPLILRISGDERMIGGNSLEDMLYLAPKFEAAGIDMLEISGGTQYEGLEHIIPSQNKTIGVNVHEASEIKKVVNIPVYVAGKINDIRYAADIVERGLVDGVSIGRPLLSDPDLCKKAYENKFDDITPCASCGGSCISRSEAFPQCRCHINPRVGREYDFPEVPAEKSKKVLVVGAGPAGMM…	663	bile acid	d__Bacteria;p__Bacillota_A;c__Clostridia;o__Lachnospirales;f__Lachnospiraceae;g__Lachnoclostridium_B;s__Lachnoclostridium_B sp910574185
GCA_910579925.1_00761	MVTDMKNSKLFSPLKLGKTTLKNRVAMAPMSMDYEAADGTVPKKLADVFVRRAEGGTGYVVIDAVTVDRKYPYLGNTTALDKDSMVPQFKEFADRVREAGSVLVPQIIHPGPESVCGYRKIAPLGPSANVNANCHVSRSISINEIQKIIRQFGQAARRAEEAGCGAISLHCAHAYMLPGSFLSPLRNKRMDEYGGGLDNRARFVLEMIEEVRRNVSPDFPLILRISGDERQIGGNSLEDMMYLAPKFEAAGIDMLEISGGTQYEGLEHIIPCQNKTIGVNVHEASEIKKVVNIPVFVVGKINDIRYAADIVERGLVDGVGIGRPLLSDPDLCKKAYENKFDEITPCASCGGSCISRTEAVPQCRCHINPRVGREYDFPEVPAEKSKKVLVVGAGPAGMM…	663	bile acid	d__Bacteria;p__Bacillota_A;c__Clostridia;o__Lachnospirales;f__Lachnospiraceae;g__Sporofaciens;s__Sporofaciens sp910579925
GCA_910584095.1_01934	MITDMKDSKLFSPLKLGKTTLKNRVAMAPMSMDYEAADGTVPKRLADVFVRRAEGGTGYVVIDAVTVDRKYPYLGNTTALDKDSMVPQFKEFADRVRAAGSVLVPQIIHPGPESVCGYRRIAPLGPSVNVNANCHVSRQISVKEIQKIIKQFGQAARRAEEAGCGAVSLHCAHAYMLPGSFLSPLRNKRMDEYGGGLDNRARFVLEMIEEVRRCVSPDFPLILRVSGDERMIGGNSLEDIKYLAPKFEAAGIDMLEISGGTQYEGLEHIIPCQNKSIGVNVYEASEIKKVVNIPVFVVGKINDIRYGADIVERGLVDGIALGRPLLADPDLCNKALENQFDDITPCASCGGSCISRTEAVPQCRCHINPRVGREYDFPEVPAEKSKKVLVVGAGPAGMM…	663	bile acid	d__Bacteria;p__Bacillota_A;c__Clostridia;o__Lachnospirales;f__Lachnospiraceae;g__Lachnoclostridium_B;s__Lachnoclostridium_B sp910584095
GCA_910584575.1_01801	MITDMKDSKLFSPLKLGKTTLKNRVAMAPMSMDYEAADGTVPKKLADIFVRRAEGGTGYVMIDAVTVDHKYLYLGNTTALDKDSLVPQFKEFADRVREAGSVLIPQIIHPGPESICGYRKIAPLGPSANVNANCHVSRPITVKEIQKIVKQFGQAARRAEEAGCGGISIHCAHAYMLAGAFLSPLRNKRMDEYGGGLDNRARFILEIIEEVRKNVSPDFPLILRISGDERMVGGNSLEDMLYLAPKFEAAGIDMLEISGGTQYEGLEHIIPSQNKQIGVNVYEASEIKKVVNIPVYVAGKINDIRYAADIVERGLVDGVSIGRPLLADPDLCKKALANQFDEITPCGSCGGSCISRSEVFPQCRCHINPRIGREYDFPEVPAEKSKKVLVVGAGPAGMM…	663	bile acid	d__Bacteria;p__Bacillota_A;c__Clostridia;o__Lachnospirales;f__Lachnospiraceae;g__Sporofaciens;s__Sporofaciens sp910584575
GCA_910587575.1_00532	MVTDMKNSKLFSPLKLGKTTLKNRVAMAPMSMDYEAADGTVPKKLADIFVRRAEGGTGYVVIDAVTVDRKYPYLGNTTALDKDSLVPQFKEFADRVREAGSVLVPQIIHPGPESVCGYRKIAPLGPSANVNANCHVSRSISIKEIQKIIKQFGQAARRAEEAGCGAISLHCAHAYMLPGSFLSPLRNKRMDEYGGGLDNRARFVLEMIEEVRRNVSPDFPLILRISGDERQIGGNSLEDMMYLAPKFEAAGIDMLEISGGTQYEGLEHIIPCQNKTIGVNVHEASEIKKVVNIPVFVVGKINDIRYAADIVERGLVDGVGIGRPLLSDPDLCKKAYENRFDDITPCASCGGSCISRTEAIPQCRCHINPRIGREYDFPDVPAEKSKKVLVVGAGPGGMM…	663	bile acid	d__Bacteria;p__Bacillota_A;c__Clostridia;o__Lachnospirales;f__Lachnospiraceae;g__Sporofaciens;s__Sporofaciens sp910587575
GCA_910588745.1_01659	MITDMKNSKLFSPLKLGKTTLKNRVAMAPMSMDYEAADGTVPKRLADVFVRRAEGGTGYVVIDAVTVDRKYPYLGNTTALDKDSMVPQFKEFADRVREAGSVLVPQIIHPGPESVCGYRKVAPLGPSVNVNANCHVSRQISVKEIQKIIKQFGQAARRAEEAGCGAVSLHCAHAYMLPGSFLSPLRNKRMDEYGGGLDNRARFVLEMIEEVRRCVSPDFPLILRISGDERMVGGNSLEDIKYLAPKFEAAGIDMLEISGGTQYEGLEHIIPSQNKSIGVNVYEASEIKKVVNIPVFVVGKINDIRYGADIVERGLVDGIALGRPLLADPDLCNKALENRFDDITPCASCGGSCISRSEAIPQCRCHINPRVGREYDFPEVPAEKSKKVLVVGAGPAGMM…	663	bile acid	d__Bacteria;p__Bacillota_A;c__Clostridia;o__Lachnospirales;f__Lachnospiraceae;g__Lachnoclostridium_B;s__Lachnoclostridium_B sp910588745
GCA_910589275.1_01494	MITDMKDSKLFSPLTLGKTTLKNRVAMAPMSMDYEAADGTVPKKLADVFVRRAEGGTGYVVIDAVTVDRKYPYLGNTTALDKDSMVPQFKEFADRVREAGSVLVPQIIHPGPESVCGYRKIAPLGPSVNVNANCHVSRQISVKEIQKIIKQFGQAARRAEEAGCGAVSLHCAHAYMLPGSFLSPLRNKRMDEYGGGLDNRARFVLEMIEEVRRCVSPDFPLILRVSGDERMIGGNSLEDIKYLAPKFEAAGIDMLEISGGTQYEGLEHIIPCQNKSIGVNVYEASEIKKVVNIPVFVVGKINDIRYGADIVERGLVDGIALGRPLLADPDLCNKALENRFDDITPCASCGGSCISRSEAIPQCRCHINPRVGREYDFPEVPAEKSKKVLVVGAGPAGMM…	663	bile acid	d__Bacteria;p__Bacillota_A;c__Clostridia;o__Lachnospirales;f__Lachnospiraceae;g__Lachnoclostridium_B;s__Lachnoclostridium_B sp910589275
GCA_934294775.1_00904	MITDMKNAKLFSPLKLGKTTLKNRIAMAPMSMHYEATNGTVPKQLADIFVRRAEGGAGYVVIDAVTVDHKYWYIGKTTALDKDSLVPQFAKFAKRVTDAGSELIPQIIHPGPESICAMKGITPIGPSVNTNANGDVSRPATIKEIQKVIKQYGQAARRAEEAGCGGIALHAAHAYMLPGAFLSPLRNKRMDEYGGTIDNRARLILEIIEECRKNVSPDFPIILRISGSERVAGGNGLDEMLYLAPKFEAAGVNMLEVSGGVQYEDMQDIIPSHSQKIGRNVYEASEIKKVVNIPVFVVGKINDIRYAADIVERGLVDGVSLGRPLLADPDLPNKAYENRFDDITPCASCGGRCITPKDPTHPVCQCHINPLIGHEYDYPFNPVDEPKNVLVIGAGPGGM…	664	bile acid	d__Bacteria;p__Bacillota_A;c__Clostridia;o__Lachnospirales;f__Lachnospiraceae;g__Dorea_A;s__Dorea_A sp934294775
GCA_934591895.1_00258	MITDMKNAKIFSPLQLGRTTLKNRIAMAPMSMHYEATNGTVPKQLADIFVRRAEGGVGYVVIDAVTVDHKYWYIGKTTALDKDSLVPQFAAFAKRVSDAGSTLIPQIIHPGPESICALKGIAPLGPSVNTNANGAVSRPITIDEIHKVVRQYGQAARRAEEAGCGGIALHCAHAYMLPGAFLSPLRNKRMDEYGGCIDNRARLILEIIEECRRNVSRDFPIVLRVSGSEREPGGNSLDEMLYLAPKFEAAGVDMLEVSGGVQYEGLQNILPSHSQKIGMNVYEASEIKKVVNIPVFVVGKINDVRYAADLVERGLVDGVSMGRPLLADPDLPKKALENRFDDITPCGSCGGRCITPEDPHHPVCKCHINPLVGHEYDFPFNPTDKPKKVLIIGAGPGGM…	663	bile acid	d__Bacteria;p__Bacillota_A;c__Clostridia;o__Oscillospirales;f__Oscillospiraceae;g__CAG-103;s__CAG-103 sp934591895
GCA_944385175.1_00459	MITDMKNAKLFSPLQLGKTTLKNRIAMAPMSMHYEATDGTVPKQLADIFVRRAEGGVGYVVIDAVTVDHKYWYIGKTTALDKDKLVPQFAAFAKRITDAGSTLFPQIVHPGPESICALKGIKPMGPSVNTNANGHVSREMTIEEIQKVIKQYGQAARRAEEAGCGGIALHAAHAYMLPGAFLSPLRNKRMDEYGGCIDNRARLILEIIEECRRNVSRDFPIVLRISGDERQAGGNSLEEMLYLAPKFEAAGVDMLEVSGGVQYEGLQNILPSHSMKIGMNVYEASEIKKVVNIPVFVVGKINDIRYAADLVERGLVDGVTLGRPLLADPDLPKKALENRFDDITPCGSCGGRCITPENPQHPVCKCHINPLVGREYDFPFNPTDKPKKLLVIGAGPGGM…	664	bile acid	d__Bacteria;p__Bacillota_A;c__Clostridia;o__Oscillospirales;f__Oscillospiraceae;g__Limivicinus;s__Limivicinus sp944385175
GCA_944385805.1_01603	MDMKNAKLFSPLKVGSLTLRNRVGMAPMSMDYEAKDGTVPKRLADIFVRRAEGGTGFVTIDAVTVDRKYQYIGKTTCLDSDDLVPQFAAFAKRVSDTGSALVPQIIHPGPESICGFRGIAPLGPSINTNANCHVSRPISVEEIHTIIKQFGQAARRAEEAGCGAVGLHCAHAYMLPGSFLSPLRNKRMDEYGGCIDTRARFVLEMIAEVRANVSPDFPIFLRVSGSERVEGGNSLEEMLYLAPKFEAAGVNLIEVSGGTQYEGLENIIPSHGKHIGMNVYEASEIKKVVNIPVFAVGKINDIRYAADIVERGLVDGVSMGRPLLADPDLCNKAIENRFDDITPCGSCGGSCITRTAERPQCRCHINPRVGFEYDYPDNPTDKPKKTLIIGAGPGGMFAA…	661	bile acid	d__Bacteria;p__Bacillota_A;c__Clostridia;o__Oscillospirales;f__Oscillospiraceae;g__Scatomorpha;s__Scatomorpha sp944385805
GCA_000153925.1_00519	MRTMFTPLKIAGMEVKNRTFMAPMSLGYESQDGTVNEKMEAYWLRRAQGGVGCIIVDATSVDPNVPYLGNTLCFRDEESIKKYKSFTDKVHSYGCKIIPQITHPGPESISAFFGVAPVASSSYPNSMGQMTRELTKEELPGIVALYAKASKNAKEAGFDGIELHCAHAYMLLGSFLSPLRNKRTDEYGGSLLNRARLLFEVLDAIKETCGEDFPIVLRMSGSERDPQGNTLEDMKRLIPYLEKHGVDCFEISGGTQYERCNKIIPCHGEEEFTNLKEARAIKAITAKPVITVGKILDAQLAEDVIETNEVDGVVLGRALLADPDFVEKAEEKRYDEIAPCAGCGVGCVGEQTKRRPASCVINPLAGRETEFEEKPAESEKNVLVVGAGIGGLAAARILA…	641	steroid hormone	d__Bacteria;p__Bacillota_A;c__Clostridia;o__Lachnospirales;f__Lachnospiraceae;g__Mediterraneibacter;s__Mediterraneibacter torques
GCA_000154285.1_00544	MKTMFTPLQIAGMEVKNRTFMAPMSLGYESQDGTVNEKMEAYWLRRAEGGVGCIIVDATSVDPSVPYLGNTLCFRSEESIQKYKHFTDKVHQYDCKIIPQITHPGPESVSAFYGVAPVASSVYPNSMGQMTRELAIEELPGIVDLYVKASLDAQRAGFDGIELHCAHAYMLLGSFLSPLRNKRTDAYGGSLLNRARLLFEVIDGIKEACGKDFPIILRMSGSEKDPQGNTLEDMKRLIPYLEKHGVDCFEISGGTQYERCNKIIPCHGEAEFTNLEEAKAIKSVATKPVITVGKILDARLAEDVLDAGEVDGVVIGRALLAEPDFVKKAEEARYDEIAPCAACGVGCVGEQTKRRPATCVINPIAGRELEFEFTQAEDIKNIVVVGAGIGGLAAARILA…	641	steroid hormone	d__Bacteria;p__Bacillota;c__Bacilli;o__Erysipelotrichales;f__Erysipelotrichaceae;g__Amedibacillus;s__Amedibacillus dolichus
GCA_000384195.1_00667	MKTMFTPLQIAGMEVKNRTFMAPMSLGYESQDGTINEKMEAYWLRRAQGGVGCIIVDATSVDPNVPYLGNTLCFRSEESIQKYKSFTDKVHEYGCKIIPQITHPGPESVSAFYGVAPLASSVYPNSMGQMTREVALEEIPGIIDLYVKASMDAKRAGFDGIELHCAHAYMLLGSFLSPLRNKRTDAYGGSLLNRARLLFEVIDGIKAACGKDFPIVLRMSGSERDLQGNTLEDMKRLIPYLEQHGVDCFEISGGTQYERCNKIIPCHGEAEFANLQEAKAIKAVATKPVITVGKILDAKLAEDVLDAGEVDGVVIGRALLADPDFVNKAQEERYDEIAPCAACGIGCVGEQTKRRPATCVINPTAGRELEFECTPTKEAKDIVVVGAGIGGLAAARILA…	641	steroid hormone	d__Bacteria;p__Bacillota;c__Bacilli;o__Erysipelotrichales;f__Erysipelotrichaceae;g__Allobaculum;s__Allobaculum stercoricanis
GCA_000403295.2_04500	MAKLFSEFTIGSMTMKNRTFMAPMSLGYGNPGGVPGEEQQAYWLARAKGGVGCIITDATSVDPNTPYLGNTLCFRDEESIAGYKAFTDKIHAYGAKIIPQITHPGPESISSFFGVTPVSSSGYKNSMRQDTRALEIEELPPIIEQYANASFQAKQAGFDGIELHCAHGYMLLGSFLSPLRNTRTDEYGGSLMNRARLLLEVVDTIKAKCGKEFPIILRMSGSEKVPGGNTVEDMMKLVPVLIEHGIDAFEISGGSQYEVPHKIMPSHGEEAGANVEEAVRIKSVSTVPVILVGKINTPELAQSLLEEGKADGIVLGRVLLADSEFVNKIREGRTEEIAPCAGCLVGCVGEQNKRRPASCVINPFLGKETKLSVVPAESPKKVAVVGGGIGGMAAARMAA…	640	steroid hormone	d__Bacteria;p__Bacillota_A;c__Clostridia;o__Lachnospirales;f__Lachnospiraceae;g__Schaedlerella;s__Schaedlerella sp000403295
GCA_000797495.1_05878	MKSKLFEELQIGSMKMKNRTFMAPMSLGYESQDGTVNERMQDYWLARAKGGTGCIILDALSVDTGVPYLGNTLCFRNEESIASYKEFTDKIHAYGTKIIPQITHPGPESVSAFFGAPPKASSVYINSMGQKTRELAIEEIPEIIAQYAQTSYQAKQAGFDGIELHCAHAYMLLGSFLSPMRNKRTDAYGGSLDNRARLLLEVIDAIKAKCGPDFPIVLRISGSERDEQGNTIEDMKYLVPKLIAHGIDAFEVSGGTQYERCNKIIPCHGERMGVNVPEAQELKKIATVPVIVVGKINDPAYAMYLTDSELVDGVVIGRALLSDPEFVNKAQAGRMDEIAPCASCGIGCIGEQTKRRPASCVINPALGREAEMELLPAKESKKVAVVGGGIGGMASARAF…	645	steroid hormone	d__Bacteria;p__Bacillota_A;c__Clostridia;o__Lachnospirales;f__Lachnospiraceae;g__Robinsoniella;s__Robinsoniella peoriensis
GCA_000821305.1_03111	MNSKLFEELQIGSMKLKNRTFMAPMSLGYESQDGTINETLEEYWVARAAGGVGCIILDALSVDPRVPYLGNTLSFRGEESIVAYKKFTDRIHQYGTKVIPQITHPGPESVSSFFGVTPVASSSYINSMGQVTRELMLEEIPNIIAQYAAAAYCAKQAGFDGIELHSAHAYMLLGSFLSPMRNKRTDRYGGSLDNRSRLLFEVIEAIKEKCGKEFPIVLRISGSERNEQGNTLEDIKYLVPRLIESGIDAFEVSGGTQYEKCNKIIPCHGEIRGLNVKEAEEIKKISTVPVIVVGKINEPTYAAYLVDSGKVDGVVIGRALLSDEEFVKKAEEGRIDEIAPCAACGIGCIGEQTKRRPASCVINPRLGKEKHLNLTKAEERKKVVVVGGGIAGMATARAM…	645	steroid hormone	d__Bacteria;p__Bacillota_A;c__Clostridia;o__Clostridiales;f__Clostridiaceae;g__Clostridium_J;s__Clostridium_J culturomicium
GCA_000953675.1_02044	MDNFKLYTPINIGNVEIKNRVLMAPMSLGYEEKDGNVSSRLKDFWVERARGGVGLIIVDAVTVDSSVPYLGFTISLGEDKFIPTFKDFVDEIHANGSKLFPQITHPGPESISWMFGKTPVASSNYINGLGKSVRELKVEEIEAIIELYGDAARRAKEAGCDGVEFHCAHAYMLAGSFLSPLRNKRTDCYGGNLDGRAKFAFDVIKNIKKKAGDDFPILMRISGDERVLGGNTLNDMLYLVPKFVEAGVDAFEISGGTQYELCWKIIPCHYESPGVNIKEAEAIKKVSKVPVFVVGKINDIKLGESLVERDVVDGVVFGRPLLADSQLVNKGFEGRYEDIRPCASCGGPCITRERSNPVAKCAINPELGREKEMAITEAKIKKNVVIVGGGPAGLETARI…	661	steroid hormone	d__Bacteria;p__Bacillota_A;c__Clostridia;o__Peptostreptococcales;f__Peptostreptococcaceae;g__Paraclostridium;s__Paraclostridium sordellii
GCA_001512835.1_01292	MLAGSFLSPLRNKRVDRYGGSLDNRARFLLEVIRNIKAKAGEDFPIVLRISGDERVPGGNTLEDMLYLVPRLEEAGIDAFEVSGGTQYELCWKIIPCHGEPAGVNLREARAIKQAATVPVLVVGKIFDPRFAAHIVDSGYADGVVMGRALLADPELPRKAAEGRFDDIAPCTGCGVGCVGEQMQMRPGSCVINPALGRESELEIRPAETKKKVLVIGGGLAGLEAARVASLRGHQVTLLEKEDRLGGQINLAAAAPFKQELTKWVVYLSGQVEKNGVKVELNREATPELVAQLKPDAVIVATGAKALIPPIKGVDKTQVVQGHEILKANEIITSGRVLIIGGGTVGCELAETLLHSALGPMEVTIVEMLPEVAADEIPNNRIPLLKRLAARGVAILTST…	475	steroid hormone	d__Bacteria;p__Bacillota_D;c__Dethiobacteria;o__DTU022;f__DTU022;g__DTU022;s__DTU022 sp001512835
GCA_003148945.1_01659	MSSKLFQELKIGSMTMKNAAFMAPMSLGYESQDGTVNEVLQEYWEARAKGGVGCIITDALSVDPNVPYLGNTLCFRSEESIESYRTFTDRIHKYGTKIIPQITHPGPESISAFMGIPPKASSTYINSMGQKTRELKKEELPAIIEQYAKTSYDAKRAGFDGIELHCAHAYMLLGSFLSPMRNKRTDEYGGSLDNRARLLFQVLDAIKEKCGRDFPVILRMSGSERNSQGNTLQDMLYLVPMLEKHGVDAFEISGGTQYEQCNKIIPCHGEVRGVNVPEAEAIKNVAKVPVIVVGKINEPSYAEYLVDSGKVDGVVIGRALLADPEFVGKAERGETDAIAPCTACVIGCVGEQSNRRHASCVINPALGREKEFCFTKSDTPKKTAVVGGGIGGMAAARAF…	646	steroid hormone	d__Bacteria;p__Bacillota_A;c__Clostridia;o__Lachnospirales;f__Lachnospiraceae;g__Murimonas;s__Murimonas intestini
GCA_003201875.1_01527	MKSRLSEALKIGSMTVKNGIFMAPMSLGYESPDGTVNETMQEYWLARARGGVGCIITDALSVDPDVPYLGNTLCFRNEESIASYRRFTDKIHECGARVIPQITHPGPESVSAFRGIPPMASSVYLNSMAQKTRAVTLEEIPGIIQKYAKGAYDAKRAGFDGIELHCAHAYMLLGSFLSPMRNKRTDRYGGSLDNRARLLCEVLDAIRDSCGPDFPIILRMSGSERDEQGNTLEDMKYLVPILERHGVDAFEISGGTQYERCNKIIPCHGEVQGVNVPEAEALKQVATVPVLVVGKIGEPRYAEYLVDSGKVDGVVLGRALIADPDFVKKMEAGDYDGIAPCAACAIGCVGEQTKRHPASCVINPAAGREKELELTKTERPKRVVIVGGGIGGMACARAC…	646	steroid hormone	d__Bacteria;p__Bacillota_A;c__Clostridia;o__Lachnospirales;f__Lachnospiraceae;g__Hungatella;s__Hungatella effluvii
GCA_003436425.1_00507	MTTLFDELQIGSMTLKNRTFMAPMSLGYGDQTGIPTFQEQAYWLERAKGEVGCIITDATSVDPNTPYLGNTLCFRSEESILEYKKFTDKIHAYGTKIIPQITHPGPESISSFFGVTPISSSGYLNSMYQQTRELKIEEIPNIISMYANTSYQAKQAGFDGIELHCAHGYMLLGSFLSPLKNKRTDAYGGDLMRRARLLFEVVEAIKLKCGDDFPIILRISGSEKIPGGNTIEDTLQLIPELEKRGVDAFEVSGGSQYELPNKIMPSHGEECATNLKEALRIKEISHVPVLLVGKINDAKLARSLVEEDKVDGIVLGRALLADPDFVKKTKEDKDAQIAPCTGCLAGCVGQQTKRLCGTCVINPFCGHEMEMKIEPSTSNKKVMIVGGGIGGLSAARMCS…	633	steroid hormone	d__Bacteria;p__Bacillota;c__Bacilli;o__Erysipelotrichales;f__Erysipelotrichaceae;g__Holdemanella;s__Holdemanella sp003436425
GCA_003458715.1_00286	MTTLFDELKIGSMKLKNCTFMAPMSLGYGDQTGIPTLQEQAYWLERAKGEVGCIITDATSVDPNTPYLGNTLCFRSEESIVEYKKFTDKIHEYGTKIIPQITHPGPESISSFFGVTPISSSGYLNSMYQQTRELKVEEIPNIISMYANTSYQAKQAGFDGIELHCAHGYMLLGSFLSPLKNKRTDEYGGDLMHRARLLFEVIEAIKSKCGAEFPIILRMSGSEKIAGGNTVEDMLQLIPELEKRGVDAFEISGGSQYELPNKIMPSHGEVCATNLEEALKIKEVSHVPVILVGKINDAKLARSLVEEEKVDGIVLGRALLADADFVKKVKEGKDCQIAPCTGCLVGCVGQQTKRLCGTCVINPFCGHEIEMKIEPSTSNKKIMVIGGGIGGLSAARMCA…	633	steroid hormone	d__Bacteria;p__Bacillota;c__Bacilli;o__Erysipelotrichales;f__Erysipelotrichaceae;g__Holdemanella;s__Holdemanella sp003458715
GCA_003481775.1_04032	MNSSKLFQPLTISTMKLRNATFMAPMSLGYESSDGCVNERMQAYWLERARGGVGCIILDALSVDPSVPYLGNTLCFRGEEAIASYKAFTDKIHEAGACIIPQITHPGPESISAFMGIPPVASSAYVNSMGQKTRALTIEELPKIIEQYAQTSLQAKLAGFDGIELHCAHAYMLLGSFLSPLRNKRCDAYGGSLDHRARLLFEVIDAIKAACGRDFPIILRMSGDEKDAQGNTVEDMCYLVPKLIAHGVDAFEISGGTQYERPNKIIPSHGEHEGVNVAQAARIREVSSVPVIVVGKVLDPAMAMDLVDKELVDGVVFGRALLADPYLVNKAAEDKLEEIAPCTGCVIGCVGEQTKRHPASCVINPACGKELEMRLLPAEQKKHVAVAGGGIAGMAAARV…	642	steroid hormone	d__Bacteria;p__Bacillota;c__Bacilli;o__Erysipelotrichales;f__Erysipelotrichaceae;g__Clostridium_AQ;s__Clostridium_AQ sp003481775
GCA_003885045.1_04439	MAKLFSEFTIGSMTMKNRTFMAPMSLGYGNPGGVPGEEQQAYWLARAKGGVGCIITDATSVDPNTPYLGNTLCFRDEESIAGYKAFTDKIHAYGAKIIPQITHPGPESISSFFGVTPVSSSGYKNSMRQDTRALEIEELPPIIEQYANASFQAKQAGFDGIELHCAHGYMLLGSFLSPLRNTRTDEYGGSLMNRARLLLEVVDAIKAKCGKEFPIILRMSGSEKVPGGNTVEDMMKLVPVLIEHGIDAFEISGGSQYEVPHKIMPSHGEEAGANVDEAVRIKSVSTVPVILVGKINTPELAQSLLEEGKADGIVLGRVLLADPEFVNKIREGRTEEIAPCAGCLVGCVGEQNKRHPASCVINPFLGKETKLSVVPAESPKKVAVVGGGIGGMAAARMAA…	640	steroid hormone	d__Bacteria;p__Bacillota_A;c__Clostridia;o__Lachnospirales;f__Lachnospiraceae;g__Schaedlerella;s__Schaedlerella arabinosiphila
GCA_009696175.1_01747	MTNLFTELKIGSMTLKNRTFMAPMSLGYGNPSGIPDASQQEYWLARAKGGVGCIITDATSVDPNTPYLGNTLCFRSDESIVAYKQFTDRIHEYGCKIIPQITHPGPESISSFFGVTPISSSGYLNSMWQPTRALTLEEIPGIIQMYAKASYQAKQAGFDGIELHCAHGYMLLGSFLSPLKNKRTDEYGGSLENRARLLIEVIDAIKEKCGKEFPIILRMSGSEKIEGGNTIEDTKQLIPILIEHGIDAFEVSGGSQYDAPNKIIPSHGEPCAVNLNEALEIRKISSVPVILVGKINSSELAKSLIDENKVDGVVLGRALLAEPEFVNKIKQNKENEIAPCASCLVGCVLEQNKKHKGACVINPFAGKEAILKLTPATTKKKIMIVGGGMGGLNASRYAA…	637	steroid hormone	d__Bacteria;p__Bacillota;c__Bacilli;o__Erysipelotrichales;f__Erysipelotrichaceae;g__Floccifex;s__Floccifex porci
GCA_009774255.1_01790	MSKLFSELKIGSMTMKNRTFMAPMSLGYGNPGGVPGEEQQAYWLARAKGGVGCIITDATTVDPNTPYLGNTLCFRDEGSIAGYKEFTDKIHAYGAKIIPQITHPGPESISSFFGVTPVSSSGYKNSMWQDTRALEIEELPPIIAQYAEASFQAKQAGFDGIELHCAHGYMLLGSFLSPLRNTRTDEYGGSLMNRARLLLEVVDAIKAKCGREFPIILRMSGSEKVPGGNTVEDMVRLVPVLIEHGIDAFEISGGSQYEVPNKIMPSHGEEAGANVEEAVRIRAVSTVPVIVVGKINTPKLAESLLEDDKVDGVVLGRVLLAEPEFVNKLQEGRIDEIAPCAGCLVGCVGEQNKRRPASCVINPFLGKETKLSVVPAETRKKVAVVGGGIGGMAAARMAA…	640	steroid hormone	d__Bacteria;p__Bacillota_A;c__Clostridia;o__Lachnospirales;f__Lachnospiraceae;g__Schaedlerella;s__Schaedlerella sp009774255
GCA_009911175.1_05491	MAKLFSEFTIGSMTMKNRTFMAPMSLGYGNPGGVPGEEQQAYWLARAKGGVGCIITDATSVDPNTPYLGNTLCFRDEESIAGYKAFTDKIHAYGAKIIPQITHPGPESISSFFGVTPVSSSGYKNSMRQDTRALEVEELPPIIEQYANASFQAKQAGFDGIELHCAHGYMLLGSFLSPLRNTRTDEYGGSLMNRARLLLEVVDAIKAKCGKEFPIILRMSGSEKVPGGNTVEDMMELVPVLIEHGIDAFEISGGSQYEVPHKIMPSHGEEAGANVEEAVRIKSVSTVPVILVGKINTPGLAQSLLEEDKADGIVLGRVLLADPEFVNKIREGRTEEIAPCAGCLVGCVGEQNKRRPASCVINPFLGKETKLSVVPAEPPKKVAVIGGGIGGMAAARMAA…	640	steroid hormone	d__Bacteria;p__Bacillota_A;c__Clostridia;o__Lachnospirales;f__Lachnospiraceae;g__Schaedlerella;s__Schaedlerella sp009911175
GCA_012317185.1_01042	MNNSKLFQPLTISTMKLRNATFMAPMSLGYESSDGCVNERMQAYWLERARGGVGCIILDALSVDPSVPYLGNTLCFRGEEAIASYKAFTDKIHEAGACIIPQITHPGPESISAFMGIPPVASSVYVNSMGQKTRALAIEELPNIIKQYAQTSLQAKQAGFDGIELHCAHAYMLLGSFLSPMRNKRCDAYGGSLDHRARLLFEVIDAIKEACGRDFPIILRISGDEKDAQGNTVEDMCCLVPKLIAHGVDAFEVSGGTQYERPNKIIPSHGEHEGVNVAQAARIREVSSVPVLVVGKVLDPAMAMELVDQKALDGVVFGRALLADPYLVNKAAEDKLEEIAPCTGCVIGCVGEQTKRHPASCVINPACGKELEMKLIPADKKKHVAVAGGGIAGMAAARV…	642	steroid hormone	d__Bacteria;p__Bacillota;c__Bacilli;o__Erysipelotrichales;f__Erysipelotrichaceae;g__Clostridium_AQ;s__Clostridium_AQ innocuum
GCA_012799055.1_00219	MTNTNLFAPLKIGTMEIKNRIAMAPMTLGFESKDGTINETLTNFWLERAKGGVGLIILDVVTVDSSVPYLGNTISLGDDNLIPSFKVFVDKIHKYGTKVIPQITHPGPESISWTYGVQPVGPSTYPNQFGQMVRELSTEEIKQIVEMYGDAARRAKEAGCDGVQLHCAHAYMLAGSFLSPLRNKRTDEYGGDLDGRAKFTLEIIKNMKEKAGEDFPIIMRISGDERVPGGNTINDMLYLIPKFIEAGVDGFEVSGGTQYEVCWKLIPCHGEEVGLNLREAKAIKDISTVPVLMVGKINSPQYANHIIKNKFVDGVVMGRALLSDPHLPNKAKDERFDDIAPCTSCGIGCISREEGQTTATCVINPTVGKEKEMTIIPAEDKKKVLIIGGGLAGLETARV…	646	steroid hormone	d__Bacteria;p__Bacillota_A;c__Clostridia;o__Tissierellales;f__Tepidimicrobiaceae;g__JAAZMA01;s__JAAZMA01 sp012799055
GCA_014337235.1_03086	MKSKLFEELTIGSMKLRNATFMAPMSLGYESQEGTVNDIMQEYWLARARGGVGCIILDALSVDPNFPYLGNTLCFRSEASIEHYKAFTDKIHEAGAKIIPQITHPGPESISAFMGIPPLASSVYLNSMAQKTRAVTLEEIPHIIELYAQASYNAKLAGFDGIELHCAHAYMLLGSFLSPLRNKRCDQYGGSLENRARLLLEVMDAIKERCGKDFPIILRISGDEKLDGGNHVSDICQLVPLLEAHGVDALEISGGTQYESPNKIIPSHGEIEGVNVAQAKAIKQVASIPVIVVGKITDPMMAMKIVDQDHLDGVVLGRSLLADENFVNKAKEGKYEEIAPCTGCVLGCVGEQTKRRHATCVINPSVGREKEMQIIPCTTKKHVAIAGGGIGGLAAARWA…	641	steroid hormone	d__Bacteria;p__Bacillota;c__Bacilli;o__Erysipelotrichales;f__Erysipelotrichaceae;g__NSJ-61;s__NSJ-61 sp003433845
GCA_015668515.1_00543	MDNFKLYTPINIGNVEIKNRVLMAPMSLGYEEKDGNVSSRLKDFWIERAKGGVGLIVVDAVTVDSSVPYLGFTISLGEDKFIPTFKEFVAEIHANGSKLFPQITHPGPESISWMFGKTPVASSNYINGLGKSVRELKVEEIESIIEQYGDAARRAKEAGCDGVEFHCAHAYMLAGSFLSPLRNKRTDCYGGNLDGRAKFALDVIKNIKKKAGDDFPILMRISGDERVLGGNTLNDMLYLVPKFVEAGIDAFEISGGTQYELCWKIIPCHYESPGVNIKEAEAIKKVSKVPVFVVGKINDIKLGENLVERDVVDGVVFGRPLLADPELVNKGFEGRYEDIRPCASCGGPCITRERSNPVAKCAINPELGREKEMAITEAKIKKNVVIVGGGPAGLETARI…	661	steroid hormone	d__Bacteria;p__Bacillota_A;c__Clostridia;o__Peptostreptococcales;f__Peptostreptococcaceae;g__Paraclostridium;s__Paraclostridium tenue
GCA_017161075.1_03306	MNASKLFQPLQISTMKLRNATFMAPMSLGYESSDGCVNERMQEYWLERARGGVGCIILDALSVDPSVPYLGNTLCFRNEEAIASYKAFTDKIHEAGACIIPQITHPGPESISAFMGIPPLASSVYVNSMGQKTREVKLEELPHIIELYANASLQAKQAGFDGIELHCAHAYMLLGSFLSPMRNKRCDAYGGSLDNRARLLFEVIDAIKAACGKDFPIILRMSGDEKDAQGNTVEDMCYLVPKLIEHGIDAFEISGGTQYERPNKIIPSHGEHEGVNVAEAEKIRRVSSVPVIVVGKILDPCMAMDLMDKGTVDGIVFGRALLADAALVKKAHEERFDEIAPCTGCVIGCVGEQTKRHPASCVINPACGKELEMKLVPAPIKKKVAVAGGGIAGMAAART…	642	steroid hormone	d__Bacteria;p__Bacillota;c__Bacilli;o__Erysipelotrichales;f__Erysipelotrichaceae;g__Clostridium_AQ;s__Clostridium_AQ sp000165065
GCA_017559185.1_00839	MAISKLYTPLQIGTHTLKNRVFMAPMSTGYEDPNGTINDVTYDYWVERAKGGVGAIYVDAVTIDTDVPYQTPETISLGGDEFIPTFKRLTDKCHEYGCSIFPQIAYMGAECCNGWFKGIPAVGPSAYHNAAGFMCREMRLDEIPAIIKKYGEAARRARLAGCDGVQLHAAHAYMMLGAFLSPLRNKRTDRYGGSLANRARLAIEVIKEVKSAAGSDFPVIMRISPSERTHGGLNITDWYQLIPMFEEAGVDMFEVSGGNPYQAYENLIPCHYGRPAANLEEAMAIKAIATVPVTTVGKVNDVRLAEALVAQGKVDGVTMGRPLLADPELINKGREGRYDDIAPCASCGGSCISRTKDDMHAHCHINPALGREKEWAIKPLEGEAKNVLVVGAGPAGLSA…	664	steroid hormone	d__Bacteria;p__Bacillota_A;c__Clostridia;o__Oscillospirales;f__Ruminococcaceae;g__RGIG7389;s__RGIG7389 sp017559185
GCA_018365455.1_04758	MNSKLFEELQIGTMKLKNRTFMAPMSLGYESQDGTVNERMQEYWLARAKGGTGCIILDALSVDPGVPYLGNTLCFRNEESIASYKQFTDKIHAYGTRIIPQITHPGPESVSAFFGAPPKASSVYINSMGQKTRALAIEEIPEIIAQYAQTSYQAKQAGFDGIELHCAHAYMLLGSFLSPMRNKRTDRYGGSLDNRARLLFEVIDAIKAKCGSDFPIVLRISGSERDEQGNTIEDIKYLVPRLIAHGIDAFEVSGGTQYERCNKIIPCHGERMGVNVPEAREIKKVSTVPVLVVGKINDPAYARYLTDSGQADGVVIGRALLSDPEFVNKAREGRTEEIAPCAACGIGCIGEQTKRRPASCVINPALGREAEMELLPAKEPKKVAVAGGGIGGMASARAF…	647	steroid hormone	d__Bacteria;p__Bacillota_A;c__Clostridia;o__Lachnospirales;f__Lachnospiraceae;g__Robinsoniella;s__Robinsoniella sp900555455
GCA_019052655.1_01549	MTTLFDELKIGSMILKNRTFMAPMSLGYGDQTGIPTLQEQAYWLERAKGEVGCIITDATSVDPNTPYLGNTLCFRSEESILEYKKFTDKIHAYGTKIIPQITHPGPESISSFFGVTPISSSGYLNSMYQQTRELKIEEIPNIISMYANTSYQAKQAGFDGIELHCAHGYMLLGSFLSPLKNKRTDEYGGNLMHRARLLFEVVEAIKSKCGDDFPIILRMSGSEKIPGGNTIEDTLQLIPELEKRGVDAFEISGGSQYELPNKIMPSHGEECATNLKEALRIKEISHVPVLLVGKINEAKLARSLVEEEKVDGIVLGRALLADPDFVKKAKEHKDAQIAPCTGCLAGCVGQQTKRLYGTCVINPFCGHEMEIKIEPTVSNKKIMIVGGGIGGLSTARMCS…	633	steroid hormone	d__Bacteria;p__Bacillota;c__Bacilli;o__Erysipelotrichales;f__Erysipelotrichaceae;g__Holdemanella;s__Holdemanella porci_A
GCA_019115305.1_00928	MAGLFEQLRIGSMTLKNRTFMAPMSLGYESQDGCVNQAMQDYWEARAKGGVGCIILDALSVDPRVPYLGNTLCFRSEESVAAFARFTQAIHAYGCKVIPQITHPGPESISAFFGVPPVASSSYLNSMGQKTRELTLEEIPGIIQAYARTALQAKQAGFDGIELHCAHAYMLLGSFLSPMRNKRTDCYGGCLENRARLLYEVLDAIKEACGRDFPVILRISGSERDPHGNTVEDIRSLVPSLIAHGVDAFEVSGGTQYEQCNKIIPCNGEPAALNLTEAKAIREVSTVPVILVGKINEPRLAMKLVEQDVDAVVLGRALISDPEFVNKTQQGRFDEIAPCAACGIGCIGEQTKRRKATCVINPAAGRERELAMTPCAQKKRVLVIGGGIGGMAAARYAAM…	643	steroid hormone	d__Bacteria;p__Bacillota_A;c__Clostridia;o__Oscillospirales;f__Ruminococcaceae;g__Anaerofilum;s__Anaerofilum excrementigallinarum
GCA_020025055.1_01121	MVETKLFTSLQIGSMTLRNRTFMAPMSLGYESQDGTVNERMQQYWLERAKGGVGCIILDALSVDPRMPYLGNTLCFRSEESIAQYKQFTDKIHAQGAKIIPQITHPGPESVIAFHGIAPLASSSYINSMGQQTRAVKLEEIPALIQQYAQCSLQAKQAGFDGIELHCAHGYMLLGSFLSPMRNKRCDAYGGSLWNRARLLFEVIDAIKETCGKDFPIILRISGDEKDAQGNSIDDICELVPALIEHGIDAFEISGGVQYEHPNKIIPSHGEKEGLNVEQARKIKSVSSVPVIVVGKILDPHMALNIVQQDYVDGVVLGRSLLADPYFVKKTEAKQFDEIAPCTGCVVGCVGEQTKRHPASCVINPFCGRECEWSITSTKDPKHIGIVGGGPAGMAAARI…	644	steroid hormone	d__Bacteria;p__Bacillota;c__Bacilli;o__Erysipelotrichales;f__Erysipelotrichaceae;g__Longicatena;s__Longicatena sp020025055
GCA_020443565.1_01767	MSKLFTEFSIGSMKLKNRTFMAPMSLGYESQDGSINEVMQEYWLERAKGGVGCIILDAVSVDPSVPYLGDTLSFRGPESIEKYKVFTDKVHEYGAKVIPQITHPGPESISSFFGVTPVASSTYINSMGQKTRALKLEEIPAIIEQYANAAFNAKLAGFDGIELHCAHAYMLLGSFLSPMRNKRIDEYGGSLDNRARLLFEVIDAIKEKCSKDFPVILRISGSEKDEQGNNVDDIKYLVNKLVEHGIDAFEISGGTQYEHCNKIIPCHGEKEGLNLPEAKAIKEVSKVPVIVVGKFVDPRLAMYVVDNDLVDGVVFGRALLADPELVNKAQNEKFDEIAPCATCAIGCIGEQIKRKPASCVINPALGRERELQIIPTEKEKNVVIVGGGIGGMAAARVLA…	644	steroid hormone	d__Bacteria;p__Bacillota_A;c__Clostridia;o__Clostridiales;f__Clostridiaceae;g__JAIZZN01;s__JAIZZN01 sp020443565
GCA_021769425.1_00155	MTNLFTELKIGSMTLKNRTFMAPMSLGYVNPDGVPGEEQQAYWLARAKGGVGCIITDATTVDPNTPYLGHTLCFQDESSIARYREFTDKIHSYGAKIIPQITHPGPESISSFSGVTPISSSGYKNSMGQDTRALELEEIPAIIAQYANASWQAQQAGFDGIELHCAHGYMLLGSFLSPLRNTRTDAYGGSLRNRARLLLEVVDAIKGKCGSDFPIILRISGSERAAGGNTVEDMMQLVPELIKHGIDAFEISGGVQYELPNKIIPSHGEKAGINVEEAAKIKSVSAVPVIVVGKINTPELAETVIEEGKADAVVLGRTLLAEPEFVNKIQEGRRDEIAPCAGCLVGCVGEQNKRRPASCVINPFAGKESRLSIEPAKISKKVAVVGGGIGGMAAARMAA…	640	steroid hormone	d__Bacteria;p__Bacillota_A;c__Clostridia;o__Lachnospirales;f__Lachnospiraceae;g__14-2;s__14-2 sp021769425
GCA_023408075.1_03184	MSYPHLFSPIDIGRMTVKNRIAMSPMSLRLNAPDGSVSDKLSNFWETRAKGGVGMIITDVLTVDPEYCYLGPTLSLGTEENMATMKRLTDTVHKYGTKIIPQLSHPGPDSLRGLLFQQEVVGPSQLVNKSYGTICRELSIDEIEATVEMYGDTAKKAREAGFDGVQFHCAHAYMLAGAFLSPIRNKRTDKYGGSLECRLRFPLEVIENIRTKAGEDFPIVVRMSGDELIEDGNHLEDMIVAARAFEQAGVAALEISGGVQPEFAHHIIPCTGQDRALNVHQAAEIKKAVTIPVLCVGKIHTAGLAESLIATGKIDMVVMGRALLSDPELPNKSMSGDIDNIAPCIGCGDGCIGSGAVEHATCGINPMAGEEKEMELIPAETPKNVVVVGGGPGGMMAAR…	645	steroid hormone	d__Bacteria;p__Bacillota_A;c__Clostridia;o__Christensenellales;f__SZUA-584;g__SZUA-584;s__SZUA-584 sp023408075
GCA_023656515.1_04381	MSKLFTPISIGSMTLKNRTFMAPMSLGYESQDGTVNEILEQYWVERAKGGVGCIILDALSVDPSVPYLGNTLCFRTPESIEKYKAFTDKIHQYGTKVIPQITHPGPESVSAFYGITPVASSCYINSMGQKTRELKLEEIPAIIEKYATASYNAKLAGFDGIELHSAHAYMLLGSFLSPMRNKRLDQYGGSLDNRARLLFEVIDAIKEKCGKDFPIILRISGSERDEQGNSVEDIKYLVPKLIEHGVDAFEISGGTQYEHCNKIIPCHGEKEGVNLPEAMEIKKVSAVPVIVVGKNVDARQVMNVVDNDLVDGVVLGRALLSDPELVNKAQSGRYDEIAPCATCGIGCVGQQIKRKPTSCVINPFLGRESSLKIVPAETKKSVVVVGAGIGGMATSRILA…	644	steroid hormone	d__Bacteria;p__Bacillota_A;c__Clostridia;o__Clostridiales;f__Clostridiaceae;g__Clostridium_AT;s__Clostridium_AT swellfunianum
GCA_025149285.1_01760	MKSRLLEELKIGSMTVKNAVFMAPMSLGYESPDGTVNETMQEYWLARARGGVGCIITDALSVDPDVPYLGNTLCFRNEESIASYRRFTDRIHEYGTKIIPQITHPGPESVSAFRGIPPVASSVYLNSMAQRTRAVTLEEIPGIIQKYAKGAYDARRAGFDGIELHCAHAYMLLGSFLSPMRNKRTDRYGGSLDNRARLLCEVLDAIREACGPDFPVILRMSGSERDEQGNTLEDMKYLVPVLERHGVAAFEISGGTQYERCNKIIPCHGEVQGVNVPEAEALHEAASVPVIVVGKINEPRFAGYLVDSGKVDGVVLGRALIADPDFVNKMEAGDYEGIAPCAACAIGCVGEQTKRHPASCVINPAAGREKELELTAAEQPKRVVIVGGGIGGMACARAF…	646	steroid hormone	d__Bacteria;p__Bacillota_A;c__Clostridia;o__Lachnospirales;f__Lachnospiraceae;g__Hungatella;s__Hungatella hathewayi
GCA_900002575.1_00180	MDNFKLYTPINIGNVEIKNRVLMAPMSLGYEEKDGNVSSRLQDFWIERAKGGVGLIVVDAVTVDSSVPYLGFTISLGEDKFIPKFKSFVDEIHANGSKLFPQITHPGPESISWMFGKTPVASSNYINSLGKSVRELKVEEIEAIVEQYGDAARRAKEAGCDGVEFHCAHAYMLAGSFLSPLRNKRTDCYGGNLDGRAKFAFDVIKNIKKKAGDDFPILMRISGDERVLGGNTLNDMLYLVPKFVEAGVDAFEISGGTQYELCWKIIPCHYESPGVNIKEAEAIKKVSKVPVFVVGKINDIKLGESLVERDVVDGVVFGRPLLADPELVNKGFEGRYEDIRPCASCGGPCITRERSNPVAKCAINPELGREKEMAITEAKIKKNVVIVGGGPAGLETARV…	661	steroid hormone	d__Bacteria;p__Bacillota_A;c__Clostridia;o__Peptostreptococcales;f__Peptostreptococcaceae;g__Romboutsia_C;s__Romboutsia_C hominis
GCA_900539655.1_01756	MNSKLFEELQIGTMKLKNRTFMAPMSLGYESQDGTVNERMQEYWLARAKGGTGCIILDALSVDPGVPYLGNTLCFRNEESIASYKEFTDKIHAYGTKIIPQITHPGPESVSAFFGAPPKASSVYINSMGQKTRALAIEEIPEIIAQYAQTSYQAKQAGFDGIELHCAHAYMLLGSFLSPMRNKRTDSYGGSLDNRARLLLEVIDAIKAKCGPDFPIVLRISGSERDEQGNTIEDMKYLVPQLIAHGIDAFEVSGGTQYERCNKIIPCHGERMGVNVPEAQELKKIATVPVIVVGKINDPAYAMYLTDSELVDGVVIGRALLSDPEFVNKAQASRMDEIAPCASCGIGCIGEQTKRRPASCVINPALGREAEMELLPAKEPKKVAVVGGGIGGMASARAF…	645	steroid hormone	d__Bacteria;p__Bacillota_A;c__Clostridia;o__Lachnospirales;f__Lachnospiraceae;g__Robinsoniella;s__Robinsoniella sp900539655
GCA_900540475.1_01449	MNSKLFEELQIGTMKLKNRTFMAPMSLGYESQDGTVNERMQEYWLARAKGGTGCIILDALSVDPGVPYLGNTLCFRNEEIIASYKQFTDKIHAYGTSIIPQITHPGPESVSAFFGVPPKASSVYINSMGQKTRALAIEEIPEIIAQYAQTSYQAKQAGFDGIELHCAHAYMLLGSFLSPMRNKRTDRYGGSLDNRARLLFEVINAIKAKCGSDFPIVLRISGSERDEQGNTIEDIKYLVPQLIAHGIDAFEVSGGTQYERCNKIIPCHGERMGVNVPEAREIKKVSTVPVIVVGKINDPAYARYLTDSGQADGVVIGRALLSDPEFVNKAREGRTEEIAPCAACGIGCIGEQTKRRPASCVINPALGREAEMELLPAKEPKKVAVAGGGIGGMASARAF…	645	steroid hormone	d__Bacteria;p__Bacillota_A;c__Clostridia;o__Lachnospirales;f__Lachnospiraceae;g__Robinsoniella;s__Robinsoniella sp900540475
GCA_900544395.1_00044	MKKMYTPLQIAGMEIKNRTFMAPMSLGYESQDGTVNEKMAGYWLRRAKGGVGCIIVDATSVDPKVPYLGNTLCFRDEESIKKYKSFTDQIHAYGCKIIPQITHPGPESVSAFYGIPPVASSAYPNSMAQMTRELAKEELPGIVALYAKASKAAKDAGFDGIELHCAHAYMLLGSFLSPLRNKRTDEYGGSLLNRARLLFEVLDAIKETCGTEFPIILRMSGSERDLQGNTVEDMKRLIPYLEQHGVDCFEISGGTQYERCNKIIPCHGEEEFTNLKEARELKAVATKPVITVGKILDAKLAEDVLEAEEVDGVVIGRALLADPDFVEKAKEGRYEEIAPCAACGVGCVGEQTKRRPASCVINPLAGRELEFEEQPAKEAKKVLVVGAGIAGLAAARILA…	641	steroid hormone	d__Bacteria;p__Bacillota_A;c__Clostridia;o__Lachnospirales;f__Lachnospiraceae;g__Ruminococcus_B;s__Ruminococcus_B sp900544395
GCA_900545805.1_00297	MEDMKNAIIFTPIQIGNRTFRNRIMMAPMTLSIESMDGTVSEELQKHYVERAEGGVGILEMDAVTVDLGYLYRGPTTCMDDDSYIAPFKEFTDKIHAAGGALFPQITHVGPESIIGYFGQNPPGPSVYINDNGHYTREIDKDEIKLIIKQYGEACKRAEQAGCDGIALHCGHAYMMPGSFLSPLRNFRSDEYGGNIDNRSRFVCEVIDEIRRNVSPGFPIIMRVSGSERYPGGNTLDDMLYILPKIVAHGIDALEISGGTQYEAPWTIIPSHGEPRGVNVKEATEIKKVVDVPVFVVGKIESVVYGAELVERGLVDGITLGRPLLADPDIVNKTYEGRLEDIAPCASCCGGCVGARNAEDQVAKCNINPRLGRESRFGRDLGKAEKSKKVLVIGAGPGG…	657	steroid hormone	d__Bacteria;p__Bacillota_A;c__Clostridia;o__Oscillospirales;f__Oscillospiraceae;g__F23-B02;s__F23-B02 sp900545805
GCA_900551775.1_02372	MADMRNAKIFQPIKIGGRTFKNRVMMAPMTLSIEAMDGGVSPELQQHYIERAEGGVAILEMDAVTVDLGYLYRGPTTCMDDDSYIPAFKEFTDKLHAAGGALFPQVTHPGPESIIGYFGQNPPGPSVYINDNGHYTREMDKDEIHAVIKQYGAACRRAELAGCDGISLHCAHAYMMPGAFLSPLRNFRSDEYGGSIDNRARFVCEVIDEIRRNVSPGFPIIMRVSGSERYPGGNTLDDMLYILPKIVAHGVDALEISGGTQYEAPWTIIPGHGEPRGANVHEASAIKQVVDVPVYVVGKIENLVYGNELIERGLVDGITLGRPLLADPDIVKKTYEGRLDDIAPCASCCGGCVSRTAEDQVAKCNINPRVCRETVYPRERGKADKRKKVLVIGGGPGGL…	656	steroid hormone	d__Bacteria;p__Bacillota_A;c__Clostridia;o__Peptostreptococcales;f__Anaerovoracaceae;g__Emergencia;s__Emergencia sp900551775
GCA_900626135.1_00550	MKSLFSTLKIGNMELKNRIAMAPMSLGYESEDGLINEKMSDYWEERAKGGTALIIVDAVTVDRSAPYLGNTTGLFDDSQIPSFKKFTDKIHAHGARVIPQITHPGPESISAFFGVTPVAPSVYPNALGNMTRELTIDEIKSIEEKYGQAALRAKKAGCDGIELHCAHAYMLAGAFLSPLRNKRTDIYGGSLDNRARFVFEVIDSIKEKAGEDFPIILRMSGDEKIPGGNTLDDMLYLVPKFIERGISAFEVSGGTQYEKPWNIIPCHGTEEFINLKEAKKIKEISSIPVITVGKINDPNLADNMIEKGYIDGVVIGRALLADSEFANKAKTGRIEDVAPCVGCGLGCIGEQSKRKPGTCVINPALGREKELEIKSTNKFKRVLVIGGGVAGLEAARVAA…	644	steroid hormone	d__Bacteria;p__Bacillota_A;c__Clostridia;o__Tissierellales;f__SIT17;g__Anaeromonas;s__Anaeromonas massiliensis
GCA_902363555.1_04179	MASKLFDELKIGSMTMRNATFMAPMSLGYESPDGTVNETLQEYWLARARGGVGCIITDALSVDPAVPYLGNTLCFRGEESIRKYGEFVDKIHREGAKIIPQVTHPGPESISAFYGVPPVASSVYLNSMGQKTRALAVEELPEIVNKYAQTAWNAKQAGFDGIELHCAHAYMLLGSFLSPMRNKRLDDYGGSLDNRARLLLEVLDAIKAACGDDFPVILRMSGTERSDQGNTLEDMKYLVPILEEHGVDAFEISGGTQYEACNKIIACHGEERGLNVPQAEAIKAVAKVPVIVVGKINEPEYAKYLMDSGKVDGVVIGRALLSDAEFVKKAQEGRNSEIAPCTACAIGCVGEQSKRHPASCVINPALGRETSLVLKPCGRSKKVAVVGGGIGGAAAARAF…	647	steroid hormone	d__Bacteria;p__Bacillota_A;c__Clostridia;o__Lachnospirales;f__Lachnospiraceae;g__Catenibacillus;s__Catenibacillus sp902363555
GCA_910575555.1_01232	MANLFTELKIGSMTLKNRTFMAPMSLGYVNPDGVPGEEQQAYWLARAKGGVGCIITDATTVDPNTPYLGHTLCFRDESSIARYREFTDKIHSYGAKIIPQITHPGPESICSFSGVTPVSSSGYKNSMGQDTRALEPEELPAIIAQYADASWQAKQAGFDGIELHCAHGYMLLGSFLSPLRNTRTDAYGGSLMNRARLLLETVDAIKEKCGADFPIILRISGSERAAGGNTVEDMIQLVPALIEHGVDAFEISGGVQYELPNKIIPSHGEKAGINVEEAAKIKSVSTVPVIVVGKINTPELAETVIREGKADAVVLGRALLAEPEFVHKIQEGRRDEIAPCAGCLVGCVGEQNKRRPASCVINPFAGKESRLSIEPAEISKKVAVIGGGIGGMAAARMAA…	640	steroid hormone	d__Bacteria;p__Bacillota_A;c__Clostridia;o__Lachnospirales;f__Lachnospiraceae;g__14-2;s__14-2 sp011960065
GCA_910584585.1_03041	MAKLFTELQIGSMTLKNRTFMAPMSLGYVNPDGVPGEEQQAYWLARAKGGVGCIITDATTVDPNTPYLGPTLCFREESSIARYKEFTNKIHSYGAKIIPQITHPGPESISSFSGVTPMSSSGYKNSMGQDTRALGTEELPAIIAQYAKASWQAKQSGFDGIELHCAHGYMLLGSFLSPLRNTRTDAYGGSLINRARLLLEVLDAIKETCGSDFPIILRISGSERISGGNTAEDMMQLVPTLIQHGADAFEISGGVQYELPNKIIPSHGEKAGINLEEAAKIKSVSTVPVLVVGKINTPELAETVIEEEKADAVVLGRALLADPEFVNKIQEDRRDEIAPCAGCLVGCVGEQNKRRPASCVINPFAGKESRLSIEPAEISKKVAVVGGGIGGMAAARLAA…	640	steroid hormone	d__Bacteria;p__Bacillota_A;c__Clostridia;o__Lachnospirales;f__Lachnospiraceae;g__14-2;s__14-2 sp910584585
GCA_944387205.1_00887	MEFCESKVFAPLKIGSMELKNRVGLAPMTLSCEDPNGFVSEIQRNFYKTRAAGGAGFIEMDAVTVDSAVPYRGPTTSMGDDRYIAPMKEVTDEIHAYGCKILAQIVHAGPESFMGFMGKNPPAPSVYMNDMGNMTRAIDAAEIPEIVKKFGQACRRAEAAGFDGVQLHCGHAYMLPGAFLSPLRNHRTDEYGGCLDNRARLMLEILAEVRRCVSPDFPIIMRISGDERYPGGNTLSDMLYLAPKFAAAGASAFEVSGGANYEEPWDIIPCHGCPVGINVPEATAIKKVVDVPVFVVGKINDIRYGADLVNKGLVDGIVMGRPFFAEPDLVNKAQAGNFEDIAPCASCGGCVSYDPDEGFSGPKCHINPRLFHELEYPMVPTEGPKKKVLVIGGGIGGME…	547	steroid hormone	d__Bacteria;p__Bacillota_A;c__Clostridia;o__Oscillospirales;f__Oscillospiraceae;g__CALXDZ01;s__CALXDZ01 sp944387205
