# Supplementary material for: Identification of gut bacteria reductases that biotransform steroid hormones
Source: Nat Commun. 2025 Jul 8;16:6285. doi: 10.1038/s41467-025-61425-6 (PMC12238238; doi:10.1038/s41467-025-61425-6)
Supplement: Supplementary file 5 — Supplementary Data 3 [file 41467_2025_61425_MOESM5_ESM.xlsx]

## Sheet: Supplementary Data 3
					Supplementary Table 3: Metagenomic sample information. Information about the metagenomic data analyzed in this study. The table includes the SRA run, sample ids, and associated study information, along with the read mapping count, and associated sample biological sex metadata.
Sample ID	PMID	Study ID	Country	Biological Sex	SRA Runs	Total Reads	3β-HSDH/I Mapped Reads	Δ4-3-ketosteroid 5β-reductase Mapped Reads	Δ6-RD(c2) Mapped Reads
alien-11-883-0	29242367	CosteaPI_2017	DEU	Male	ERR1728278,ERR1728279,ERR1728280,ERR1728281	23360662	0	102	74
alien2-11-0-0	29242367	CosteaPI_2017	DEU	Female	ERR1728212,ERR1728213,ERR1728214,ERR1728215	34013770	354	704	0
CCIS00281083ST-3-0	25432777	ZellerG_2014	FRA	Male	ERR478962,ERR478963	19306716	118	142	10
CCIS02124300ST-4-0	25432777	ZellerG_2014	FRA	Male	ERR478964,ERR478965,ERR478966,ERR478967	42137263	27	364	358
CCIS03473770ST-4-0	25432777	ZellerG_2014	FRA	Male	ERR478974,ERR478975	20260948	323	491	126
CCIS03857607ST-4-0	25432777	ZellerG_2014	FRA	Male	ERR478976,ERR478977,ERR478978,ERR478979	29916136	111	205	145
CCIS05314658ST-4-0	25432777	ZellerG_2014	FRA	Female	ERR478980,ERR478981,ERR478982,ERR478983	28450917	108	299	226
CCIS07277498ST-4-0	25432777	ZellerG_2014	FRA	Male	ERR478986,ERR478987,ERR478988,ERR478989	31508657	106	115	8
CCIS07648107ST-4-0	25432777	ZellerG_2014	FRA	Female	ERR478994,ERR478995,ERR478996,ERR478997	30984284	260	829	543
CCIS10706551ST-3-0	25432777	ZellerG_2014	FRA	Male	ERR479004,ERR479005	28851794	1381	1572	59
CCIS11362406ST-4-0	25432777	ZellerG_2014	FRA	Female	ERR479018,ERR479019,ERR479020,ERR479021	46571980	1051	4062	2
CCIS11558985ST-4-0	25432777	ZellerG_2014	FRA	Female	ERR479022,ERR479023	17477111	51	171	47
CCIS15794887ST-4-0	25432777	ZellerG_2014	FRA	Female	ERR479041,ERR479042	19325152	42	412	430
CCIS16326685ST-4-0	25432777	ZellerG_2014	FRA	Female	ERR479043,ERR479044	23994737	243	450	73
CCIS16383318ST-4-0	25432777	ZellerG_2014	FRA	Female	ERR479045,ERR479046,ERR479047,ERR479048	36236451	84	574	256
CCIS16561622ST-4-0	25432777	ZellerG_2014	FRA	Male	ERR479049,ERR479050,ERR479051,ERR479052	41276084	1940	2645	368
CCIS21126322ST-4-0	25432777	ZellerG_2014	FRA	Male	ERR479063,ERR479064	36153694	331	703	182
CCIS23164343ST-4-0	25432777	ZellerG_2014	FRA	Male	ERR479079,ERR479080,ERR479081,ERR479082	32279202	391	649	70
CCIS27304052ST-3-0	25432777	ZellerG_2014	FRA	Female	ERR479091,ERR479092	19439386	77	111	1
CCIS29210128ST-4-0	25432777	ZellerG_2014	FRA	Male	ERR479099,ERR479100	21598988	16	506	217
CCIS29688262ST-20-0	25432777	ZellerG_2014	FRA	Male	ERR479101,ERR479102	38851669	66	750	100
CCIS34604008ST-4-0	25432777	ZellerG_2014	FRA	Female	ERR479118,ERR479119,ERR479120,ERR479121	33722047	763	1205	221
CCIS36797902ST-4-0	25432777	ZellerG_2014	FRA	Male	ERR479132,ERR479133,ERR479134,ERR479135	19677485	94	1033	568
CCIS44093303ST-4-0	25432777	ZellerG_2014	FRA	Female	ERR479157,ERR479158,ERR479159,ERR479160	34536949	380	1204	810
CCIS45571137ST-3-0	25432777	ZellerG_2014	FRA	Female	ERR479167,ERR479168	14998040	22	121	72
CCIS50471204ST-4-0	25432777	ZellerG_2014	FRA	Female	ERR479203,ERR479204,ERR479205,ERR479206	38399436	193	1625	1219
CCIS51595129ST-4-0	25432777	ZellerG_2014	FRA	Female	ERR479209,ERR479210,ERR479211,ERR479212	27641136	118	392	48
CCIS63448910ST-4-0	25432777	ZellerG_2014	FRA	Female	ERR479259,ERR479260,ERR479261,ERR479262	29007332	4	264	150
CCIS63910149ST-4-0	25432777	ZellerG_2014	FRA	Female	ERR479267,ERR479268,ERR479269	7391848	44	45	22
CCIS64773582ST-4-0	25432777	ZellerG_2014	FRA	Female	ERR479270,ERR479271,ERR479272,ERR479273	43570047	128	272	29
CCIS64785924ST-20-0	25432777	ZellerG_2014	FRA	Female	ERR479274,ERR479275	5950650	92	193	19
CCIS74239020ST-4-0	25432777	ZellerG_2014	FRA	Male	ERR479294,ERR479295,ERR479296,ERR479297	28126122	278	2092	395
CCIS78100604ST-4-0	25432777	ZellerG_2014	FRA	Female	ERR479312,ERR479313,ERR479314,ERR479315	36586241	108	607	403
CCIS79210440ST-3-0	25432777	ZellerG_2014	FRA	Male	ERR479319,ERR479320	17336651	40	304	8
CCIS80834637ST-4-0	25432777	ZellerG_2014	FRA	Female	ERR479321,ERR479322,ERR479323,ERR479324	44826850	79	697	542
CCIS81139242ST-4-0	25432777	ZellerG_2014	FRA	Female	ERR479325,ERR479326	29836251	86	419	217
CCIS82507866ST-3-0	25432777	ZellerG_2014	FRA	Male	ERR479339,ERR479340	18253787	88	206	170
CCIS82944710ST-20-0	25432777	ZellerG_2014	FRA	Female	ERR479341,ERR479342	4215639	91	162	42
CCIS93040568ST-20-0	25432777	ZellerG_2014	FRA	Male	ERR479391,ERR479392	6436439	16	204	173
CCIS94417875ST-3-0	25432777	ZellerG_2014	FRA	Female	ERR479393,ERR479394	18111769	60	237	128
CCIS95097901ST-4-0	25432777	ZellerG_2014	FRA	Male	ERR479401,ERR479402,ERR479403,ERR479404	24038053	6	377	243
CCIS95409808ST-4-0	25432777	ZellerG_2014	FRA	Female	ERR479405,ERR479406,ERR479407,ERR479408	31512387	340	522	168
CCIS98482370ST-3-0	25432777	ZellerG_2014	FRA	Female	ERR479413,ERR479414	18275168	60	16	2
DHAK_HA	30698687	DhakanDB_2019	IND	Male	SRR5898946	5494581	4	0	0
DHAK_HAA	30698687	DhakanDB_2019	IND	Female	SRR5898947	5293158	4	2	0
DHAK_HAB	30698687	DhakanDB_2019	IND	Female	SRR5898917	5290981	2	4	0
DHAK_HAC	30698687	DhakanDB_2019	IND	Female	SRR5898916	5955239	17	21	10
DHAK_HAD	30698687	DhakanDB_2019	IND	Female	SRR5898915	7051904	7	76	2
DHAK_HAE	30698687	DhakanDB_2019	IND	Female	SRR5898914	6264066	0	4	0
DHAK_HAF	30698687	DhakanDB_2019	IND	Female	SRR5898913	5131807	0	0	0
DHAK_HAG	30698687	DhakanDB_2019	IND	Female	SRR5898912	4044481	4	4	0
DHAK_HAH	30698687	DhakanDB_2019	IND	Female	SRR5898911	4349657	4	21	12
DHAK_HAI	30698687	DhakanDB_2019	IND	Male	SRR5898910	8736926	0	0	0
DHAK_HAJ	30698687	DhakanDB_2019	IND	Female	SRR5898909	3079047	4	9	3
DHAK_HAK	30698687	DhakanDB_2019	IND	Female	SRR5898908	5320028	20	10	0
DHAK_HAL	30698687	DhakanDB_2019	IND	Female	SRR5898920	4631793	12	12	0
DHAK_HAM	30698687	DhakanDB_2019	IND	Female	SRR5898921	6485255	8	10	2
DHAK_HAN	30698687	DhakanDB_2019	IND	Female	SRR5898922	6565778	4	2	2
DHAK_HAO	30698687	DhakanDB_2019	IND	Female	SRR5898923	8459963	2	28	0
DHAK_HAP	30698687	DhakanDB_2019	IND	Male	SRR5898924	6172860	0	10	5
DHAK_HAR	30698687	DhakanDB_2019	IND	Male	SRR5898925	5089499	2	2	0
DHAK_HAT	30698687	DhakanDB_2019	IND	Male	SRR5898926	2974139	2	0	0
DHAK_HAU	30698687	DhakanDB_2019	IND	Male	SRR5898927	3253375	2	6	2
DHAK_HAV	30698687	DhakanDB_2019	IND	Male	SRR5898918	2678901	24	192	138
DHAK_HAX	30698687	DhakanDB_2019	IND	Male	SRR5898919	3396195	23	25	0
DHAK_HAZ	30698687	DhakanDB_2019	IND	Male	SRR5898991	3853599	0	4	0
DHAK_HB	30698687	DhakanDB_2019	IND	Male	SRR5898990	7765170	8	10	0
DHAK_HBA	30698687	DhakanDB_2019	IND	Male	SRR5898993	3256115	0	2	0
DHAK_HBB	30698687	DhakanDB_2019	IND	Male	SRR5898992	3795801	0	0	0
DHAK_HBC	30698687	DhakanDB_2019	IND	Male	SRR5898995	2410613	2	2	4
DHAK_HBD	30698687	DhakanDB_2019	IND	Male	SRR5898994	4517074	8	5	0
DHAK_HBE	30698687	DhakanDB_2019	IND	Female	SRR5898997	6688681	8	9	0
DHAK_HBF	30698687	DhakanDB_2019	IND	Female	SRR5898996	3088837	18	9	2
DHAK_HBG	30698687	DhakanDB_2019	IND	Female	SRR5898989	3863804	4	72	42
DHAK_HBH	30698687	DhakanDB_2019	IND	Female	SRR5898988	5049568	0	125	101
DHAK_HBI	30698687	DhakanDB_2019	IND	Female	SRR5899012	3803656	6	27	7
DHAK_HBJ	30698687	DhakanDB_2019	IND	Female	SRR5899013	3996057	0	6	0
DHAK_HBK	30698687	DhakanDB_2019	IND	Female	SRR5899010	3003528	8	1	0
DHAK_HBL	30698687	DhakanDB_2019	IND	Female	SRR5899011	3553398	6	8	0
DHAK_HBM	30698687	DhakanDB_2019	IND	Female	SRR5899016	5072497	45	79	10
DHAK_HBR	30698687	DhakanDB_2019	IND	Female	SRR5899017	2107988	34	2	0
DHAK_HBV	30698687	DhakanDB_2019	IND	Female	SRR5899014	3527650	6	20	6
DHAK_HBW	30698687	DhakanDB_2019	IND	Female	SRR5899015	3169524	0	15	1
DHAK_HBY	30698687	DhakanDB_2019	IND	Female	SRR5899008	2645667	0	2	0
DHAK_HBZ	30698687	DhakanDB_2019	IND	Female	SRR5899009	2921995	5	3	0
DHAK_HC	30698687	DhakanDB_2019	IND	Male	SRR5898961	6222418	2	3	4
DHAK_HCA	30698687	DhakanDB_2019	IND	Female	SRR5898960	3808529	46	99	27
DHAK_HCB	30698687	DhakanDB_2019	IND	Female	SRR5898959	2408974	2	2	0
DHAK_HCD	30698687	DhakanDB_2019	IND	Male	SRR5898958	4753580	0	2	2
DHAK_HCF	30698687	DhakanDB_2019	IND	Male	SRR5898965	3934209	2	2	2
DHAK_HCH	30698687	DhakanDB_2019	IND	Male	SRR5898964	3634553	22	0	0
DHAK_HCI	30698687	DhakanDB_2019	IND	Male	SRR5898963	3685976	4	18	2
DHAK_HCJ	30698687	DhakanDB_2019	IND	Male	SRR5898962	3384435	2	0	0
DHAK_HCK	30698687	DhakanDB_2019	IND	Male	SRR5898967	4907103	0	0	0
DHAK_HCL	30698687	DhakanDB_2019	IND	Female	SRR5898966	3674621	0	0	0
DHAK_HCM	30698687	DhakanDB_2019	IND	Female	SRR5898984	3672535	0	4	0
DHAK_HCN	30698687	DhakanDB_2019	IND	Male	SRR5898985	5034973	12	10	0
DHAK_HCO	30698687	DhakanDB_2019	IND	Female	SRR5898986	4617563	20	2	0
DHAK_HCQ	30698687	DhakanDB_2019	IND	Female	SRR5898980	2813427	0	0	0
DHAK_HCR	30698687	DhakanDB_2019	IND	Male	SRR5898981	3351763	4	4	2
DHAK_HCS	30698687	DhakanDB_2019	IND	Female	SRR5898982	2757742	2	0	0
DHAK_HCT	30698687	DhakanDB_2019	IND	Male	SRR5898983	4822298	0	8	20
DHAK_HCU	30698687	DhakanDB_2019	IND	Male	SRR5898978	5548341	0	0	0
DHAK_HCV	30698687	DhakanDB_2019	IND	Female	SRR5898979	5493653	8	2	0
DHAK_HCW	30698687	DhakanDB_2019	IND	Male	SRR5898955	3418654	16	0	0
DHAK_HCY	30698687	DhakanDB_2019	IND	Female	SRR5898954	2618697	34	0	0
DHAK_HCZ	30698687	DhakanDB_2019	IND	Male	SRR5898957	3926950	20	22	0
DHAK_HD	30698687	DhakanDB_2019	IND	Male	SRR5898956	6183434	2	4	8
DHAK_HDA	30698687	DhakanDB_2019	IND	Male	SRR5898951	3794690	0	2	0
DHAK_HDB	30698687	DhakanDB_2019	IND	Female	SRR5898950	2337992	30	0	0
DHAK_HDC	30698687	DhakanDB_2019	IND	Female	SRR5898953	5943762	2	18	0
DHAK_HDD	30698687	DhakanDB_2019	IND	Male	SRR5898952	2871374	0	19	27
DHAK_HDE	30698687	DhakanDB_2019	IND	Female	SRR5898949	4909902	0	19	13
DHAK_HDF	30698687	DhakanDB_2019	IND	Female	SRR5898948	3684582	0	0	0
DHAK_HE	30698687	DhakanDB_2019	IND	Male	SRR5898976	4359055	0	4	0
DHAK_HF	30698687	DhakanDB_2019	IND	Male	SRR5898977	7184975	2	14	0
DHAK_HG	30698687	DhakanDB_2019	IND	Male	SRR5898974	4275371	0	0	0
DHAK_HJ	30698687	DhakanDB_2019	IND	Male	SRR5898972	6209238	0	0	0
DHAK_HK	30698687	DhakanDB_2019	IND	Female	SRR5898973	3741954	0	2	0
DHAK_HL	30698687	DhakanDB_2019	IND	Male	SRR5898970	3918788	0	12	10
DHAK_HM	30698687	DhakanDB_2019	IND	Male	SRR5898971	5161739	0	250	24
DHAK_HN	30698687	DhakanDB_2019	IND	Male	SRR5898968	3218556	6	2	2
DHAK_HO	30698687	DhakanDB_2019	IND	Male	SRR5898969	5476516	0	2	2
DHAK_HP	30698687	DhakanDB_2019	IND	Male	SRR5899005	4626332	0	8	8
DHAK_HQ	30698687	DhakanDB_2019	IND	Female	SRR5899004	7576313	4	0	0
DHAK_HR	30698687	DhakanDB_2019	IND	Male	SRR5899007	4469997	0	0	5
DHAK_HS	30698687	DhakanDB_2019	IND	Male	SRR5899006	6697479	11	4	0
DHAK_HT	30698687	DhakanDB_2019	IND	Female	SRR5899001	3369557	10	16	0
DHAK_HU	30698687	DhakanDB_2019	IND	Female	SRR5899000	4305193	0	32	0
DHAK_HZ	30698687	DhakanDB_2019	IND	Female	SRR5898998	4436522	0	0	0
donald1-11-0-0	29242367	CosteaPI_2017	DEU	Male	ERR1728254,ERR1728255,ERR1728256,ERR1728257	32551189	173	192	32
donald1-11-7-0	29242367	CosteaPI_2017	DEU	Male	ERR1728073,ERR1728074,ERR1728075,ERR1728076,ERR1728077	19664498	62	79	21
donald2-11-7-0	29242367	CosteaPI_2017	DEU	Female	ERR1728146,ERR1728147,ERR1728148,ERR1728149	16272033	28	62	7
ERS006486	20203603	METHIT	Denmark	Female	ERR011255,ERR011256	12929540	20	45	2
ERS006487	20203603	METHIT	Denmark	Female	ERR011243,ERR011244	9589007	145	186	31
ERS006488	20203603	METHIT	Denmark	Female	ERR011150,ERR011151	14298093	51	274	189
ERS006489	20203603	METHIT	Denmark	Male	ERR011168,ERR011169	18386534	84	170	22
ERS006490	20203603	METHIT	Denmark	Male	ERR011160,ERR011161	13203067	61	146	74
ERS006491	20203603	METHIT	Denmark	Male	ERR011109,ERR011110,ERR011111	19360801	80	156	13
ERS006492	20203603	METHIT	Spain	Male	ERR011349,ERR011350	21523201	250	466	185
ERS006493	20203603	METHIT	Denmark	Male	ERR011249,ERR011250	18371148	95	355	124
ERS006494	20203603	METHIT	Denmark	Female	ERR011117,ERR011118,ERR011119,ERR011120,ERR011121,ERR011122,ERR011123	86779121	292	667	146
ERS006495	20203603	METHIT	Denmark	Female	ERR011204,ERR011205	20005867	125	458	56
ERS006496	20203603	METHIT	Denmark	Female	ERR011253,ERR011254	19185147	85	195	16
ERS006497	20203603	METHIT	Denmark	Female	ERR011099,ERR011100,ERR011101,ERR011102,ERR011103,ERR011104	77993187	344	887	213
ERS006498	20203603	METHIT	Denmark	Male	ERR011107,ERR011108	18834597	65	207	110
ERS006499	20203603	METHIT	Denmark	Female	ERR011142,ERR011143	12905642	85	141	36
ERS006500	20203603	METHIT	Denmark	Female	ERR011202,ERR011203	14155639	13	42	3
ERS006501	20203603	METHIT	Denmark	Female	ERR011194,ERR011195	12314017	67	201	39
ERS006503	20203603	METHIT	Denmark	Male	ERR011144,ERR011145	17370680	77	744	287
ERS006504	20203603	METHIT	Denmark	Male	ERR011162,ERR011163	14618167	71	139	35
ERS006505	20203603	METHIT	Denmark	Male	ERR011134,ERR011135	17396630	23	203	11
ERS006506	20203603	METHIT	Denmark	Female	ERR011220,ERR011221	17591428	66	131	28
ERS006507	20203603	METHIT	Denmark	Male	ERR011188,ERR011189	19086577	128	188	25
ERS006508	20203603	METHIT	Denmark	Female	ERR011222,ERR011223	17391401	69	332	211
ERS006510	20203603	METHIT	Spain	Female	ERR011345,ERR011346	17780267	151	232	16
ERS006511	20203603	METHIT	Denmark	Female	ERR011269,ERR011270	21768592	187	341	61
ERS006513	20203603	METHIT	Denmark	Male	ERR011210,ERR011211	13202581	109	305	93
ERS006514	20203603	METHIT	Denmark	Female	ERR011265,ERR011266	21651506	130	209	28
ERS006516	20203603	METHIT	Denmark	Male	ERR011190,ERR011191	13225297	99	199	45
ERS006517	20203603	METHIT	Denmark	Female	ERR011247,ERR011248	18589561	83	365	152
ERS006519	20203603	METHIT	Denmark	Female	ERR011261,ERR011262	18301592	178	402	12
ERS006524	20203603	METHIT	Spain	Female	ERR011325,ERR011326	17474278	254	514	115
ERS006525	20203603	METHIT	Denmark	Male	ERR011186,ERR011187	17401107	84	138	38
ERS006526	20203603	METHIT	Spain	Male	ERR011315,ERR011316	19412346	84	155	20
ERS006527	20203603	METHIT	Denmark	Male	ERR011158,ERR011159	12993812	70	187	22
ERS006528	20203603	METHIT	Denmark	Female	ERR011230,ERR011231	16140370	98	170	16
ERS006529	20203603	METHIT	Denmark	Female	ERR011196,ERR011197	15153241	32	64	16
ERS006530	20203603	METHIT	Denmark	Female	ERR011234,ERR011235	18979981	106	347	42
ERS006531	20203603	METHIT	Denmark	Female	ERR011174,ERR011175	17449340	350	585	114
ERS006532	20203603	METHIT	Denmark	Male	ERR011182,ERR011183	15303380	137	195	24
ERS006533	20203603	METHIT	Denmark	Female	ERR011156,ERR011157	12547071	78	150	30
ERS006534	20203603	METHIT	Denmark	Female	ERR011087,ERR011088	22020550	31	51	17
ERS006535	20203603	METHIT	Denmark	Male	ERR011232,ERR011233	18133690	89	122	14
ERS006536	20203603	METHIT	Denmark	Female	ERR011226,ERR011227	17731573	57	96	15
ERS006537	20203603	METHIT	Denmark	Female	ERR011138,ERR011139	17673616	286	379	48
ERS006538	20203603	METHIT	Denmark	Male	ERR011166,ERR011167	8291545	59	74	26
ERS006539	20203603	METHIT	Spain	Female	ERR011317,ERR011318	19082878	124	217	22
ERS006540	20203603	METHIT	Denmark	Female	ERR011114,ERR011115,ERR011116	26242365	128	321	60
ERS006541	20203603	METHIT	Denmark	Male	ERR011267,ERR011268	16188170	79	200	29
ERS006542	20203603	METHIT	Denmark	Male	ERR011245,ERR011246	16766371	126	346	29
ERS006544	20203603	METHIT	Denmark	Female	ERR011126,ERR011127,ERR011128	23697566	184	640	482
ERS006545	20203603	METHIT	Spain	Female	ERR011339,ERR011340	20045369	172	277	31
ERS006547	20203603	METHIT	Denmark	Female	ERR011178,ERR011179	17205019	103	161	12
ERS006548	20203603	METHIT	Denmark	Male	ERR011129,ERR011130	15956611	415	499	24
ERS006549	20203603	METHIT	Denmark	Male	ERR011228,ERR011229	16191124	111	224	11
ERS006550	20203603	METHIT	Denmark	Male	ERR011208,ERR011209	20313254	382	546	59
ERS006551	20203603	METHIT	Denmark	Male	ERR011206,ERR011207	19377828	73	178	27
ERS006552	20203603	METHIT	Denmark	Male	ERR011112,ERR011113	19333929	100	221	8
ERS006553	20203603	METHIT	Denmark	Female	ERR011089,ERR011090,ERR011091	22550804	129	333	112
ERS006554	20203603	METHIT	Denmark	Male	ERR011239,ERR011240	18107673	240	326	103
ERS006555	20203603	METHIT	Denmark	Female	ERR011263,ERR011264	19496095	77	143	43
ERS006556	20203603	METHIT	Denmark	Male	ERR011170,ERR011171	18643734	163	492	93
ERS006557	20203603	METHIT	Denmark	Female	ERR011131,ERR011132,ERR011133	22330286	123	258	79
ERS006558	20203603	METHIT	Denmark	Male	ERR011136,ERR011137	17558002	23	78	22
ERS006559	20203603	METHIT	Spain	Male	ERR011309,ERR011310	19758705	152	137	42
ERS006560	20203603	METHIT	Denmark	Male	ERR011097,ERR011098	19379460	102	136	7
ERS006561	20203603	METHIT	Denmark	Female	ERR011236,ERR011237,ERR011238	30793743	131	310	156
ERS006562	20203603	METHIT	Denmark	Male	ERR011218,ERR011219	19779364	60	285	88
ERS006564	20203603	METHIT	Denmark	Female	ERR011214,ERR011215	19851802	85	292	96
ERS006565	20203603	METHIT	Denmark	Female	ERR011212,ERR011213	17844323	101	176	36
ERS006566	20203603	METHIT	Spain	Female	ERR011305,ERR011306	11158108	59	429	199
ERS006568	20203603	METHIT	Denmark	Female	ERR011164,ERR011165	16533543	71	135	19
ERS006569	20203603	METHIT	Denmark	Female	ERR011251,ERR011252	15203344	31	81	41
ERS006570	20203603	METHIT	Denmark	Male	ERR011146,ERR011147	18037081	119	111	11
ERS006571	20203603	METHIT	Denmark	Female	ERR011152,ERR011153	18067764	226	257	75
ERS006573	20203603	METHIT	Denmark	Female	ERR011257,ERR011258	13397493	259	1113	571
ERS006574	20203603	METHIT	Spain	Female	ERR011311,ERR011312	20359351	37	167	108
ERS006575	20203603	METHIT	Spain	Female	ERR011343,ERR011344	20832570	69	180	27
ERS006578	20203603	METHIT	Denmark	Female	ERR011200,ERR011201	12199911	72	191	17
ERS006579	20203603	METHIT	Denmark	Male	ERR011198,ERR011199	21261577	151	470	66
ERS006580	20203603	METHIT	Denmark	Male	ERR011176,ERR011177	18427232	213	430	145
ERS006581	20203603	METHIT	Denmark	Male	ERR011216,ERR011217	17493340	103	523	418
ERS006584	20203603	METHIT	Denmark	Female	ERR011259,ERR011260	17670607	239	250	37
ERS006585	20203603	METHIT	Denmark	Female	ERR011148,ERR011149	12669527	43	91	8
ERS006586	20203603	METHIT	Denmark	Male	ERR011092,ERR011093,ERR011094	24055645	44	151	53
ERS006587	20203603	METHIT	Spain	Female	ERR011337,ERR011338	19388064	162	318	29
ERS006588	20203603	METHIT	Denmark	Male	ERR011224,ERR011225	18944471	236	433	59
ERS006589	20203603	METHIT	Denmark	Male	ERR011095,ERR011096	19912387	74	304	33
ERS006590	20203603	METHIT	Denmark	Female	ERR011241,ERR011242	18733335	227	506	157
ERS006592	20203603	METHIT	Denmark	Female	ERR011192,ERR011193	13366929	53	319	225
ERS006593	20203603	METHIT	Denmark	Female	ERR011271,ERR011272	24722205	227	403	23
ERS006594	20203603	METHIT	Spain	Male	ERR011347,ERR011348	22476202	374	790	260
ERS006596	20203603	METHIT	Denmark	Female	ERR011154,ERR011155	15360074	43	121	14
ERS006597	20203603	METHIT	Denmark	Female	ERR011140,ERR011141	18575559	103	205	41
ERS006599	20203603	METHIT	Spain	Female	ERR011319,ERR011320	17118211	133	208	39
ERS006600	20203603	METHIT	Denmark	Male	ERR011124,ERR011125	19905448	58	488	224
ERS006601	20203603	METHIT	Denmark	Male	ERR011105,ERR011106	18305738	87	270	210
ERS006602	20203603	METHIT	Spain	Male	ERR011323,ERR011324	17055164	341	565	81
ERS006604	20203603	METHIT	Denmark	Male	ERR011172,ERR011173	19267717	93	199	23
ERS006607	20203603	METHIT	Denmark	Male	ERR011184,ERR011185	19407418	165	140	21
ERS006608	20203603	METHIT	Denmark	Male	ERR011180,ERR011181	19295966	85	429	305
G88690	27984736	SchirmerM_2016	NLD	Female	SRR5127642	12974055	161	188	1
G88691	27984736	SchirmerM_2016	NLD	Male	SRR5127802	12778250	236	415	189
G88692	27984736	SchirmerM_2016	NLD	Female	SRR5127486	13634671	95	188	82
G88693	27984736	SchirmerM_2016	NLD	Male	SRR5127665	14472632	48	479	446
G88700	27984736	SchirmerM_2016	NLD	Female	SRR5127537	16136521	28	23	2
G88701	27984736	SchirmerM_2016	NLD	Male	SRR5127838	20377309	8	311	237
G88703	27984736	SchirmerM_2016	NLD	Male	SRR5127861	13499746	19	1224	433
G88704	27984736	SchirmerM_2016	NLD	Male	SRR5127828	14962276	114	181	6
G88705	27984736	SchirmerM_2016	NLD	Female	SRR5127615	16614097	26	27	1
G88710	27984736	SchirmerM_2016	NLD	Female	SRR5127770	14038853	145	213	23
G88711	27984736	SchirmerM_2016	NLD	Male	SRR5127416	12118600	176	303	13
G88712	27984736	SchirmerM_2016	NLD	Male	SRR5127723	13207597	179	1009	16
G88713	27984736	SchirmerM_2016	NLD	Female	SRR5127808	6783910	9	11	4
G88718	27984736	SchirmerM_2016	NLD	Male	SRR5127529	9738526	47	308	16
G88720	27984736	SchirmerM_2016	NLD	Male	SRR5127777	12950547	321	651	96
G88721	27984736	SchirmerM_2016	NLD	Male	SRR5127493	8927968	181	233	5
G88722	27984736	SchirmerM_2016	NLD	Female	SRR5127536	12363180	109	207	0
G88723	27984736	SchirmerM_2016	NLD	Male	SRR5127431	11971905	276	630	38
G88724	27984736	SchirmerM_2016	NLD	Female	SRR5127847	10070185	202	205	3
G88725	27984736	SchirmerM_2016	NLD	Female	SRR5127540	13145663	16	48	8
G88726	27984736	SchirmerM_2016	NLD	Male	SRR5127789	8651930	6	43	31
G88728	27984736	SchirmerM_2016	NLD	Male	SRR5127510	11794018	54	113	16
G88729	27984736	SchirmerM_2016	NLD	Male	SRR5127606	9003841	149	207	2
G88731	27984736	SchirmerM_2016	NLD	Female	SRR5127458	14491805	191	243	56
G88732	27984736	SchirmerM_2016	NLD	Female	SRR5127504	10557333	40	109	20
G88734	27984736	SchirmerM_2016	NLD	Female	SRR5127862	10145119	22	182	154
G88736	27984736	SchirmerM_2016	NLD	Female	SRR5127813	11958709	218	282	4
G88737	27984736	SchirmerM_2016	NLD	Female	SRR5127690	11137976	4	141	107
G88738	27984736	SchirmerM_2016	NLD	Female	SRR5127714	9276492	16	34	2
G88740	27984736	SchirmerM_2016	NLD	Male	SRR5127481	11339033	115	233	101
G88746	27984736	SchirmerM_2016	NLD	Male	SRR5127784	17801585	473	687	0
G88748	27984736	SchirmerM_2016	NLD	Female	SRR5127663	13406791	24	625	674
G88749	27984736	SchirmerM_2016	NLD	Female	SRR5127771	17153814	4	16	4
G88751	27984736	SchirmerM_2016	NLD	Female	SRR5127548	14542724	87	236	4
G88755	27984736	SchirmerM_2016	NLD	Female	SRR5127637	14095935	56	90	2
G88757	27984736	SchirmerM_2016	NLD	Female	SRR5127731	13252178	32	36	3
G88759	27984736	SchirmerM_2016	NLD	Female	SRR5127600	14524916	176	563	321
G88760	27984736	SchirmerM_2016	NLD	Male	SRR5127759	13851670	287	703	167
G88761	27984736	SchirmerM_2016	NLD	Male	SRR5127494	11422181	153	214	43
G88762	27984736	SchirmerM_2016	NLD	Male	SRR5127459	12052389	153	314	38
G88763	27984736	SchirmerM_2016	NLD	Female	SRR5127803	12181922	22	84	50
G88764	27984736	SchirmerM_2016	NLD	Female	SRR5127857	16550307	172	170	67
G88765	27984736	SchirmerM_2016	NLD	Female	SRR5127614	17759896	170	238	0
G88766	27984736	SchirmerM_2016	NLD	Male	SRR5127755	12157606	68	240	62
G88767	27984736	SchirmerM_2016	NLD	Male	SRR5127856	13322212	56	449	319
G88768	27984736	SchirmerM_2016	NLD	Female	SRR5127491	13467894	83	602	27
G88769	27984736	SchirmerM_2016	NLD	Female	SRR5127565	15021211	40	138	15
G88770	27984736	SchirmerM_2016	NLD	Male	SRR5127786	11230634	178	232	60
G88771	27984736	SchirmerM_2016	NLD	Female	SRR5127576	12640242	29	42	3
G88773	27984736	SchirmerM_2016	NLD	Female	SRR5127798	17265841	322	324	16
G88774	27984736	SchirmerM_2016	NLD	Male	SRR5127394	20078794	99	1051	6
G88776	27984736	SchirmerM_2016	NLD	Female	SRR5127556	12346790	4	29	3
G88778	27984736	SchirmerM_2016	NLD	Female	SRR5127609	15507032	34	30	0
G88779	27984736	SchirmerM_2016	NLD	Female	SRR5127674	16311857	80	90	10
G88780	27984736	SchirmerM_2016	NLD	Female	SRR5127589	16274168	143	930	664
G88781	27984736	SchirmerM_2016	NLD	Male	SRR5127671	13842847	454	763	326
G88782	27984736	SchirmerM_2016	NLD	Male	SRR5127531	12796812	53	444	289
G88783	27984736	SchirmerM_2016	NLD	Male	SRR5127515	10635876	188	470	280
G88784	27984736	SchirmerM_2016	NLD	Female	SRR5127788	13950388	145	877	56
G88785	27984736	SchirmerM_2016	NLD	Female	SRR5127715	10451723	30	237	111
G88786	27984736	SchirmerM_2016	NLD	Male	SRR5127804	10906113	0	16	10
G88787	27984736	SchirmerM_2016	NLD	Male	SRR5127521	12933924	297	757	340
G88788	27984736	SchirmerM_2016	NLD	Female	SRR5127842	13767194	69	105	0
G88789	27984736	SchirmerM_2016	NLD	Male	SRR5127523	15928284	120	77	10
G88790	27984736	SchirmerM_2016	NLD	Male	SRR5127437	19612480	15	951	747
G88791	27984736	SchirmerM_2016	NLD	Male	SRR5127829	11424183	222	396	63
G88792	27984736	SchirmerM_2016	NLD	Female	SRR5127794	12309660	65	155	93
G88793	27984736	SchirmerM_2016	NLD	Female	SRR5127775	11589762	81	96	2
G88794	27984736	SchirmerM_2016	NLD	Male	SRR5127776	15446246	73	160	49
G88795	27984736	SchirmerM_2016	NLD	Male	SRR5127703	15999255	402	1012	440
G88796	27984736	SchirmerM_2016	NLD	Female	SRR5127567	22030643	267	572	158
G88797	27984736	SchirmerM_2016	NLD	Male	SRR5127774	15708696	84	472	405
G88798	27984736	SchirmerM_2016	NLD	Male	SRR5127724	26600975	1547	2385	334
G88801	27984736	SchirmerM_2016	NLD	Male	SRR5127608	23605774	485	824	142
G88802	27984736	SchirmerM_2016	NLD	Female	SRR5127765	9146084	79	102	11
G88806	27984736	SchirmerM_2016	NLD	Female	SRR5127593	11174637	11	14	3
G88808	27984736	SchirmerM_2016	NLD	Female	SRR5127461	10671822	0	165	121
G88810	27984736	SchirmerM_2016	NLD	Male	SRR5127749	14058952	14	174	87
G88811	27984736	SchirmerM_2016	NLD	Female	SRR5127778	13172538	29	95	49
G88812	27984736	SchirmerM_2016	NLD	Male	SRR5127809	11610162	112	1387	16
G88813	27984736	SchirmerM_2016	NLD	Male	SRR5127817	16169274	22	582	477
G88814	27984736	SchirmerM_2016	NLD	Female	SRR5127554	13262942	14	49	5
G88816	27984736	SchirmerM_2016	NLD	Male	SRR5127860	15399422	152	620	345
G88819	27984736	SchirmerM_2016	NLD	Male	SRR5127705	15266744	62	748	559
G88820	27984736	SchirmerM_2016	NLD	Male	SRR5127816	13316963	11	1834	929
G88821	27984736	SchirmerM_2016	NLD	Male	SRR5127643	15570738	66	454	83
G88823	27984736	SchirmerM_2016	NLD	Female	SRR5127426	13375120	263	304	7
G88825	27984736	SchirmerM_2016	NLD	Female	SRR5127402	15291983	102	134	43
G88826	27984736	SchirmerM_2016	NLD	Female	SRR5127688	11041087	41	225	2
G88828	27984736	SchirmerM_2016	NLD	Female	SRR5127514	11141070	179	425	259
G88830	27984736	SchirmerM_2016	NLD	Female	SRR5127658	22618492	30	59	0
G88831	27984736	SchirmerM_2016	NLD	Female	SRR5127851	11992161	92	142	2
G88834	27984736	SchirmerM_2016	NLD	Male	SRR5127602	11183914	40	138	81
G88835	27984736	SchirmerM_2016	NLD	Male	SRR5127607	14299767	239	396	21
G88836	27984736	SchirmerM_2016	NLD	Female	SRR5127733	18520885	167	239	12
G88837	27984736	SchirmerM_2016	NLD	Female	SRR5127717	12773111	22	294	99
G88838	27984736	SchirmerM_2016	NLD	Female	SRR5127482	15881229	7	22	0
G88839	27984736	SchirmerM_2016	NLD	Male	SRR5127549	12676560	346	914	477
G88840	27984736	SchirmerM_2016	NLD	Female	SRR5127846	12487965	469	570	0
G88842	27984736	SchirmerM_2016	NLD	Male	SRR5127837	12057794	224	244	31
G88844	27984736	SchirmerM_2016	NLD	Male	SRR5127611	17872718	34	49	7
G88845	27984736	SchirmerM_2016	NLD	Female	SRR5127446	15364208	71	87	1
G88846	27984736	SchirmerM_2016	NLD	Male	SRR5127495	14494564	141	260	95
G88847	27984736	SchirmerM_2016	NLD	Male	SRR5127618	15208047	62	149	54
G88848	27984736	SchirmerM_2016	NLD	Female	SRR5127630	9425078	88	150	107
G88849	27984736	SchirmerM_2016	NLD	Female	SRR5127603	16811300	353	377	58
G88851	27984736	SchirmerM_2016	NLD	Female	SRR5127696	12618425	62	82	15
G88852	27984736	SchirmerM_2016	NLD	Male	SRR5127735	11389298	109	608	194
G88853	27984736	SchirmerM_2016	NLD	Female	SRR5127412	15621731	173	474	31
G88854	27984736	SchirmerM_2016	NLD	Male	SRR5127700	10092051	10	53	7
G88855	27984736	SchirmerM_2016	NLD	Male	SRR5127730	14143032	54	242	85
G88856	27984736	SchirmerM_2016	NLD	Female	SRR5127551	16361808	284	706	151
G88857	27984736	SchirmerM_2016	NLD	Male	SRR5127677	8527613	99	218	30
G88858	27984736	SchirmerM_2016	NLD	Male	SRR5127409	10452241	37	84	23
G88859	27984736	SchirmerM_2016	NLD	Female	SRR5127594	13523811	357	567	71
G88861	27984736	SchirmerM_2016	NLD	Male	SRR5127558	13316233	192	556	0
G88862	27984736	SchirmerM_2016	NLD	Female	SRR5127526	11416649	67	168	53
G88863	27984736	SchirmerM_2016	NLD	Male	SRR5127580	12843102	228	380	24
G88864	27984736	SchirmerM_2016	NLD	Female	SRR5127710	8652567	75	294	198
G88866	27984736	SchirmerM_2016	NLD	Male	SRR5127574	12207461	275	361	4
G88867	27984736	SchirmerM_2016	NLD	Female	SRR5127704	10044230	89	143	2
G88869	27984736	SchirmerM_2016	NLD	Female	SRR5127547	9419703	100	130	19
G88870	27984736	SchirmerM_2016	NLD	Male	SRR5127651	14198548	216	451	150
G88871	27984736	SchirmerM_2016	NLD	Female	SRR5127633	14808464	66	429	2
G88872	27984736	SchirmerM_2016	NLD	Male	SRR5127443	16419385	434	1378	4
G88873	27984736	SchirmerM_2016	NLD	Female	SRR5127577	9951640	10	63	147
G88876	27984736	SchirmerM_2016	NLD	Female	SRR5127573	11373440	133	196	61
G88877	27984736	SchirmerM_2016	NLD	Male	SRR5127732	16311901	47	180	0
G88878	27984736	SchirmerM_2016	NLD	Female	SRR5127454	11194360	3	101	61
G88879	27984736	SchirmerM_2016	NLD	Male	SRR5127588	12794737	26	143	97
G88880	27984736	SchirmerM_2016	NLD	Male	SRR5127487	11669350	150	616	358
G88881	27984736	SchirmerM_2016	NLD	Female	SRR5127484	14292143	219	352	20
G88882	27984736	SchirmerM_2016	NLD	Male	SRR5127467	20618686	89	2332	1913
G88883	27984736	SchirmerM_2016	NLD	Female	SRR5127616	11015631	63	87	1
G88884	27984736	SchirmerM_2016	NLD	Female	SRR5127760	17231573	256	157	0
G88885	27984736	SchirmerM_2016	NLD	Male	SRR5127812	12646304	78	139	2
G88886	27984736	SchirmerM_2016	NLD	Male	SRR5127830	11473495	80	2859	303
G88888	27984736	SchirmerM_2016	NLD	Female	SRR5127727	16020729	141	228	0
G88889	27984736	SchirmerM_2016	NLD	Female	SRR5127471	11544073	66	98	0
G88890	27984736	SchirmerM_2016	NLD	Female	SRR5127450	9875983	228	652	340
G88891	27984736	SchirmerM_2016	NLD	Female	SRR5127831	13667430	75	179	85
G88892	27984736	SchirmerM_2016	NLD	Female	SRR5127396	9915588	144	223	29
G88893	27984736	SchirmerM_2016	NLD	Female	SRR5127756	13168983	38	213	143
G88894	27984736	SchirmerM_2016	NLD	Female	SRR5127517	14254258	286	402	55
G88895	27984736	SchirmerM_2016	NLD	Male	SRR5127552	22781712	283	440	56
G88896	27984736	SchirmerM_2016	NLD	Female	SRR5127632	16737515	36	169	144
G88897	27984736	SchirmerM_2016	NLD	Female	SRR5127525	8607511	24	34	16
G88898	27984736	SchirmerM_2016	NLD	Female	SRR5127621	16348195	31	220	185
G88899	27984736	SchirmerM_2016	NLD	Female	SRR5127706	11243067	28	230	1
G88900	27984736	SchirmerM_2016	NLD	Female	SRR5127395	17369196	75	117	3
G88902	27984736	SchirmerM_2016	NLD	Female	SRR5127604	12538458	104	124	2
G88904	27984736	SchirmerM_2016	NLD	Male	SRR5127419	13248244	189	266	49
G88905	27984736	SchirmerM_2016	NLD	Female	SRR5127653	13002333	360	546	16
G88906	27984736	SchirmerM_2016	NLD	Female	SRR5127639	13156570	172	168	2
G88908	27984736	SchirmerM_2016	NLD	Male	SRR5127502	30564736	72	1390	919
G88909	27984736	SchirmerM_2016	NLD	Female	SRR5127686	16705518	997	1845	620
G88910	27984736	SchirmerM_2016	NLD	Female	SRR5127513	14719381	31	117	9
G88911	27984736	SchirmerM_2016	NLD	Female	SRR5127833	21266585	362	431	9
G88912	27984736	SchirmerM_2016	NLD	Male	SRR5127762	14145736	570	873	7
G88913	27984736	SchirmerM_2016	NLD	Female	SRR5127557	12138381	278	904	4
G88914	27984736	SchirmerM_2016	NLD	Female	SRR5127713	14364539	21	910	0
G88915	27984736	SchirmerM_2016	NLD	Female	SRR5127496	14525323	249	485	112
G88916	27984736	SchirmerM_2016	NLD	Female	SRR5127508	11691841	154	233	13
G88917	27984736	SchirmerM_2016	NLD	Female	SRR5127747	17073458	245	407	110
G88918	27984736	SchirmerM_2016	NLD	Female	SRR5127707	14925093	12	62	39
G88919	27984736	SchirmerM_2016	NLD	Female	SRR5127819	12495686	177	569	339
G88920	27984736	SchirmerM_2016	NLD	Male	SRR5127848	11191342	18	294	182
G88922	27984736	SchirmerM_2016	NLD	Female	SRR5127601	18885929	43	1104	607
G88923	27984736	SchirmerM_2016	NLD	Female	SRR5127652	13689348	58	66	19
G88924	27984736	SchirmerM_2016	NLD	Male	SRR5127599	23582362	239	1285	945
G88926	27984736	SchirmerM_2016	NLD	Male	SRR5127629	13375561	48	221	173
G88927	27984736	SchirmerM_2016	NLD	Female	SRR5127649	21747759	20	108	29
G88929	27984736	SchirmerM_2016	NLD	Female	SRR5127563	12786114	73	100	8
G88930	27984736	SchirmerM_2016	NLD	Female	SRR5127483	8788121	33	32	4
G88931	27984736	SchirmerM_2016	NLD	Male	SRR5127790	7928063	4	251	165
G88932	27984736	SchirmerM_2016	NLD	Male	SRR5127575	18188079	128	536	350
G88933	27984736	SchirmerM_2016	NLD	Female	SRR5127631	28412615	308	556	251
G88934	27984736	SchirmerM_2016	NLD	Male	SRR5127657	20280842	81	104	2
G88935	27984736	SchirmerM_2016	NLD	Female	SRR5127478	14063230	62	25	12
G88937	27984736	SchirmerM_2016	NLD	Female	SRR5127449	13560475	339	704	32
G88938	27984736	SchirmerM_2016	NLD	Female	SRR5127722	13868871	285	504	3
G88939	27984736	SchirmerM_2016	NLD	Female	SRR5127718	19802750	119	112	13
G88940	27984736	SchirmerM_2016	NLD	Male	SRR5127650	12422884	123	177	19
G88942	27984736	SchirmerM_2016	NLD	Male	SRR5127448	15619520	225	1031	495
G88943	27984736	SchirmerM_2016	NLD	Female	SRR5127485	10735319	111	463	290
G88949	27984736	SchirmerM_2016	NLD	Male	SRR5127427	11326602	43	96	1
G88950	27984736	SchirmerM_2016	NLD	Male	SRR5127500	13393839	300	566	183
G88951	27984736	SchirmerM_2016	NLD	Female	SRR5127399	10507049	167	454	233
G88952	27984736	SchirmerM_2016	NLD	Female	SRR5127613	11201784	142	50	1
G88953	27984736	SchirmerM_2016	NLD	Female	SRR5127634	7951646	19	632	8
G88955	27984736	SchirmerM_2016	NLD	Male	SRR5127436	10360696	11	29	2
G88958	27984736	SchirmerM_2016	NLD	Female	SRR5127758	15775421	7	30	8
G88959	27984736	SchirmerM_2016	NLD	Female	SRR5127425	10435016	59	65	0
G88960	27984736	SchirmerM_2016	NLD	Male	SRR5127858	13291479	45	70	2
G88961	27984736	SchirmerM_2016	NLD	Female	SRR5127743	16075933	389	122	21
G88962	27984736	SchirmerM_2016	NLD	Male	SRR5127512	13933208	125	165	0
G88964	27984736	SchirmerM_2016	NLD	Male	SRR5127712	9774409	60	84	48
G88965	27984736	SchirmerM_2016	NLD	Female	SRR5127406	14541022	198	174	16
G88966	27984736	SchirmerM_2016	NLD	Female	SRR5127564	14832140	193	570	245
G88967	27984736	SchirmerM_2016	NLD	Female	SRR5127596	9431440	152	267	77
G88968	27984736	SchirmerM_2016	NLD	Female	SRR5127438	11754606	236	568	30
G88970	27984736	SchirmerM_2016	NLD	Male	SRR5127818	15927878	84	376	220
G88972	27984736	SchirmerM_2016	NLD	Female	SRR5127497	13219183	280	311	4
G88973	27984736	SchirmerM_2016	NLD	Female	SRR5127524	17271380	368	390	8
G88975	27984736	SchirmerM_2016	NLD	Female	SRR5127586	15532503	1	28	9
G88977	27984736	SchirmerM_2016	NLD	Female	SRR5127610	9654929	175	763	472
G88978	27984736	SchirmerM_2016	NLD	Female	SRR5127720	12226279	83	246	28
G88980	27984736	SchirmerM_2016	NLD	Female	SRR5127655	14958699	17	174	146
G88981	27984736	SchirmerM_2016	NLD	Female	SRR5127673	10660258	264	441	27
G88983	27984736	SchirmerM_2016	NLD	Female	SRR5127555	14079562	39	47	22
G88984	27984736	SchirmerM_2016	NLD	Male	SRR5127820	9207564	2	289	37
G88985	27984736	SchirmerM_2016	NLD	Male	SRR5127421	13300077	375	579	0
G88986	27984736	SchirmerM_2016	NLD	Female	SRR5127503	10283728	383	476	32
G88987	27984736	SchirmerM_2016	NLD	Male	SRR5127401	13056990	11	203	170
G88988	27984736	SchirmerM_2016	NLD	Female	SRR5127805	9196263	34	318	96
G88989	27984736	SchirmerM_2016	NLD	Female	SRR5127806	11890713	34	112	77
G88990	27984736	SchirmerM_2016	NLD	Female	SRR5127738	13806119	68	233	81
G88992	27984736	SchirmerM_2016	NLD	Male	SRR5127585	14405897	165	325	118
G88993	27984736	SchirmerM_2016	NLD	Male	SRR5127506	12856321	142	201	8
G88994	27984736	SchirmerM_2016	NLD	Male	SRR5127544	27483462	292	345	23
G88997	27984736	SchirmerM_2016	NLD	Female	SRR5127800	11795135	209	314	37
G88998	27984736	SchirmerM_2016	NLD	Male	SRR5127693	14037413	414	1058	510
G88999	27984736	SchirmerM_2016	NLD	Female	SRR5127729	14512002	81	265	114
G89000	27984736	SchirmerM_2016	NLD	Female	SRR5127662	26867536	195	1531	996
G89001	27984736	SchirmerM_2016	NLD	Male	SRR5127405	14378980	18	379	262
G89002	27984736	SchirmerM_2016	NLD	Male	SRR5127840	19789377	56	149	51
G89004	27984736	SchirmerM_2016	NLD	Female	SRR5127822	16079716	127	575	299
G89006	27984736	SchirmerM_2016	NLD	Female	SRR5127592	16003423	50	265	3
G89007	27984736	SchirmerM_2016	NLD	Female	SRR5127509	12158366	120	187	8
G89008	27984736	SchirmerM_2016	NLD	Male	SRR5127457	13559286	176	230	1
G89009	27984736	SchirmerM_2016	NLD	Male	SRR5127424	13985471	138	168	8
G89010	27984736	SchirmerM_2016	NLD	Female	SRR5127791	18303849	39	99	41
G89011	27984736	SchirmerM_2016	NLD	Female	SRR5127701	13189292	409	618	103
G89012	27984736	SchirmerM_2016	NLD	Male	SRR5127660	14190569	120	56	3
G89013	27984736	SchirmerM_2016	NLD	Female	SRR5127473	15643074	509	1108	44
G89014	27984736	SchirmerM_2016	NLD	Male	SRR5127595	10748466	51	171	95
G89016	27984736	SchirmerM_2016	NLD	Female	SRR5127746	2314137	2	6	2
G89017	27984736	SchirmerM_2016	NLD	Male	SRR5127785	16412452	137	748	589
G89018	27984736	SchirmerM_2016	NLD	Male	SRR5127721	25979133	357	633	34
G89019	27984736	SchirmerM_2016	NLD	Female	SRR5127681	13793890	209	275	6
G89020	27984736	SchirmerM_2016	NLD	Male	SRR5127795	14724555	173	740	246
G89021	27984736	SchirmerM_2016	NLD	Female	SRR5127666	27114949	859	1550	223
G89022	27984736	SchirmerM_2016	NLD	Male	SRR5127479	12121474	294	412	19
G89023	27984736	SchirmerM_2016	NLD	Female	SRR5127528	24435608	291	480	108
G89024	27984736	SchirmerM_2016	NLD	Female	SRR5127737	20008168	51	80	32
G89026	27984736	SchirmerM_2016	NLD	Male	SRR5127645	16389470	179	319	66
G89027	27984736	SchirmerM_2016	NLD	Female	SRR5127702	20604771	102	345	1
G89028	27984736	SchirmerM_2016	NLD	Male	SRR5127811	14801402	122	599	367
G89029	27984736	SchirmerM_2016	NLD	Male	SRR5127689	17480921	127	507	183
G89030	27984736	SchirmerM_2016	NLD	Male	SRR5127734	33858063	959	2136	949
G89031	27984736	SchirmerM_2016	NLD	Male	SRR5127807	21877726	226	182	39
G89033	27984736	SchirmerM_2016	NLD	Female	SRR5127761	9509721	151	1003	184
G89034	27984736	SchirmerM_2016	NLD	Male	SRR5127691	17853568	173	2120	1648
G89035	27984736	SchirmerM_2016	NLD	Male	SRR5127432	13386283	35	805	18
G89036	27984736	SchirmerM_2016	NLD	Male	SRR5127518	18560720	138	199	32
G89037	27984736	SchirmerM_2016	NLD	Female	SRR5127455	14589021	50	238	166
G89038	27984736	SchirmerM_2016	NLD	Male	SRR5127694	14159687	702	1098	65
G89039	27984736	SchirmerM_2016	NLD	Male	SRR5127415	14019621	24	140	37
G89042	27984736	SchirmerM_2016	NLD	Male	SRR5127434	10386964	249	284	18
G89043	27984736	SchirmerM_2016	NLD	Male	SRR5127620	14340694	109	420	243
G89044	27984736	SchirmerM_2016	NLD	Female	SRR5127748	14372445	45	65	20
G89045	27984736	SchirmerM_2016	NLD	Female	SRR5127787	13367681	28	91	72
G89046	27984736	SchirmerM_2016	NLD	Male	SRR5127417	16380107	95	75	42
G89047	27984736	SchirmerM_2016	NLD	Female	SRR5127501	14258280	185	385	20
G89048	27984736	SchirmerM_2016	NLD	Female	SRR5127680	13730935	38	83	5
G89049	27984736	SchirmerM_2016	NLD	Female	SRR5127683	15801927	119	562	317
G89050	27984736	SchirmerM_2016	NLD	Female	SRR5127757	14281840	60	116	25
G89051	27984736	SchirmerM_2016	NLD	Male	SRR5127855	13593822	199	261	67
G89052	27984736	SchirmerM_2016	NLD	Male	SRR5127623	22849590	32	425	108
G89053	27984736	SchirmerM_2016	NLD	Male	SRR5127644	16920741	602	946	299
G89054	27984736	SchirmerM_2016	NLD	Female	SRR5127591	15084546	73	267	76
G89055	27984736	SchirmerM_2016	NLD	Female	SRR5127590	13588094	85	305	199
G89056	27984736	SchirmerM_2016	NLD	Male	SRR5127423	13627697	147	150	36
G89057	27984736	SchirmerM_2016	NLD	Female	SRR5127636	20024151	31	38	0
G89058	27984736	SchirmerM_2016	NLD	Female	SRR5127499	22638135	169	1346	1089
G89059	27984736	SchirmerM_2016	NLD	Male	SRR5127571	25766027	1063	2005	26
G89060	27984736	SchirmerM_2016	NLD	Female	SRR5127439	17250475	94	139	62
G89061	27984736	SchirmerM_2016	NLD	Female	SRR5127654	11296661	12	80	23
G89063	27984736	SchirmerM_2016	NLD	Male	SRR5127530	23297751	18	130	108
G89064	27984736	SchirmerM_2016	NLD	Male	SRR5127445	13286126	20	38	5
G89065	27984736	SchirmerM_2016	NLD	Female	SRR5127772	22293069	65	120	18
G89067	27984736	SchirmerM_2016	NLD	Female	SRR5127466	17080938	69	918	158
G89068	27984736	SchirmerM_2016	NLD	Female	SRR5127647	12080118	114	153	37
G89069	27984736	SchirmerM_2016	NLD	Female	SRR5127516	16248054	116	167	18
G89070	27984736	SchirmerM_2016	NLD	Male	SRR5127753	18750796	12	89	0
G89071	27984736	SchirmerM_2016	NLD	Female	SRR5127559	21334944	24	219	164
G89072	27984736	SchirmerM_2016	NLD	Female	SRR5127859	17717080	361	334	79
G89073	27984736	SchirmerM_2016	NLD	Male	SRR5127464	18578733	250	1006	23
G89074	27984736	SchirmerM_2016	NLD	Male	SRR5127392	21914895	0	208	18
G89076	27984736	SchirmerM_2016	NLD	Female	SRR5127679	11355108	75	187	74
G89077	27984736	SchirmerM_2016	NLD	Female	SRR5127711	10480528	30	220	74
G89079	27984736	SchirmerM_2016	NLD	Male	SRR5127578	15453701	131	88	0
G89080	27984736	SchirmerM_2016	NLD	Female	SRR5127659	11641516	117	65	5
G89082	27984736	SchirmerM_2016	NLD	Male	SRR5127672	17144610	4	542	508
G89084	27984736	SchirmerM_2016	NLD	Female	SRR5127625	11572513	14	90	51
G89085	27984736	SchirmerM_2016	NLD	Female	SRR5127628	15492067	708	1182	380
G89087	27984736	SchirmerM_2016	NLD	Male	SRR5127832	12763995	276	862	186
G89088	27984736	SchirmerM_2016	NLD	Female	SRR5127403	12490060	44	282	199
G89089	27984736	SchirmerM_2016	NLD	Female	SRR5127797	19420230	115	423	345
G89092	27984736	SchirmerM_2016	NLD	Male	SRR5127716	13677135	66	655	33
G89093	27984736	SchirmerM_2016	NLD	Female	SRR5127823	17484219	105	356	155
G89094	27984736	SchirmerM_2016	NLD	Male	SRR5127433	12345711	62	60	0
G89095	27984736	SchirmerM_2016	NLD	Female	SRR5127810	13499903	175	206	37
G89096	27984736	SchirmerM_2016	NLD	Male	SRR5127407	13102716	220	512	115
G89100	27984736	SchirmerM_2016	NLD	Female	SRR5127560	19864187	386	478	39
G89101	27984736	SchirmerM_2016	NLD	Female	SRR5127699	10870609	7	73	41
G89106	27984736	SchirmerM_2016	NLD	Female	SRR5127468	14368638	164	222	4
G89107	27984736	SchirmerM_2016	NLD	Female	SRR5127836	12399933	38	81	18
G89108	27984736	SchirmerM_2016	NLD	Female	SRR5127562	15729795	84	308	16
G89109	27984736	SchirmerM_2016	NLD	Male	SRR5127796	23501422	222	279	80
G89112	27984736	SchirmerM_2016	NLD	Female	SRR5127767	9626472	135	194	8
G89113	27984736	SchirmerM_2016	NLD	Female	SRR5127539	10713541	46	66	4
G89114	27984736	SchirmerM_2016	NLD	Female	SRR5127422	29688890	1307	3323	1452
G89117	27984736	SchirmerM_2016	NLD	Female	SRR5127489	14889726	82	81	2
G89118	27984736	SchirmerM_2016	NLD	Female	SRR5127534	13225211	21	60	2
G89120	27984736	SchirmerM_2016	NLD	Female	SRR5127695	21100476	68	753	546
G89121	27984736	SchirmerM_2016	NLD	Female	SRR5127543	22895849	210	184	5
G89122	27984736	SchirmerM_2016	NLD	Female	SRR5127505	17058663	120	209	99
G89123	27984736	SchirmerM_2016	NLD	Female	SRR5127542	14716688	240	351	83
G89124	27984736	SchirmerM_2016	NLD	Female	SRR5127397	19067276	62	606	1
G89126	27984736	SchirmerM_2016	NLD	Female	SRR5127477	14091954	48	76	34
G89127	27984736	SchirmerM_2016	NLD	Female	SRR5127470	12362310	24	27	4
G89128	27984736	SchirmerM_2016	NLD	Male	SRR5127527	16176617	10	317	220
G89129	27984736	SchirmerM_2016	NLD	Male	SRR5127408	10035744	117	599	70
G89130	27984736	SchirmerM_2016	NLD	Female	SRR5127624	15041539	5	34	36
G89132	27984736	SchirmerM_2016	NLD	Female	SRR5127835	11462130	29	190	201
G89134	27984736	SchirmerM_2016	NLD	Male	SRR5127533	21921480	4	31	13
G89135	27984736	SchirmerM_2016	NLD	Male	SRR5127824	16615428	78	251	131
G89136	27984736	SchirmerM_2016	NLD	Male	SRR5127676	16347942	30	466	357
G89138	27984736	SchirmerM_2016	NLD	Female	SRR5127605	14944089	40	55	18
G89139	27984736	SchirmerM_2016	NLD	Female	SRR5127766	13265576	4	115	67
G89141	27984736	SchirmerM_2016	NLD	Male	SRR5127783	13793053	195	262	66
G89143	27984736	SchirmerM_2016	NLD	Male	SRR5127507	11263782	27	38	1
G89144	27984736	SchirmerM_2016	NLD	Female	SRR5127740	11206317	106	124	1
G89145	27984736	SchirmerM_2016	NLD	Male	SRR5127728	17489502	292	517	87
G89146	27984736	SchirmerM_2016	NLD	Male	SRR5127844	17255516	26	43	5
G89147	27984736	SchirmerM_2016	NLD	Female	SRR5127827	17730654	195	478	235
G89148	27984736	SchirmerM_2016	NLD	Female	SRR5127581	12590006	150	788	497
G89149	27984736	SchirmerM_2016	NLD	Female	SRR5127719	11380540	153	662	280
G89150	27984736	SchirmerM_2016	NLD	Female	SRR5127469	11986567	118	206	41
G89151	27984736	SchirmerM_2016	NLD	Male	SRR5127418	14844848	13	179	136
G89153	27984736	SchirmerM_2016	NLD	Male	SRR5127635	13301633	93	91	10
G89154	27984736	SchirmerM_2016	NLD	Female	SRR5127744	13710768	104	137	36
G89155	27984736	SchirmerM_2016	NLD	Female	SRR5127598	17667651	240	1365	1047
G89156	27984736	SchirmerM_2016	NLD	Female	SRR5127587	14466444	69	239	112
G89157	27984736	SchirmerM_2016	NLD	Female	SRR5127664	20492262	26	216	75
G89158	27984736	SchirmerM_2016	NLD	Female	SRR5127456	17081461	87	138	41
G89159	27984736	SchirmerM_2016	NLD	Female	SRR5127780	11198588	81	53	11
G89161	27984736	SchirmerM_2016	NLD	Male	SRR5127579	12202493	128	1109	757
G89162	27984736	SchirmerM_2016	NLD	Male	SRR5127414	16884443	11	8	0
G89164	27984736	SchirmerM_2016	NLD	Male	SRR5127754	24940174	64	456	344
G89165	27984736	SchirmerM_2016	NLD	Female	SRR5127825	17514875	25	86	3
G89166	27984736	SchirmerM_2016	NLD	Male	SRR5127779	9386065	263	479	26
G89167	27984736	SchirmerM_2016	NLD	Female	SRR5127472	12475627	174	583	42
G89171	27984736	SchirmerM_2016	NLD	Male	SRR5127465	13272998	115	208	5
G89173	27984736	SchirmerM_2016	NLD	Male	SRR5127626	6718483	13	21	2
G89174	27984736	SchirmerM_2016	NLD	Male	SRR5127845	14532090	274	460	106
G89175	27984736	SchirmerM_2016	NLD	Male	SRR5127442	12008463	433	905	295
G89176	27984736	SchirmerM_2016	NLD	Female	SRR5127726	14112216	126	188	1
G89177	27984736	SchirmerM_2016	NLD	Male	SRR5127815	12204006	35	23	1
G89178	27984736	SchirmerM_2016	NLD	Female	SRR5127678	16410005	0	52	52
G89179	27984736	SchirmerM_2016	NLD	Male	SRR5127725	10707952	119	674	392
G89180	27984736	SchirmerM_2016	NLD	Male	SRR5127597	16333530	200	230	16
G89182	27984736	SchirmerM_2016	NLD	Female	SRR5127545	20109042	6	35	6
G89185	27984736	SchirmerM_2016	NLD	Female	SRR5127546	13525452	81	83	0
G89186	27984736	SchirmerM_2016	NLD	Male	SRR5127638	12674649	126	287	39
G89187	27984736	SchirmerM_2016	NLD	Female	SRR5127751	23604385	75	277	136
G89189	27984736	SchirmerM_2016	NLD	Male	SRR5127582	7829744	38	55	4
G89190	27984736	SchirmerM_2016	NLD	Female	SRR5127413	13419807	409	588	14
G89195	27984736	SchirmerM_2016	NLD	Female	SRR5127569	9124241	47	161	77
G89196	27984736	SchirmerM_2016	NLD	Male	SRR5127849	12599318	33	97	72
G89197	27984736	SchirmerM_2016	NLD	Female	SRR5127451	15406147	31	68	44
G89198	27984736	SchirmerM_2016	NLD	Female	SRR5127453	19444730	64	1132	9
G89199	27984736	SchirmerM_2016	NLD	Female	SRR5127854	13965130	202	517	4
G89250	27984736	SchirmerM_2016	NLD	Female	SRR5127566	21987076	63	94	20
G89251	27984736	SchirmerM_2016	NLD	Female	SRR5127736	8868316	30	335	1
G89253	27984736	SchirmerM_2016	NLD	Male	SRR5127799	15476484	211	412	211
G89259	27984736	SchirmerM_2016	NLD	Female	SRR5127826	18558143	124	1013	785
G89260	27984736	SchirmerM_2016	NLD	Female	SRR5127843	17395073	350	389	44
G89263	27984736	SchirmerM_2016	NLD	Male	SRR5127640	17819849	440	717	30
G89265	27984736	SchirmerM_2016	NLD	Male	SRR5127684	17577399	42	77	22
G89267	27984736	SchirmerM_2016	NLD	Female	SRR5127452	10284324	10	390	2
G89268	27984736	SchirmerM_2016	NLD	Male	SRR5127463	18487145	181	376	9
G89269	27984736	SchirmerM_2016	NLD	Female	SRR5127656	11053627	4	172	136
G89271	27984736	SchirmerM_2016	NLD	Male	SRR5127739	8103025	22	604	0
G89272	27984736	SchirmerM_2016	NLD	Male	SRR5127627	12372743	130	395	198
G89273	27984736	SchirmerM_2016	NLD	Female	SRR5127522	18417742	90	114	6
G89274	27984736	SchirmerM_2016	NLD	Female	SRR5127667	13287199	51	232	133
G89275	27984736	SchirmerM_2016	NLD	Male	SRR5127520	21742625	3	172	59
G89276	27984736	SchirmerM_2016	NLD	Male	SRR5127764	12611727	318	490	57
G90573	27984736	SchirmerM_2016	NLD	Male	SRR5127668	11276303	125	302	149
G90575	27984736	SchirmerM_2016	NLD	Male	SRR5127410	13439660	61	73	27
G90576	27984736	SchirmerM_2016	NLD	Female	SRR5127769	7188148	64	76	2
HCO11	25807110	Obregon-TitoAJ_2015	PER	Male	SRR1761667	4989067	11	15	3
HCO12	25807110	Obregon-TitoAJ_2015	PER	Female	SRR1761668	4672202	2	10	4
HCO53	25807110	Obregon-TitoAJ_2015	PER	Female	SRR1761669	3399728	8	7	2
HCO61	25807110	Obregon-TitoAJ_2015	PER	Female	SRR1761670	6054592	18	31	3
HCO67	25807110	Obregon-TitoAJ_2015	PER	Female	SRR1761672	5595785	56	29	7
HCO70	25807110	Obregon-TitoAJ_2015	PER	Female	SRR1761673	6695760	38	49	19
HCO74	25807110	Obregon-TitoAJ_2015	PER	Female	SRR1761675	6022546	30	110	36
M1.20.ST	27409808	BritoIL_2016	FJI	Male	SRR2192741,SRR2192756,SRR2192831,SRR2193437,SRR2193552,SRR2193612,SRR2193844,SRR2193868,SRR2193890,SRR2193955,SRR2194032,SRR2194107,SRR2194650,SRR2194845,SRR2194940,SRR2194979,SRR2226874,SRR2227561,SRR2228161	56845835	455	1090	206
M1.22.ST	27409808	BritoIL_2016	FJI	Male	SRR2187632,SRR2187640,SRR2187679,SRR2188031,SRR2188033,SRR2188061,SRR2188070,SRR2188079,SRR2188721,SRR2188752,SRR2188757,SRR2188980,SRR2188982,SRR2189008,SRR2189033,SRR2189047,SRR2228053,SRR2250199,SRR2250295	58524896	185	843	124
M1.23.ST	27409808	BritoIL_2016	FJI	Male	SRR2226901,SRR2227335,SRR2227356,SRR2227641,SRR2227893,SRR2227959,SRR2227992,SRR2228027,SRR2228040,SRR2228187,SRR2228188,SRR2228240,SRR2228355,SRR2228638,SRR2250477,SRR2250560	44869731	435	1087	75
M1.24.ST	27409808	BritoIL_2016	FJI	Male	SRR2190353,SRR2190373,SRR2190383,SRR2190384,SRR2190386,SRR2190387,SRR2190388,SRR2190390,SRR2192793,SRR2193463,SRR2193627,SRR2193771,SRR2193909,SRR2194116,SRR2194617,SRR2194918,SRR2227725,SRR2246502,SRR2246695	46901671	168	472	91
M1.25.ST	27409808	BritoIL_2016	FJI	Male	SRR2187399,SRR2187402,SRR2187410,SRR2187433,SRR2187555,SRR2187568,SRR2187570,SRR2187578,SRR2191091,SRR2191092,SRR2191116,SRR2191431,SRR2191445,SRR2191465,SRR2191476,SRR2191489,SRR2222425,SRR2222510,SRR2222713	47878162	485	724	97
M1.26.ST	27409808	BritoIL_2016	FJI	Male	SRR2191947,SRR2191949,SRR2191958,SRR2191959,SRR2191962,SRR2191963,SRR2191967,SRR2191970,SRR2193587,SRR2193630,SRR2193656,SRR2193945,SRR2193965,SRR2194052,SRR2194509,SRR2194593,SRR2248241,SRR2249667,SRR2250547	56056513	157	183	22
M1.27.ST	27409808	BritoIL_2016	FJI	Male	SRR2193414,SRR2193438,SRR2193450,SRR2193622,SRR2193788,SRR2193933,SRR2194857,SRR2194933,SRR2199368,SRR2199370,SRR2199457,SRR2199616,SRR2199619,SRR2199633,SRR2199636,SRR2199640,SRR2226815,SRR2246305,SRR2250404	57944837	94	388	218
M1.29.ST	27409808	BritoIL_2016	FJI	Male	SRR2222914,SRR2222986,SRR2244414,SRR2244842,SRR2245508,SRR2245515,SRR2245632,SRR2246421,SRR2247155,SRR2247424,SRR2247470,SRR2248472,SRR2249393,SRR2250273,SRR2250458,SRR2250606	47046056	132	189	32
M1.35.ST	27409808	BritoIL_2016	FJI	Male	SRR2225701,SRR2225732,SRR2231325,SRR2231734,SRR2236547,SRR2236770,SRR2236872,SRR2237094,SRR2237349,SRR2237433,SRR2237586,SRR2237595,SRR2249209,SRR2249403,SRR2250600,SRR2250601	49724218	167	244	39
M1.36.ST	27409808	BritoIL_2016	FJI	Male	SRR2227439,SRR2227877,SRR2227942,SRR2227971,SRR2228041,SRR2228044,SRR2228428,SRR2228682,SRR2237492,SRR2245563,SRR2247767,SRR2249414,SRR2249433,SRR2250239,SRR2250413,SRR2250663	44133295	17	157	63
M1.37.ST	27409808	BritoIL_2016	FJI	Male	SRR2236785,SRR2237185,SRR2237333,SRR2237411,SRR2237484,SRR2237525,SRR2237690,SRR2237716,SRR2244834,SRR2245590,SRR2249372,SRR2250248,SRR2250337,SRR2250509,SRR2250656,SRR2250908	49847428	81	295	28
M1.38.ST	27409808	BritoIL_2016	FJI	Male	SRR2187396,SRR2187404,SRR2187414,SRR2187419,SRR2187422,SRR2187442,SRR2187451,SRR2187452,SRR2187638,SRR2187660,SRR2187676,SRR2187942,SRR2187959,SRR2187969,SRR2187971,SRR2188007,SRR2231290,SRR2231340,SRR2244782	43975584	111	493	226
M1.42.ST	27409808	BritoIL_2016	FJI	Male	SRR2193430,SRR2193553,SRR2193575,SRR2193583,SRR2193628,SRR2193808,SRR2194628,SRR2194802,SRR2199171,SRR2199313,SRR2199345,SRR2199428,SRR2199527,SRR2199622,SRR2199625,SRR2199649,SRR2228302,SRR2228645,SRR2231266	43500285	86	622	3
M1.44.ST	27409808	BritoIL_2016	FJI	Male	SRR2188719,SRR2188730,SRR2188735,SRR2188739,SRR2188762,SRR2188993,SRR2189003,SRR2189024,SRR2193545,SRR2193574,SRR2193888,SRR2193899,SRR2194582,SRR2194652,SRR2194920,SRR2195000,SRR2227373,SRR2228184,SRR2228207	52889709	418	923	388
M1.48.ST	27409808	BritoIL_2016	FJI	Male	SRR2193352,SRR2193366,SRR2193412,SRR2193454,SRR2193624,SRR2193852,SRR2194059,SRR2194612,SRR2195750,SRR2195802,SRR2195846,SRR2195850,SRR2195876,SRR2195889,SRR2195896,SRR2195914,SRR2231808,SRR2231809,SRR2231832	56627516	154	505	264
M1.52.ST	27409808	BritoIL_2016	FJI	Male	SRR2188767,SRR2188769,SRR2188777,SRR2188778,SRR2188994,SRR2189011,SRR2189017,SRR2189032,SRR2198951,SRR2198955,SRR2198973,SRR2199172,SRR2199243,SRR2199392,SRR2199429,SRR2199606,SRR2227543,SRR2246957,SRR2249225	46793212	195	275	72
M1.57.ST	27409808	BritoIL_2016	FJI	Male	SRR2198952,SRR2198961,SRR2198971,SRR2198972,SRR2199221,SRR2199241,SRR2199244,SRR2199256,SRR2199314,SRR2199369,SRR2199454,SRR2199458,SRR2199603,SRR2199631,SRR2199638,SRR2199650,SRR2225618,SRR2231151,SRR2231823	50904578	135	431	171
M1.59.ST	27409808	BritoIL_2016	FJI	Male	SRR2225824,SRR2225828,SRR2225831,SRR2225841,SRR2225842,SRR2225843,SRR2225847,SRR2225849,SRR2225852,SRR2225853,SRR2237394,SRR2244492,SRR2248436,SRR2249306,SRR2250251,SRR2251368	50902595	555	225	49
M1.61.ST	27409808	BritoIL_2016	FJI	Male	SRR2192774,SRR2193453,SRR2193782,SRR2193892,SRR2194616,SRR2194880,SRR2194961,SRR2194974,SRR2198966,SRR2198969,SRR2199342,SRR2199601,SRR2199610,SRR2199662,SRR2199672,SRR2199679,SRR2244374,SRR2245526,SRR2246417	50784743	364	922	137
M1.62.ST	27409808	BritoIL_2016	FJI	Male	SRR2192791,SRR2192811,SRR2193338,SRR2193621,SRR2193872,SRR2193882,SRR2193979,SRR2194037,SRR2194517,SRR2194581,SRR2194603,SRR2194609,SRR2194613,SRR2194642,SRR2194868,SRR2194982,SRR2249386,SRR2250499,SRR2250514	45905824	109	2123	1705
M1.63.ST	27409808	BritoIL_2016	FJI	Male	SRR2187635,SRR2187637,SRR2187650,SRR2187680,SRR2187968,SRR2188006,SRR2188081,SRR2188479,SRR2195844,SRR2195845,SRR2195854,SRR2195856,SRR2195864,SRR2195898,SRR2195906,SRR2195913,SRR2226949,SRR2246743,SRR2251650	51372165	40	258	55
M1.64.ST	27409808	BritoIL_2016	FJI	Male	SRR2188720,SRR2188741,SRR2188766,SRR2188972,SRR2188977,SRR2189028,SRR2189036,SRR2189044,SRR2193593,SRR2193637,SRR2193654,SRR2193834,SRR2193913,SRR2194548,SRR2194589,SRR2194896,SRR2231336,SRR2244403,SRR2251599	56617533	372	725	322
M1.65.ST	27409808	BritoIL_2016	FJI	Male	SRR2188722,SRR2188724,SRR2188731,SRR2188771,SRR2188773,SRR2188978,SRR2188998,SRR2189019,SRR2192800,SRR2192817,SRR2193322,SRR2193635,SRR2193644,SRR2193659,SRR2194649,SRR2194947,SRR2225747,SRR2248180,SRR2250282	50795253	198	527	119
M2.31.ST	27409808	BritoIL_2016	FJI	Male	SRR2191095,SRR2191100,SRR2191143,SRR2191150,SRR2191437,SRR2191444,SRR2191457,SRR2191464,SRR2192738,SRR2193333,SRR2193335,SRR2193413,SRR2193451,SRR2193584,SRR2194873,SRR2194913,SRR2227637,SRR2228206,SRR2247138	53111815	73	347	151
M2.32.ST	27409808	BritoIL_2016	FJI	Male	SRR2225802,SRR2225822,SRR2225834,SRR2225835,SRR2225837,SRR2225844,SRR2225846,SRR2225885,SRR2244544,SRR2244766,SRR2245651,SRR2250274,SRR2250280,SRR2250626,SRR2251609,SRR2251626	43750739	195	283	44
M2.33.ST	27409808	BritoIL_2016	FJI	Male	SRR2244389,SRR2244608,SRR2244699,SRR2246288,SRR2246295,SRR2246408,SRR2248193,SRR2249273,SRR2249281,SRR2249396,SRR2250325,SRR2250381,SRR2250470,SRR2250481,SRR2250598,SRR2251542	43531966	137	691	104
M2.36.ST	27409808	BritoIL_2016	FJI	Male	SRR2236745,SRR2236790,SRR2237436,SRR2237487,SRR2244747,SRR2245355,SRR2245657,SRR2247081,SRR2249308,SRR2249314,SRR2249325,SRR2249338,SRR2249387,SRR2250306,SRR2250529,SRR2251647	48703022	86	195	37
M2.37.ST	27409808	BritoIL_2016	FJI	Male	SRR2192753,SRR2192758,SRR2192815,SRR2193541,SRR2193559,SRR2193590,SRR2193613,SRR2193650,SRR2193785,SRR2194025,SRR2194034,SRR2194841,SRR2194847,SRR2194867,SRR2194915,SRR2194950,SRR2246280,SRR2246351,SRR2248255	44869417	98	312	91
M2.38.ST	27409808	BritoIL_2016	FJI	Male	SRR2188452,SRR2188456,SRR2188485,SRR2188487,SRR2188488,SRR2188503,SRR2188504,SRR2188520,SRR2195755,SRR2195772,SRR2195841,SRR2195852,SRR2195860,SRR2195875,SRR2195878,SRR2195901,SRR2245578,SRR2250339,SRR2250741	45600418	248	537	130
M2.39.ST	27409808	BritoIL_2016	FJI	Male	SRR2222805,SRR2222810,SRR2222814,SRR2222817,SRR2222820,SRR2222928,SRR2223023,SRR2223025,SRR2223058,SRR2223061,SRR2223077,SRR2223100,SRR2223102,SRR2223180,SRR2249814,SRR2250359	41153511	119	362	74
M2.40.ST	27409808	BritoIL_2016	FJI	Male	SRR2191098,SRR2191123,SRR2191142,SRR2191177,SRR2191446,SRR2191467,SRR2191479,SRR2191491,SRR2198977,SRR2198983,SRR2199340,SRR2199367,SRR2199623,SRR2199630,SRR2199644,SRR2199671,SRR2245604,SRR2246329,SRR2251135	40219773	121	807	124
M2.41.ST	27409808	BritoIL_2016	FJI	Male	SRR2192798,SRR2193547,SRR2193660,SRR2193925,SRR2194053,SRR2194534,SRR2194542,SRR2194606,SRR2198956,SRR2198968,SRR2198974,SRR2198978,SRR2199341,SRR2199596,SRR2199641,SRR2199651,SRR2231694,SRR2231780,SRR2232019	46463215	26	159	53
M2.44.ST	27409808	BritoIL_2016	FJI	Male	SRR2193442,SRR2193452,SRR2193557,SRR2193610,SRR2193652,SRR2193775,SRR2193951,SRR2194013,SRR2194026,SRR2194038,SRR2194061,SRR2194126,SRR2194608,SRR2194911,SRR2194926,SRR2194932,SRR2222398,SRR2222413,SRR2228671	44388390	60	502	261
M2.45.ST	27409808	BritoIL_2016	FJI	Male	SRR2192809,SRR2193340,SRR2193360,SRR2193655,SRR2193793,SRR2193849,SRR2193983,SRR2194510,SRR2194620,SRR2194640,SRR2194836,SRR2194879,SRR2194888,SRR2194983,SRR2198954,SRR2199118,SRR2225611,SRR2225634,SRR2231349	49577798	301	591	79
M2.46.ST	27409808	BritoIL_2016	FJI	Male	SRR2191094,SRR2191102,SRR2191110,SRR2192746,SRR2193408,SRR2193455,SRR2193519,SRR2193533,SRR2193616,SRR2193653,SRR2194016,SRR2194130,SRR2194641,SRR2194843,SRR2194885,SRR2194990,SRR2231785,SRR2237449,SRR2249282	46322435	193	517	181
M2.48.ST	27409808	BritoIL_2016	FJI	Male	SRR2192803,SRR2193353,SRR2193908,SRR2194550,SRR2194883,SRR2194898,SRR2194919,SRR2194954,SRR2198967,SRR2198975,SRR2199449,SRR2199452,SRR2199460,SRR2199615,SRR2199656,SRR2199669,SRR2226826,SRR2228798,SRR2231822	49556069	83	335	10
M2.49.ST	27409808	BritoIL_2016	FJI	Male	SRR2188210,SRR2188417,SRR2188420,SRR2188471,SRR2188491,SRR2188513,SRR2188519,SRR2188522,SRR2195700,SRR2195840,SRR2195847,SRR2195862,SRR2195869,SRR2195890,SRR2195908,SRR2195910,SRR2228217,SRR2231375,SRR2231803	45474517	159	511	199
M2.50.ST	27409808	BritoIL_2016	FJI	Male	SRR2191931,SRR2191938,SRR2191953,SRR2191955,SRR2191979,SRR2192754,SRR2193439,SRR2193826,SRR2193836,SRR2193950,SRR2193962,SRR2194039,SRR2194068,SRR2194537,SRR2194631,SRR2194653,SRR2244398,SRR2249601,SRR2250292	42887939	288	412	43
M2.51.ST	27409808	BritoIL_2016	FJI	Male	SRR2191917,SRR2191924,SRR2191932,SRR2191952,SRR2191956,SRR2191961,SRR2191968,SRR2191976,SRR2192786,SRR2193446,SRR2193538,SRR2193633,SRR2193772,SRR2193867,SRR2193978,SRR2194907,SRR2250408,SRR2250489,SRR2251538	47468745	74	293	100
M2.52.ST	27409808	BritoIL_2016	FJI	Male	SRR2227750,SRR2227817,SRR2236718,SRR2244410,SRR2244787,SRR2245611,SRR2248268,SRR2249232,SRR2249298,SRR2249351,SRR2249422,SRR2250113,SRR2250402,SRR2250550,SRR2250584,SRR2251593	44309675	106	395	115
M2.56.ST	27409808	BritoIL_2016	FJI	Male	SRR2192784,SRR2193337,SRR2193551,SRR2193563,SRR2193591,SRR2193824,SRR2193883,SRR2193940,SRR2193942,SRR2193952,SRR2194109,SRR2194508,SRR2194552,SRR2194965,SRR2194975,SRR2194992,SRR2244475,SRR2249440,SRR2251658	52874976	53	333	249
M2.57.ST	27409808	BritoIL_2016	FJI	Male	SRR2193332,SRR2193336,SRR2193426,SRR2193665,SRR2193786,SRR2193809,SRR2193863,SRR2193943,SRR2193975,SRR2194021,SRR2194507,SRR2194532,SRR2194846,SRR2194899,SRR2194927,SRR2194984,SRR2231693,SRR2231837,SRR2232414	47739126	132	462	196
M2.58.ST	27409808	BritoIL_2016	FJI	Male	SRR2228230,SRR2228274,SRR2231178,SRR2231728,SRR2236783,SRR2236803,SRR2237345,SRR2237442,SRR2237456,SRR2237501,SRR2237630,SRR2237754,SRR2249217,SRR2250238,SRR2250505,SRR2250557	50639062	317	570	114
M2.60.ST	27409808	BritoIL_2016	FJI	Male	SRR2227596,SRR2227636,SRR2227736,SRR2227843,SRR2228054,SRR2228662,SRR2245583,SRR2246274,SRR2247121,SRR2247146,SRR2248202,SRR2250258,SRR2250266,SRR2250390,SRR2250613,SRR2251340	43868432	22	163	69
M2.63.ST	27409808	BritoIL_2016	FJI	Male	SRR2191079,SRR2191107,SRR2191113,SRR2191117,SRR2191146,SRR2191434,SRR2191462,SRR2191468,SRR2192732,SRR2192799,SRR2193664,SRR2193831,SRR2193853,SRR2194551,SRR2194630,SRR2194844,SRR2227732,SRR2231744,SRR2231806	48694927	206	100	2
mickey2-11-30-0	29242367	CosteaPI_2017	DEU	Female	ERR1728159,ERR1728160,ERR1728161,ERR1728162	26922176	98	298	128
MMPU29365221ST	25432777	ZellerG_2014	DEU	Male	ERR479570,ERR479571,ERR479572,ERR479573,ERR479574,ERR479575	62532013	10	145	89
MMPU68403337ST	25432777	ZellerG_2014	DEU	Male	ERR479576,ERR479577,ERR479578,ERR479579,ERR479580,ERR479581	62863332	227	457	28
MMPU72854103ST	25432777	ZellerG_2014	DEU	Male	ERR479582,ERR479583,ERR479584,ERR479585,ERR479586,ERR479587,ERR479588,ERR479589	83984530	1021	1604	234
MMPU84450604ST	25432777	ZellerG_2014	DEU	Male	ERR479590,ERR479591,ERR479592,ERR479593,ERR479594,ERR479595,ERR479596	68888407	68	202	54
MMPU99077057ST	25432777	ZellerG_2014	DEU	Male	ERR479597,ERR479598,ERR479599,ERR479600,ERR479601,ERR479602	50350446	41	80	65
NO01	25807110	Obregon-TitoAJ_2015	USA	Male	SRR1761676	20612084	34	3114	2877
NO02	25807110	Obregon-TitoAJ_2015	USA	Female	SRR1761677	25919837	285	367	24
NO03	25807110	Obregon-TitoAJ_2015	USA	Male	SRR1761678	26789811	23	1204	1082
NO04	25807110	Obregon-TitoAJ_2015	USA	Male	SRR1761679	23782883	688	1854	263
NO05	25807110	Obregon-TitoAJ_2015	USA	Male	SRR1761680	24143971	198	581	176
NO06	25807110	Obregon-TitoAJ_2015	USA	Male	SRR1761681	19695975	380	772	76
NO08	25807110	Obregon-TitoAJ_2015	USA	Female	SRR1761682	21348752	26	719	758
NO09	25807110	Obregon-TitoAJ_2015	USA	Female	SRR1761683	18716923	22	169	130
NO10	25807110	Obregon-TitoAJ_2015	USA	Male	SRR1761684	23424342	234	3624	3648
NO11	25807110	Obregon-TitoAJ_2015	USA	Male	SRR1761685	24963099	118	1874	1374
NO12	25807110	Obregon-TitoAJ_2015	USA	Female	SRR1761686	24258477	150	898	773
NO13	25807110	Obregon-TitoAJ_2015	USA	Male	SRR1761687	22131321	52	322	246
NO15	25807110	Obregon-TitoAJ_2015	USA	Female	SRR1761689	20438740	134	82	25
NO16	25807110	Obregon-TitoAJ_2015	USA	Male	SRR1761690	28288821	30	474	33
NO19	25807110	Obregon-TitoAJ_2015	USA	Female	SRR1761693	22998877	213	805	513
NO20	25807110	Obregon-TitoAJ_2015	USA	Male	SRR1761694	22694090	18	354	28
NO21	25807110	Obregon-TitoAJ_2015	USA	Male	SRR1761695	21903662	659	2573	1435
NO22	25807110	Obregon-TitoAJ_2015	USA	Male	SRR1761696	24456812	47	276	169
NO23	25807110	Obregon-TitoAJ_2015	USA	Female	SRR1761697	26567278	241	375	6
P10E0	26359913	RaymondF_2016	CAN	Female	ERR719232,ERR719233,ERR719234,ERR719235,ERR719236,ERR719237,ERR719238,ERR719239,ERR719240,ERR719241,ERR719242,ERR719243,ERR719244	48422418	119	1147	1161
P11E0	26359913	RaymondF_2016	CAN	Male	ERR719271,ERR719272,ERR719273,ERR719274,ERR719275,ERR719276,ERR719277	25959781	62	212	143
P12E0	26359913	RaymondF_2016	CAN	Female	ERR719311,ERR719312,ERR719313,ERR719314,ERR719315,ERR719316,ERR719317,ERR719318,ERR719319,ERR719320	37406546	70	226	87
P13E0	26359913	RaymondF_2016	CAN	Female	ERR719350,ERR719351,ERR719352,ERR719353,ERR719354,ERR719355,ERR719356,ERR719357,ERR719358,ERR719359,ERR719360,ERR719361	44650854	134	213	8
P14E0	26359913	RaymondF_2016	CAN	Male	ERR719399,ERR719400,ERR719401,ERR719402,ERR719403,ERR719404,ERR719405,ERR719406,ERR719407,ERR719408,ERR719409,ERR719410,ERR719411,ERR719412,ERR719413,ERR719414,ERR719415,ERR719416	71274208	438	790	256
P15E0	26359913	RaymondF_2016	CAN	Female	ERR719458,ERR719459,ERR719460,ERR719461,ERR719462,ERR719463,ERR719464,ERR719465,ERR719466,ERR719467,ERR719468,ERR719469,ERR719470,ERR719471,ERR719472,ERR719473,ERR719474,ERR719475,ERR719476,ERR719477	75693209	2796	1604	59
P17E0	26359913	RaymondF_2016	CAN	Male	ERR719515,ERR719516,ERR719517,ERR719518,ERR719519,ERR719520,ERR719521,ERR719522,ERR719523,ERR719524,ERR719525	42838295	285	452	67
P18E0	26359913	RaymondF_2016	CAN	Female	ERR719554,ERR719555,ERR719556,ERR719557,ERR719558,ERR719559,ERR719560,ERR719561,ERR719562,ERR719563,ERR719564,ERR719565,ERR719566,ERR719567,ERR719568,ERR719569,ERR719570	63626258	131	200	105
P19E0	26359913	RaymondF_2016	CAN	Male	ERR719621,ERR719622,ERR719623,ERR719624,ERR719625,ERR719626,ERR719627,ERR719628,ERR719629,ERR719630,ERR719631,ERR719632,ERR719633,ERR719634,ERR719635,ERR719636,ERR719637,ERR719638	67482287	290	636	407
P1E0	26359913	RaymondF_2016	CAN	Male	ERR719671,ERR719672,ERR719673,ERR719674,ERR719675,ERR719676,ERR719677,ERR719678,ERR719679,ERR719680,ERR719681	39713577	27	41	11
P20E0	26359913	RaymondF_2016	CAN	Female	ERR719694,ERR719695,ERR719696,ERR719697,ERR719698,ERR719699,ERR719700,ERR719701,ERR719702,ERR719703,ERR719704,ERR719705,ERR719706,ERR719707	52749122	903	1279	142
P21E0	26359913	RaymondF_2016	CAN	Female	ERR719741,ERR719742,ERR719743,ERR719744,ERR719745,ERR719746,ERR719747,ERR719748,ERR719749,ERR719750,ERR719751,ERR719752,ERR719753,ERR719754,ERR719755,ERR719756,ERR719757	65982205	1561	3231	1323
P22E0	26359913	RaymondF_2016	CAN	Female	ERR719801,ERR719802,ERR719803,ERR719804,ERR719805,ERR719806,ERR719807,ERR719808,ERR719809,ERR719810,ERR719811,ERR719812,ERR719813	50485304	368	784	8
P23C0	26359913	RaymondF_2016	CAN	Female	ERR719848,ERR719849,ERR719850,ERR719851,ERR719852,ERR719853,ERR719854,ERR719855,ERR719856,ERR719857,ERR719858,ERR719859,ERR719860,ERR719861,ERR719862,ERR719863,ERR719864,ERR719865,ERR719866,ERR719867	77014796	626	1445	513
P23C7	26359913	RaymondF_2016	CAN	Female	ERR719868,ERR719869,ERR719870,ERR719871,ERR719872,ERR719873,ERR719874,ERR719875,ERR719876,ERR719877,ERR719878,ERR719879,ERR719880,ERR719881	53112847	666	1364	316
P23C90	26359913	RaymondF_2016	CAN	Female	ERR719882,ERR719883,ERR719884,ERR719885,ERR719886,ERR719887,ERR719888,ERR719889,ERR719890,ERR719891,ERR719892,ERR719893,ERR719894,ERR719895,ERR719896,ERR719897,ERR719898,ERR719899,ERR719900,ERR719901	77663204	520	1347	776
P25C0	26359913	RaymondF_2016	CAN	Female	ERR719902,ERR719903,ERR719904,ERR719905,ERR719906,ERR719907,ERR719908,ERR719909,ERR719910,ERR719911,ERR719912	40287478	36	93	40
P25C7	26359913	RaymondF_2016	CAN	Female	ERR719913,ERR719914,ERR719915,ERR719916,ERR719917,ERR719918,ERR719919,ERR719920,ERR719921,ERR719922,ERR719923,ERR719924,ERR719925,ERR719926,ERR719927,ERR719928	59663432	120	206	65
P25C90	26359913	RaymondF_2016	CAN	Female	ERR719929,ERR719930,ERR719931,ERR719932,ERR719933,ERR719934,ERR719935,ERR719936,ERR719937,ERR719938,ERR719939,ERR719940,ERR719941,ERR719942,ERR719943	56382064	116	167	14
P2E0	26359913	RaymondF_2016	CAN	Male	ERR719944,ERR719945,ERR719946,ERR719947,ERR719948,ERR719949,ERR719950,ERR719951,ERR719952,ERR719953,ERR719954,ERR719955,ERR719956,ERR719957,ERR719958,ERR719959,ERR719960,ERR719961,ERR719962,ERR719963,ERR719964,ERR719965,ERR719966,ERR719967,ERR719968,ERR719969	100746799	319	606	199
P38C0	26359913	RaymondF_2016	CAN	Male	ERR719982,ERR719983,ERR719984,ERR719985,ERR719986,ERR719987,ERR719988,ERR719989,ERR719990,ERR719991,ERR719992,ERR719993,ERR719994,ERR719995,ERR719996,ERR719997,ERR719998,ERR719999,ERR720000,ERR720001,ERR720002,ERR720003,ERR720004	88855090	425	3603	1630
P38C7	26359913	RaymondF_2016	CAN	Male	ERR720005,ERR720006,ERR720007,ERR720008,ERR720009,ERR720010,ERR720011,ERR720012,ERR720013,ERR720014,ERR720015,ERR720016,ERR720017,ERR720018,ERR720019,ERR720020,ERR720021,ERR720022,ERR720023	71811611	301	5638	2574
P38C90	26359913	RaymondF_2016	CAN	Male	ERR720024,ERR720025,ERR720026,ERR720027,ERR720028,ERR720029,ERR720030,ERR720031,ERR720032,ERR720033,ERR720034,ERR720035,ERR720036,ERR720037,ERR720038,ERR720039,ERR720040,ERR720041,ERR720042,ERR720043	78352646	462	1081	417
P3E0	26359913	RaymondF_2016	CAN	Female	ERR720044,ERR720045,ERR720046,ERR720047,ERR720048,ERR720049,ERR720050,ERR720051,ERR720052,ERR720053,ERR720054,ERR720055,ERR720056	50467309	53	39	6
P4E0	26359913	RaymondF_2016	CAN	Male	ERR720077,ERR720078,ERR720079,ERR720080,ERR720081,ERR720082,ERR720083,ERR720084,ERR720085,ERR720086,ERR720087,ERR720088,ERR720089,ERR720090,ERR720091,ERR720092,ERR720093,ERR720094,ERR720095,ERR720096	78590355	145	235	24
P5E0	26359913	RaymondF_2016	CAN	Male	ERR720120,ERR720121,ERR720122,ERR720123,ERR720124,ERR720125,ERR720126,ERR720127,ERR720128,ERR720129,ERR720130,ERR720131,ERR720132	49506240	828	1106	33
P6C0	26359913	RaymondF_2016	CAN	Female	ERR720148,ERR720149,ERR720150,ERR720151,ERR720152,ERR720153,ERR720154,ERR720155,ERR720156,ERR720157,ERR720158,ERR720159,ERR720160,ERR720161,ERR720162	56934806	229	273	28
P6C7	26359913	RaymondF_2016	CAN	Female	ERR720163,ERR720164,ERR720165,ERR720166,ERR720167,ERR720168,ERR720169,ERR720170,ERR720171,ERR720172,ERR720173,ERR720174,ERR720175,ERR720176,ERR720177,ERR720178,ERR720179	62885571	183	385	144
P6C90	26359913	RaymondF_2016	CAN	Female	ERR719096,ERR719097,ERR719098,ERR719099,ERR719100,ERR719101,ERR719102,ERR719103,ERR719104,ERR719105,ERR719106,ERR719107,ERR719108,ERR719109,ERR719110,ERR719111,ERR719112,ERR719113,ERR719114,ERR719115,ERR719116,ERR719117,ERR719118,ERR719119,ERR719120,ERR719121,ERR719122,ERR719123	105314672	491	633	136
P7C0	26359913	RaymondF_2016	CAN	Female	ERR720180,ERR720181,ERR720182,ERR720183,ERR720184,ERR720185,ERR720186,ERR720187,ERR720188,ERR720189,ERR720190	42446599	166	4719	2563
P7C7	26359913	RaymondF_2016	CAN	Female	ERR720191,ERR720192,ERR720193,ERR720194,ERR720195,ERR720196,ERR720197,ERR720198,ERR720199,ERR720200,ERR720201	40708693	117	3779	1950
P7C90	26359913	RaymondF_2016	CAN	Female	ERR719124,ERR719125,ERR719126,ERR719127,ERR719128,ERR719129,ERR719130,ERR719131,ERR719132,ERR719133,ERR719134,ERR719135,ERR719136,ERR719137,ERR719138,ERR719139,ERR719140,ERR719141,ERR719142,ERR719143,ERR719144,ERR719145	77789634	1071	4139	2334
P8C0	26359913	RaymondF_2016	CAN	Male	ERR719146,ERR719147,ERR719148,ERR719149,ERR719150,ERR719151,ERR719152,ERR719153,ERR719154,ERR719155,ERR719156,ERR719157,ERR719158,ERR719159,ERR719160,ERR719161,ERR719162,ERR719163,ERR719164,ERR719165,ERR719166,ERR719167,ERR719168,ERR719169,ERR719170,ERR719171	93332812	344	424	98
P8C7	26359913	RaymondF_2016	CAN	Male	ERR719172,ERR719173,ERR719174,ERR719175,ERR719176,ERR719177,ERR719178,ERR719179,ERR719180,ERR719181,ERR719182,ERR719183,ERR719184,ERR719185,ERR719186,ERR719187,ERR719188,ERR719189,ERR719190,ERR719191,ERR719192,ERR719193,ERR719194,ERR719195,ERR719196,ERR719197,ERR719198,ERR719199,ERR719200,ERR719201,ERR719202	121633190	637	1537	557
P8C90	26359913	RaymondF_2016	CAN	Male	ERR719203,ERR719204,ERR719205,ERR719206,ERR719207,ERR719208,ERR719209,ERR719210,ERR719211,ERR719212,ERR719213,ERR719214,ERR719215,ERR719216,ERR719217,ERR719218,ERR719219,ERR719220,ERR719221,ERR719222,ERR719223,ERR719224,ERR719225,ERR719226,ERR719227,ERR719228,ERR719229,ERR719230,ERR719231	112578927	469	779	149
P9E0	26359913	RaymondF_2016	CAN	Male	ERR720202,ERR720203,ERR720204,ERR720205,ERR720206,ERR720207,ERR720208,ERR720209,ERR720210,ERR720211,ERR720212	43063515	117	157	38
peacemaker-11-0-0	29242367	CosteaPI_2017	DEU	Male	ERR1728058,ERR1728059,ERR1728060	69260716	55	411	140
peacemaker-11-60-0	29242367	CosteaPI_2017	DEU	Male	ERR1728354,ERR1728355,ERR1728356	41311128	27	260	166
peacemaker2-11-0-0	29242367	CosteaPI_2017	DEU	Female	ERR1728314,ERR1728315,ERR1728316,ERR1728317	28819010	34	95	71
SAMEA104142076	29018189	JieZ_2017	CHN	Male	ERR2017564	26434226	33	216	91
SAMEA104142087	29018189	JieZ_2017	CHN	Male	ERR2017597	26338717	3	373	197
SAMEA104142088	29018189	JieZ_2017	CHN	Female	ERR2017596	22207484	0	0	4
SAMEA104142089	29018189	JieZ_2017	CHN	Female	ERR2017595	30974893	38	2006	233
SAMEA104142097	29018189	JieZ_2017	CHN	Female	ERR2017594	30151873	23	59	17
SAMEA104142098	29018189	JieZ_2017	CHN	Female	ERR2017593	28729166	114	636	26
SAMEA104142099	29018189	JieZ_2017	CHN	Female	ERR2017592	27538829	22	94	91
SAMEA104142100	29018189	JieZ_2017	CHN	Female	ERR2017588	26695650	33	58	4
SAMEA104142102	29018189	JieZ_2017	CHN	Female	ERR2017584	30838561	162	673	416
SAMEA104142103	29018189	JieZ_2017	CHN	Female	ERR2017591	31661926	45	143	34
SAMEA104142104	29018189	JieZ_2017	CHN	Male	ERR2017590	30020409	118	1630	320
SAMEA104142105	29018189	JieZ_2017	CHN	Female	ERR2017589	29485716	232	3319	261
SAMEA104142106	29018189	JieZ_2017	CHN	Female	ERR2017587	30413335	152	303	93
SAMEA104142107	29018189	JieZ_2017	CHN	Female	ERR2017586	28610712	40	271	88
SAMEA104142110	29018189	JieZ_2017	CHN	Female	ERR2017581	30829602	36	61	23
SAMEA104142111	29018189	JieZ_2017	CHN	Male	ERR2017577	31439066	85	2237	1705
SAMEA104142113	29018189	JieZ_2017	CHN	Male	ERR2017575	33406912	256	489	99
SAMEA104142114	29018189	JieZ_2017	CHN	Female	ERR2017574	31573782	29	146	148
SAMEA104142115	29018189	JieZ_2017	CHN	Male	ERR2017573	30967463	198	320	16
SAMEA104142116	29018189	JieZ_2017	CHN	Female	ERR2017572	21799194	119	574	431
SAMEA104142117	29018189	JieZ_2017	CHN	Male	ERR2017571	29218910	172	573	375
SAMEA104142118	29018189	JieZ_2017	CHN	Female	ERR2017570	33865651	17	4748	3306
SAMEA104142119	29018189	JieZ_2017	CHN	Female	ERR2017569	33859738	127	374	171
SAMEA104142120	29018189	JieZ_2017	CHN	Female	ERR2017567	31146415	137	171	23
SAMEA104142121	29018189	JieZ_2017	CHN	Female	ERR2017566	32558115	11	226	86
SAMEA104142122	29018189	JieZ_2017	CHN	Male	ERR2017565	27039801	150	1263	905
SAMEA104142124	29018189	JieZ_2017	CHN	Female	ERR2017562	25214908	6	203	98
SAMEA104142125	29018189	JieZ_2017	CHN	Female	ERR2017561	20511626	42	87	34
SAMEA104142126	29018189	JieZ_2017	CHN	Female	ERR2017560	18033351	90	538	14
SAMEA104142127	29018189	JieZ_2017	CHN	Female	ERR2017559	13165836	40	74	20
SAMEA104142128	29018189	JieZ_2017	CHN	Male	ERR2017558	29105284	88	350	142
SAMEA104142129	29018189	JieZ_2017	CHN	Female	ERR2017557	23092308	114	333	131
SAMEA104142131	29018189	JieZ_2017	CHN	Male	ERR2017555	31537720	477	3229	1719
SAMEA104142132	29018189	JieZ_2017	CHN	Female	ERR2017554	29441882	103	754	597
SAMEA104142135	29018189	JieZ_2017	CHN	Female	ERR2017551	25033482	21	256	18
SAMEA104142136	29018189	JieZ_2017	CHN	Male	ERR2017550	28593308	44	452	351
SAMEA104142137	29018189	JieZ_2017	CHN	Female	ERR2017549	30049229	99	507	362
SAMEA104142138	29018189	JieZ_2017	CHN	Female	ERR2017548	28634743	43	481	158
SAMEA104142139	29018189	JieZ_2017	CHN	Female	ERR2017547	30672930	503	253	101
SAMEA104142142	29018189	JieZ_2017	CHN	Female	ERR2017544	26523999	49	49	1
SAMEA104142143	29018189	JieZ_2017	CHN	Male	ERR2017543	31280706	94	971	234
SAMEA104142144	29018189	JieZ_2017	CHN	Male	ERR2017542	35086016	12	1104	480
SAMEA104142145	29018189	JieZ_2017	CHN	Female	ERR2017541	26931702	19	181	75
SAMEA104142146	29018189	JieZ_2017	CHN	Male	ERR2017540	29536370	63	290	208
SAMEA104142149	29018189	JieZ_2017	CHN	Male	ERR2017537	37539838	661	1959	361
SAMEA104142150	29018189	JieZ_2017	CHN	Male	ERR2017536	31022244	62	1550	81
SAMEA104142151	29018189	JieZ_2017	CHN	Female	ERR2017535	33675460	35	1965	352
SAMEA104142152	29018189	JieZ_2017	CHN	Female	ERR2017534	31165865	64	1562	16
SAMEA104142153	29018189	JieZ_2017	CHN	Female	ERR2017533	36266862	89	376	184
SAMEA104142212	29018189	JieZ_2017	CHN	Male	ERR2017527	38538669	0	6	7
SAMEA104142215	29018189	JieZ_2017	CHN	Female	ERR2017522	38164569	39	1011	267
SAMEA104142225	29018189	JieZ_2017	CHN	Male	ERR2017500	32899408	10	507	44
SAMEA104142227	29018189	JieZ_2017	CHN	Female	ERR2017471	28932596	25	59	35
SAMEA104142229	29018189	JieZ_2017	CHN	Female	ERR2017469	27559153	58	361	32
SAMEA104142234	29018189	JieZ_2017	CHN	Male	ERR2017464	27087404	295	422	5
SAMEA104142325	29018189	JieZ_2017	CHN	Male	ERR2017447	22897671	0	77	65
SAMEA104142326	29018189	JieZ_2017	CHN	Female	ERR2017449	23839909	84	153	13
SAMEA104142327	29018189	JieZ_2017	CHN	Male	ERR2017452	18001925	72	193	92
SAMEA104142328	29018189	JieZ_2017	CHN	Male	ERR2017456	20111444	22	261	179
SAMEA104142329	29018189	JieZ_2017	CHN	Male	ERR2017457	23365019	61	735	609
SAMEA104142330	29018189	JieZ_2017	CHN	Male	ERR2017451	23245960	43	174	93
SAMEA104142331	29018189	JieZ_2017	CHN	Female	ERR2017450	20601121	73	286	156
SAMEA104142332	29018189	JieZ_2017	CHN	Female	ERR2017448	16646041	41	212	109
SAMEA104142333	29018189	JieZ_2017	CHN	Male	ERR2017458	23876454	12	868	752
SAMEA104142334	29018189	JieZ_2017	CHN	Male	ERR2017460	18457602	61	194	47
SAMEA104142335	29018189	JieZ_2017	CHN	Female	ERR2017459	17365249	15	45	7
SAMEA104142336	29018189	JieZ_2017	CHN	Female	ERR2017446	16182950	88	1564	34
SAMEA104142337	29018189	JieZ_2017	CHN	Female	ERR2017453	17857483	62	228	131
SAMEA104142338	29018189	JieZ_2017	CHN	Female	ERR2017445	26027694	13	310	80
SAMEA104142339	29018189	JieZ_2017	CHN	Male	ERR2017455	25381218	0	210	45
SAMEA104142340	29018189	JieZ_2017	CHN	Female	ERR2017444	20054904	104	292	107
SAMEA104142341	29018189	JieZ_2017	CHN	Male	ERR2017454	25324685	109	45	0
SAMEA104142343	29018189	JieZ_2017	CHN	Female	ERR2017442	22427571	34	213	14
SAMEA104142344	29018189	JieZ_2017	CHN	Female	ERR2017441	35991658	72	355	127
SAMEA104142345	29018189	JieZ_2017	CHN	Male	ERR2017440	8685225	0	53	20
SAMEA104142346	29018189	JieZ_2017	CHN	Female	ERR2017439	22309684	60	748	293
SAMEA104142347	29018189	JieZ_2017	CHN	Male	ERR2017438	21596092	7	118	13
SAMEA104142348	29018189	JieZ_2017	CHN	Female	ERR2017437	21556687	25	78	23
SAMEA104142349	29018189	JieZ_2017	CHN	Male	ERR2017436	17007579	12	263	196
SAMEA104142350	29018189	JieZ_2017	CHN	Female	ERR2017435	21569336	106	450	300
SAMEA104142351	29018189	JieZ_2017	CHN	Female	ERR2017434	21610511	198	853	586
SAMEA104142352	29018189	JieZ_2017	CHN	Male	ERR2017433	13738434	99	369	212
SAMEA104142353	29018189	JieZ_2017	CHN	Female	ERR2017432	21466838	0	2	0
SAMEA104142354	29018189	JieZ_2017	CHN	Male	ERR2017431	16489495	68	123	23
SAMEA104142357	29018189	JieZ_2017	CHN	Female	ERR2017428	22316574	513	1551	513
SAMEA104142358	29018189	JieZ_2017	CHN	Female	ERR2017427	20811212	11	369	265
SAMEA104142359	29018189	JieZ_2017	CHN	Male	ERR2017426	17326862	7	83	71
SAMEA104142361	29018189	JieZ_2017	CHN	Female	ERR2017424	22554193	58	218	145
SAMEA104142362	29018189	JieZ_2017	CHN	Female	ERR2017423	23293524	51	165	84
SAMEA104142363	29018189	JieZ_2017	CHN	Female	ERR2017422	19994234	429	160	59
SAMEA104142364	29018189	JieZ_2017	CHN	Female	ERR2017421	21321030	61	362	180
SAMEA104142365	29018189	JieZ_2017	CHN	Female	ERR2017420	21832866	35	55	18
SAMEA104142366	29018189	JieZ_2017	CHN	Female	ERR2017419	14575016	13	47	0
SAMEA104142367	29018189	JieZ_2017	CHN	Female	ERR2017418	21952151	6	119	18
SAMEA104142369	29018189	JieZ_2017	CHN	Male	ERR2017416	23600987	149	106	6
SAMEA104142370	29018189	JieZ_2017	CHN	Female	ERR2017415	23210781	109	167	35
SAMEA104142371	29018189	JieZ_2017	CHN	Female	ERR2017414	19866327	20	348	91
SAMEA104142372	29018189	JieZ_2017	CHN	Male	ERR2017413	17679644	22	136	24
SAMEA104142373	29018189	JieZ_2017	CHN	Male	ERR2017412	17792728	24	48	1
SAMEA104142374	29018189	JieZ_2017	CHN	Male	ERR2017411	17852964	20	78	39
SAMEA104142375	29018189	JieZ_2017	CHN	Female	ERR2017472	31469827	39	570	144
SAMEA104142377	29018189	JieZ_2017	CHN	Male	ERR2017474	27944522	16	23	11
SAMEA104142378	29018189	JieZ_2017	CHN	Female	ERR2017475	34297455	29	511	428
SAMEA104142379	29018189	JieZ_2017	CHN	Female	ERR2017477	26435409	84	682	332
SAMEA104142380	29018189	JieZ_2017	CHN	Female	ERR2017478	27569718	136	305	24
SAMEA104142381	29018189	JieZ_2017	CHN	Female	ERR2017479	28036210	113	220	22
SAMEA104142382	29018189	JieZ_2017	CHN	Female	ERR2017481	31317095	31	48	7
SAMEA104142383	29018189	JieZ_2017	CHN	Male	ERR2017482	29324428	5	446	159
SAMEA104142384	29018189	JieZ_2017	CHN	Male	ERR2017483	30794229	11	142	92
SAMEA104142387	29018189	JieZ_2017	CHN	Female	ERR2017486	30262292	7	393	14
SAMEA104142388	29018189	JieZ_2017	CHN	Female	ERR2017487	27485506	14	433	30
SAMEA104142390	29018189	JieZ_2017	CHN	Male	ERR2017489	28622158	1	1027	432
SAMEA104142391	29018189	JieZ_2017	CHN	Male	ERR2017490	30137605	260	356	2
SAMEA104142397	29018189	JieZ_2017	CHN	Female	ERR2017503	24133014	29	138	0
SAMEA104142398	29018189	JieZ_2017	CHN	Male	ERR2017504	24693794	290	939	414
SAMEA104142400	29018189	JieZ_2017	CHN	Female	ERR2017506	21712467	24	393	246
SAMEA104142401	29018189	JieZ_2017	CHN	Male	ERR2017507	30881857	21	66	2
SAMEA104142402	29018189	JieZ_2017	CHN	Male	ERR2017508	33631512	3	253	38
SAMEA104142404	29018189	JieZ_2017	CHN	Female	ERR2017510	30510438	331	973	236
SAMEA104142405	29018189	JieZ_2017	CHN	Male	ERR2017512	30363656	23	418	71
SAMEA104142406	29018189	JieZ_2017	CHN	Female	ERR2017513	34310489	13	331	220
SAMEA104142407	29018189	JieZ_2017	CHN	Female	ERR2017514	28697560	191	40	8
SAMEA104142408	29018189	JieZ_2017	CHN	Male	ERR2017515	31372218	86	178	45
SAMEA104142409	29018189	JieZ_2017	CHN	Male	ERR2017517	27254137	30	143	104
SAMEA104142448	29018189	JieZ_2017	CHN	Female	ERR2017516	9682325	17	49	38
SAMEA104142451	29018189	JieZ_2017	CHN	Female	ERR2017494	24145288	2	29	8
SAMEA104142452	29018189	JieZ_2017	CHN	Female	ERR2017495	28008919	34	60	0
SAMEA104142472	29018189	JieZ_2017	CHN	Male	ERR2017476	30164930	27	122	74
SID103_M	25974306	BackhedF_2015	SWE	Female	ERR525692	19578249	117	239	87
SID105_M	25974306	BackhedF_2015	SWE	Female	ERR525697	22990019	97	177	79
SID10_M	25974306	BackhedF_2015	SWE	Female	ERR525699	22996995	141	229	34
SID128_M	25974306	BackhedF_2015	SWE	Female	ERR525706	22900096	128	221	55
SID12_M	25974306	BackhedF_2015	SWE	Female	ERR525708	16619351	49	627	515
SID130_M	25974306	BackhedF_2015	SWE	Female	ERR525712	27359046	48	430	39
SID133_M	25974306	BackhedF_2015	SWE	Female	ERR525716	24575133	270	28	2
SID137_M	25974306	BackhedF_2015	SWE	Female	ERR525720	18975032	48	711	441
SID150_M	25974306	BackhedF_2015	SWE	Female	ERR525725	18446966	104	181	47
SID157_M	25974306	BackhedF_2015	SWE	Female	ERR525729	21072319	70	81	2
SID172_M	25974306	BackhedF_2015	SWE	Female	ERR525733	19100547	15	89	38
SID179_M	25974306	BackhedF_2015	SWE	Female	ERR525737	19591514	199	984	2
SID180_M	25974306	BackhedF_2015	SWE	Female	ERR525741	19348734	226	294	65
SID181_M	25974306	BackhedF_2015	SWE	Female	ERR525746	20892211	362	646	154
SID184_M	25974306	BackhedF_2015	SWE	Female	ERR525751	21328397	55	49	7
SID18_M	25974306	BackhedF_2015	SWE	Female	ERR525753	19597347	15	38	2
SID195_M	25974306	BackhedF_2015	SWE	Female	ERR525757	24182393	49	69	10
SID1_M	25974306	BackhedF_2015	SWE	Female	ERR525759	21847820	47	84	14
SID201_M	25974306	BackhedF_2015	SWE	Female	ERR525763	18211899	721	806	2
SID203_M	25974306	BackhedF_2015	SWE	Female	ERR525767	13273316	88	186	11
SID224_M	25974306	BackhedF_2015	SWE	Female	ERR525771	19996038	162	536	288
SID229_M	25974306	BackhedF_2015	SWE	Female	ERR525775	23991832	106	256	94
SID238_M	25974306	BackhedF_2015	SWE	Female	ERR525779	14321935	142	83	46
SID240_M	25974306	BackhedF_2015	SWE	Female	ERR525783	9414036	73	128	9
SID241_M	25974306	BackhedF_2015	SWE	Female	ERR525787	18492981	58	87	52
SID244_M	25974306	BackhedF_2015	SWE	Female	ERR525791	23087577	1	65	5
SID256_M	25974306	BackhedF_2015	SWE	Female	ERR525795	24119404	243	400	64
SID258_M	25974306	BackhedF_2015	SWE	Female	ERR525799	15043095	64	242	72
SID265_M	25974306	BackhedF_2015	SWE	Female	ERR525809	17765652	52	88	52
SID268_M	25974306	BackhedF_2015	SWE	Female	ERR525813	28641956	62	162	0
SID26_M	25974306	BackhedF_2015	SWE	Female	ERR525815	20896626	15	46	5
SID272_M	25974306	BackhedF_2015	SWE	Female	ERR525819	21229178	70	88	28
SID274_M	25974306	BackhedF_2015	SWE	Female	ERR525823	21044849	172	350	4
SID275_M	25974306	BackhedF_2015	SWE	Female	ERR525827	20283605	17	102	8
SID276_M	25974306	BackhedF_2015	SWE	Female	ERR525831	17599397	62	145	86
SID281_M	25974306	BackhedF_2015	SWE	Female	ERR525835	20111238	41	74	26
SID282_M	25974306	BackhedF_2015	SWE	Female	ERR525839	22730657	140	209	46
SID332_M	25974306	BackhedF_2015	SWE	Female	ERR525847	20290377	182	358	65
SID335_M	25974306	BackhedF_2015	SWE	Female	ERR525851	20552395	52	490	323
SID338_M	25974306	BackhedF_2015	SWE	Female	ERR525855	23867145	6	14	11
SID341_M	25974306	BackhedF_2015	SWE	Female	ERR525859	22897809	42	468	406
SID343_M	25974306	BackhedF_2015	SWE	Female	ERR525863	25860894	115	258	23
SID345_M	25974306	BackhedF_2015	SWE	Female	ERR525867	22216240	664	1134	304
SID350_M	25974306	BackhedF_2015	SWE	Female	ERR525871	27837916	162	279	176
SID367_M	25974306	BackhedF_2015	SWE	Female	ERR525875	20500465	11	8	0
SID377_M	25974306	BackhedF_2015	SWE	Female	ERR525879	24839569	287	1472	916
SID383_M	25974306	BackhedF_2015	SWE	Female	ERR525884	19300882	131	162	74
SID385_M	25974306	BackhedF_2015	SWE	Female	ERR525889	20877444	64	77	4
SID387_M	25974306	BackhedF_2015	SWE	Female	ERR525893	19599834	128	480	334
SID38_M	25974306	BackhedF_2015	SWE	Female	ERR525895	22389628	588	846	98
SID397_M	25974306	BackhedF_2015	SWE	Female	ERR525901	23279534	228	328	49
SID39_M	25974306	BackhedF_2015	SWE	Female	ERR525903	23924138	283	501	117
SID42_M	25974306	BackhedF_2015	SWE	Female	ERR525907	25813237	102	226	7
SID45_M	25974306	BackhedF_2015	SWE	Female	ERR525911	19160469	204	329	118
SID503_M	25974306	BackhedF_2015	SWE	Female	ERR525915	29734628	138	254	50
SID504_M	25974306	BackhedF_2015	SWE	Female	ERR525919	19261046	167	595	282
SID507_M	25974306	BackhedF_2015	SWE	Female	ERR525923	27394841	67	246	160
SID511_M	25974306	BackhedF_2015	SWE	Female	ERR525928	30013694	21	25	49
SID51_M	25974306	BackhedF_2015	SWE	Female	ERR525931	20445663	198	47	2
SID521_M	25974306	BackhedF_2015	SWE	Female	ERR525935	27744009	129	205	67
SID526_M	25974306	BackhedF_2015	SWE	Female	ERR525939	24591424	26	68	28
SID527_M	25974306	BackhedF_2015	SWE	Female	ERR525943	22639555	79	512	443
SID532_M	25974306	BackhedF_2015	SWE	Female	ERR525948	18023751	314	465	69
SID536_M	25974306	BackhedF_2015	SWE	Female	ERR525953	20442982	29	55	17
SID53_M	25974306	BackhedF_2015	SWE	Female	ERR525955	18986154	180	167	4
SID5411-1	30425247	HansenLBS_2018	DNK	Male	SRR7989829	18340009	70	489	421
SID5411-2	30425247	HansenLBS_2018	DNK	Male	SRR7989830	51316979	294	1339	1093
SID5411-3	30425247	HansenLBS_2018	DNK	Male	SRR7989965	20919855	110	716	528
SID5411-4	30425247	HansenLBS_2018	DNK	Male	SRR7989967	42619956	280	1574	1242
SID5412-1	30425247	HansenLBS_2018	DNK	Male	SRR7989941	20363873	90	436	305
SID5412-2	30425247	HansenLBS_2018	DNK	Male	SRR7989915	30210816	942	1834	406
SID5412-3	30425247	HansenLBS_2018	DNK	Male	SRR7989952	29477561	962	2108	520
SID5412-4	30425247	HansenLBS_2018	DNK	Male	SRR7989955	18151214	754	1622	308
SID5413-1	30425247	HansenLBS_2018	DNK	Male	SRR7989979	29149070	212	1855	1823
SID5413-2	30425247	HansenLBS_2018	DNK	Male	SRR7989981	24311242	37	543	413
SID5413-3	30425247	HansenLBS_2018	DNK	Male	SRR7989917	31654715	55	513	403
SID5413-4	30425247	HansenLBS_2018	DNK	Male	SRR7989918	20591086	21	408	307
SID5414-1	30425247	HansenLBS_2018	DNK	Male	SRR7989919	39052301	84	114	38
SID5414-2	30425247	HansenLBS_2018	DNK	Male	SRR7989920	32666254	45	177	143
SID5414-3	30425247	HansenLBS_2018	DNK	Male	SRR7989921	29614397	99	104	67
SID5414-4	30425247	HansenLBS_2018	DNK	Male	SRR7989922	39812397	33	205	160
SID5415-1	30425247	HansenLBS_2018	DNK	Male	SRR7989923	25225982	64	262	15
SID5415-2	30425247	HansenLBS_2018	DNK	Male	SRR7989924	25087883	101	506	37
SID5415-3	30425247	HansenLBS_2018	DNK	Male	SRR7989925	29038107	137	570	12
SID5415-4	30425247	HansenLBS_2018	DNK	Male	SRR7989926	36690988	252	753	175
SID5416-1	30425247	HansenLBS_2018	DNK	Male	SRR7989961	65725420	165	1766	123
SID5416-2	30425247	HansenLBS_2018	DNK	Male	SRR7989966	33146114	213	1004	366
SID5417-1	30425247	HansenLBS_2018	DNK	Female	SRR7989963	23836397	78	168	47
SID5417-2	30425247	HansenLBS_2018	DNK	Female	SRR7989962	25453078	194	881	621
SID5417-3	30425247	HansenLBS_2018	DNK	Female	SRR7989957	69335627	373	1413	998
SID5417-4	30425247	HansenLBS_2018	DNK	Female	SRR7989956	25838997	111	1004	794
SID5418-1	30425247	HansenLBS_2018	DNK	Male	SRR8097418	23899038	14	439	480
SID5419-1	30425247	HansenLBS_2018	DNK	Male	SRR8097417	30049758	311	803	336
SID5420-1	30425247	HansenLBS_2018	DNK	Male	SRR8097416	29796370	151	1054	956
SID5420-2	30425247	HansenLBS_2018	DNK	Male	SRR8097415	9007910	194	509	317
SID5420-3	30425247	HansenLBS_2018	DNK	Male	SRR8097422	8527312	245	1091	736
SID5421-1	30425247	HansenLBS_2018	DNK	Male	SRR7989959	22889823	23	45	8
SID5421-2	30425247	HansenLBS_2018	DNK	Male	SRR7989958	31428984	27	57	11
SID5421-3	30425247	HansenLBS_2018	DNK	Male	SRR7989954	34884738	40	69	2
SID5421-4	30425247	HansenLBS_2018	DNK	Male	SRR7989953	19604589	7	26	4
SID5423-1	30425247	HansenLBS_2018	DNK	Male	SRR7989990	41911973	65	145	75
SID5423-2	30425247	HansenLBS_2018	DNK	Male	SRR7989991	33047569	82	130	26
SID5423-3	30425247	HansenLBS_2018	DNK	Male	SRR7989988	30437423	44	40	9
SID5423-4	30425247	HansenLBS_2018	DNK	Male	SRR7989989	33024240	48	116	77
SID5425-1	30425247	HansenLBS_2018	DNK	Female	SRR7989986	38560111	34	175	21
SID5425-2	30425247	HansenLBS_2018	DNK	Female	SRR7989987	29389707	68	168	58
SID5425-3	30425247	HansenLBS_2018	DNK	Female	SRR7989984	35047602	70	205	56
SID5425-4	30425247	HansenLBS_2018	DNK	Female	SRR7989985	30550983	348	438	63
SID5426-1	30425247	HansenLBS_2018	DNK	Female	SRR8097420	34644213	356	861	305
SID5427-1	30425247	HansenLBS_2018	DNK	Male	SRR7989982	34713439	1166	2120	22
SID5427-2	30425247	HansenLBS_2018	DNK	Male	SRR7989983	30921565	496	1847	23
SID5427-3	30425247	HansenLBS_2018	DNK	Male	SRR7989809	22582210	158	1028	18
SID5427-4	30425247	HansenLBS_2018	DNK	Male	SRR7989808	21317755	57	1371	10
SID5428-1	30425247	HansenLBS_2018	DNK	Female	SRR7989807	37249592	312	552	277
SID5428-2	30425247	HansenLBS_2018	DNK	Female	SRR7989806	26324796	44	573	542
SID5428-3	30425247	HansenLBS_2018	DNK	Female	SRR7989813	23902972	81	427	371
SID5428-4	30425247	HansenLBS_2018	DNK	Female	SRR7989812	27920910	98	249	175
SID5429-1	30425247	HansenLBS_2018	DNK	Female	SRR7989811	54950338	132	2464	1401
SID5429-2	30425247	HansenLBS_2018	DNK	Female	SRR7989810	37555093	394	1075	481
SID5429-3	30425247	HansenLBS_2018	DNK	Female	SRR7989805	38923339	68	1336	918
SID5429-4	30425247	HansenLBS_2018	DNK	Female	SRR7989804	33213249	263	520	128
SID5433-1	30425247	HansenLBS_2018	DNK	Female	SRR7989839	40206393	776	2477	978
SID5433-2	30425247	HansenLBS_2018	DNK	Female	SRR7989840	44161587	408	1811	686
SID5433-3	30425247	HansenLBS_2018	DNK	Female	SRR7989841	38941865	573	2478	610
SID5433-4	30425247	HansenLBS_2018	DNK	Female	SRR7989842	28503339	271	3081	1325
SID5434-1	30425247	HansenLBS_2018	DNK	Female	SRR7989835	32738463	77	125	2
SID5434-2	30425247	HansenLBS_2018	DNK	Female	SRR7989836	26782047	188	213	0
SID5434-3	30425247	HansenLBS_2018	DNK	Female	SRR7989837	32869452	179	354	0
SID5434-4	30425247	HansenLBS_2018	DNK	Female	SRR7989838	39728878	34	74	2
SID5438-1	30425247	HansenLBS_2018	DNK	Female	SRR7989870	38564930	87	529	357
SID5438-2	30425247	HansenLBS_2018	DNK	Female	SRR7989869	32861017	70	235	76
SID5438-3	30425247	HansenLBS_2018	DNK	Female	SRR7989872	47251588	54	285	151
SID5438-4	30425247	HansenLBS_2018	DNK	Female	SRR7989871	30173580	115	210	33
SID5439-1	30425247	HansenLBS_2018	DNK	Female	SRR7989874	42739603	372	800	4
SID5439-2	30425247	HansenLBS_2018	DNK	Female	SRR7989873	32304743	130	221	2
SID5439-3	30425247	HansenLBS_2018	DNK	Female	SRR7989876	40054523	317	705	6
SID5439-4	30425247	HansenLBS_2018	DNK	Female	SRR7989875	22607327	147	206	0
SID5440-2	30425247	HansenLBS_2018	DNK	Male	SRR7989880	46339961	409	1695	1129
SID5440-3	30425247	HansenLBS_2018	DNK	Male	SRR7989877	41701455	303	1817	1364
SID5440-4	30425247	HansenLBS_2018	DNK	Male	SRR7989878	37182021	158	540	410
SID5441-1	30425247	HansenLBS_2018	DNK	Female	SRR7989883	33771077	338	384	11
SID5441-2	30425247	HansenLBS_2018	DNK	Female	SRR7989884	37157430	198	935	40
SID5441-3	30425247	HansenLBS_2018	DNK	Female	SRR7989881	12238554	48	85	0
SID5441-4	30425247	HansenLBS_2018	DNK	Female	SRR7989882	36695071	109	372	79
SID5442-1	30425247	HansenLBS_2018	DNK	Female	SRR7989885	22509594	200	355	120
SID5442-2	30425247	HansenLBS_2018	DNK	Female	SRR7989886	34050455	97	76	27
SID5442-3	30425247	HansenLBS_2018	DNK	Female	SRR7989891	32319426	70	97	32
SID5442-4	30425247	HansenLBS_2018	DNK	Female	SRR7989845	24650676	126	253	103
SID5443-1	30425247	HansenLBS_2018	DNK	Male	SRR7989930	14619423	127	238	60
SID5443-2	30425247	HansenLBS_2018	DNK	Male	SRR7989927	37290380	145	134	28
SID5443-3	30425247	HansenLBS_2018	DNK	Male	SRR7989856	31892859	247	213	19
SID5443-4	30425247	HansenLBS_2018	DNK	Male	SRR7989894	32718157	108	164	22
SID5444-1	30425247	HansenLBS_2018	DNK	Male	SRR7989916	35986970	328	906	459
SID5444-2	30425247	HansenLBS_2018	DNK	Male	SRR7989814	30756823	255	2142	2029
SID5444-3	30425247	HansenLBS_2018	DNK	Male	SRR7989906	34780814	369	598	185
SID5444-4	30425247	HansenLBS_2018	DNK	Male	SRR7989905	35664350	444	800	104
SID5445-1	30425247	HansenLBS_2018	DNK	Male	SRR7989970	38485556	651	2833	2206
SID5445-2	30425247	HansenLBS_2018	DNK	Male	SRR7989980	31339069	80	550	439
SID5445-3	30425247	HansenLBS_2018	DNK	Male	SRR7989887	33407136	815	2618	1534
SID5445-4	30425247	HansenLBS_2018	DNK	Male	SRR7989888	36974677	133	1274	1157
SID5446-1	30425247	HansenLBS_2018	DNK	Female	SRR7989889	40735375	170	301	115
SID5446-2	30425247	HansenLBS_2018	DNK	Female	SRR7989890	31378175	129	228	171
SID5446-3	30425247	HansenLBS_2018	DNK	Female	SRR7989892	35657417	25	237	217
SID5446-4	30425247	HansenLBS_2018	DNK	Female	SRR7989893	46911828	417	1080	496
SID5448-1	30425247	HansenLBS_2018	DNK	Male	SRR7989928	45036588	104	362	242
SID5448-2	30425247	HansenLBS_2018	DNK	Male	SRR7989929	46917445	47	864	850
SID5448-3	30425247	HansenLBS_2018	DNK	Male	SRR7989999	35254034	254	2239	1854
SID5448-4	30425247	HansenLBS_2018	DNK	Male	SRR7989998	22737519	369	1050	574
SID5449-1	30425247	HansenLBS_2018	DNK	Female	SRR7989997	36437539	973	666	8
SID5449-2	30425247	HansenLBS_2018	DNK	Female	SRR7989996	44206044	802	818	14
SID5449-3	30425247	HansenLBS_2018	DNK	Female	SRR7989995	45213492	2309	2382	11
SID5449-4	30425247	HansenLBS_2018	DNK	Female	SRR7989994	28435017	777	384	6
SID544_M	25974306	BackhedF_2015	SWE	Female	ERR525959	22758804	40	431	258
SID5450-1	30425247	HansenLBS_2018	DNK	Female	SRR7989993	33362695	177	496	324
SID5450-2	30425247	HansenLBS_2018	DNK	Female	SRR7989992	31027028	219	1499	1084
SID5450-3	30425247	HansenLBS_2018	DNK	Female	SRR7990001	32325629	1064	1688	248
SID5450-4	30425247	HansenLBS_2018	DNK	Female	SRR7990000	34416255	136	411	213
SID5451-1	30425247	HansenLBS_2018	DNK	Female	SRR7989971	31181761	59	279	36
SID5451-2	30425247	HansenLBS_2018	DNK	Female	SRR7989972	42833647	61	389	145
SID5451-3	30425247	HansenLBS_2018	DNK	Female	SRR7989973	33146299	70	529	99
SID5451-4	30425247	HansenLBS_2018	DNK	Female	SRR7989974	30597073	83	936	50
SID5452-1	30425247	HansenLBS_2018	DNK	Male	SRR8097419	26948035	130	377	247
SID5453-1	30425247	HansenLBS_2018	DNK	Female	SRR7989975	35098316	256	671	296
SID5453-2	30425247	HansenLBS_2018	DNK	Female	SRR7989976	43191860	117	2510	1242
SID5453-3	30425247	HansenLBS_2018	DNK	Female	SRR7989977	44756577	38	2253	1050
SID5453-4	30425247	HansenLBS_2018	DNK	Female	SRR7989978	44485512	117	342	152
SID5454-1	30425247	HansenLBS_2018	DNK	Female	SRR7989968	50323211	5887	838	326
SID5454-2	30425247	HansenLBS_2018	DNK	Female	SRR7989969	41683367	1513	1796	270
SID5454-3	30425247	HansenLBS_2018	DNK	Female	SRR7989847	40546314	769	1142	167
SID5454-4	30425247	HansenLBS_2018	DNK	Female	SRR7989846	43162410	1310	2354	484
SID5455-1	30425247	HansenLBS_2018	DNK	Female	SRR7989849	56556559	352	2893	2263
SID5455-2	30425247	HansenLBS_2018	DNK	Female	SRR7989848	33301324	287	562	378
SID5455-3	30425247	HansenLBS_2018	DNK	Female	SRR7989851	50800591	667	1728	1001
SID5455-4	30425247	HansenLBS_2018	DNK	Female	SRR7989850	37183754	571	2585	1886
SID5457-1	30425247	HansenLBS_2018	DNK	Female	SRR7989853	43828086	156	199	121
SID5457-2	30425247	HansenLBS_2018	DNK	Female	SRR7989852	57845673	155	236	9
SID5457-3	30425247	HansenLBS_2018	DNK	Female	SRR7989855	48553660	153	738	534
SID5457-4	30425247	HansenLBS_2018	DNK	Female	SRR7989854	68941090	142	374	76
SID5458-1	30425247	HansenLBS_2018	DNK	Female	SRR7989817	37532145	375	701	255
SID5458-2	30425247	HansenLBS_2018	DNK	Female	SRR7989818	65668898	822	2921	1786
SID5458-3	30425247	HansenLBS_2018	DNK	Female	SRR7989815	33046893	766	2274	1169
SID5458-4	30425247	HansenLBS_2018	DNK	Female	SRR7989816	59947597	73	362	198
SID5459-1	30425247	HansenLBS_2018	DNK	Male	SRR8097424	29425430	36	159	5
SID5460-1	30425247	HansenLBS_2018	DNK	Female	SRR7989821	72159726	728	190	118
SID5460-2	30425247	HansenLBS_2018	DNK	Female	SRR7989822	55101044	268	167	38
SID5460-3	30425247	HansenLBS_2018	DNK	Female	SRR7989819	69305500	91	154	63
SID5460-4	30425247	HansenLBS_2018	DNK	Female	SRR7989820	71552056	33	104	23
SID5461-1	30425247	HansenLBS_2018	DNK	Female	SRR7989823	44722282	62	787	173
SID5461-2	30425247	HansenLBS_2018	DNK	Female	SRR7989824	68439258	408	2217	44
SID5461-3	30425247	HansenLBS_2018	DNK	Female	SRR7989860	39287850	231	1335	2
SID5461-4	30425247	HansenLBS_2018	DNK	Female	SRR7989859	42202551	71	415	7
SID5462-1	30425247	HansenLBS_2018	DNK	Female	SRR7989858	34762412	102	207	76
SID5462-2	30425247	HansenLBS_2018	DNK	Female	SRR7989857	53929837	120	208	31
SID5462-3	30425247	HansenLBS_2018	DNK	Female	SRR7989864	38507959	110	502	396
SID5462-4	30425247	HansenLBS_2018	DNK	Female	SRR7989863	57214122	146	430	137
SID5463-1	30425247	HansenLBS_2018	DNK	Female	SRR7989862	44585991	189	895	547
SID5463-2	30425247	HansenLBS_2018	DNK	Female	SRR7989861	22472787	86	263	160
SID5463-3	30425247	HansenLBS_2018	DNK	Female	SRR7989866	19086366	92	157	17
SID5463-4	30425247	HansenLBS_2018	DNK	Female	SRR7989865	21029292	41	201	73
SID5465-1	30425247	HansenLBS_2018	DNK	Female	SRR8097423	35450428	59	1045	1042
SID5466-1	30425247	HansenLBS_2018	DNK	Male	SRR7989960	26037084	454	240	74
SID5466-2	30425247	HansenLBS_2018	DNK	Male	SRR7989964	27390903	174	178	26
SID5466-3	30425247	HansenLBS_2018	DNK	Male	SRR7989831	25752119	398	175	16
SID5466-4	30425247	HansenLBS_2018	DNK	Male	SRR7989832	28059524	132	248	24
SID5467-1	30425247	HansenLBS_2018	DNK	Female	SRR7989825	27111347	203	988	530
SID5467-2	30425247	HansenLBS_2018	DNK	Female	SRR7989826	27781192	167	696	355
SID5467-4	30425247	HansenLBS_2018	DNK	Female	SRR7989828	29499191	184	577	274
SID5468-1	30425247	HansenLBS_2018	DNK	Male	SRR7989833	27074816	331	1148	345
SID5468-2	30425247	HansenLBS_2018	DNK	Male	SRR7989834	22484916	222	520	111
SID5468-3	30425247	HansenLBS_2018	DNK	Male	SRR7989938	18440163	243	911	330
SID5468-4	30425247	HansenLBS_2018	DNK	Male	SRR7989937	19534283	444	1061	285
SID5469-1	30425247	HansenLBS_2018	DNK	Male	SRR7989940	35828927	111	538	131
SID5469-2	30425247	HansenLBS_2018	DNK	Male	SRR7989939	43997674	64	2428	2179
SID5469-3	30425247	HansenLBS_2018	DNK	Male	SRR7989934	30229055	63	441	175
SID5469-4	30425247	HansenLBS_2018	DNK	Male	SRR7989933	25521668	440	2698	1563
SID546_M	25974306	BackhedF_2015	SWE	Female	ERR525963	22469957	5	456	305
SID5470-3	30425247	HansenLBS_2018	DNK	Male	SRR7989936	28403212	97	171	35
SID5470-4	30425247	HansenLBS_2018	DNK	Male	SRR7989935	23914460	176	193	63
SID5473-1	30425247	HansenLBS_2018	DNK	Male	SRR7989932	27388762	61	74	1
SID5473-2	30425247	HansenLBS_2018	DNK	Male	SRR7989931	33204996	77	38	2
SID5473-3	30425247	HansenLBS_2018	DNK	Male	SRR7989903	32579340	80	70	2
SID5473-4	30425247	HansenLBS_2018	DNK	Male	SRR7989904	25894724	234	30	2
SID5474-3	30425247	HansenLBS_2018	DNK	Female	SRR7989901	29704041	98	255	93
SID5474-4	30425247	HansenLBS_2018	DNK	Female	SRR7989902	24013993	52	219	89
SID5476-1	30425247	HansenLBS_2018	DNK	Female	SRR7989899	45736429	199	666	411
SID5476-2	30425247	HansenLBS_2018	DNK	Female	SRR7989900	40888024	189	594	257
SID5476-3	30425247	HansenLBS_2018	DNK	Female	SRR7989897	45708855	159	492	276
SID5476-4	30425247	HansenLBS_2018	DNK	Female	SRR7989898	48466422	208	867	534
SID5477-1	30425247	HansenLBS_2018	DNK	Female	SRR7989895	41543375	162	500	11
SID5477-2	30425247	HansenLBS_2018	DNK	Female	SRR7989896	39262249	82	237	3
SID5477-3	30425247	HansenLBS_2018	DNK	Female	SRR7989951	41692563	80	491	10
SID5477-4	30425247	HansenLBS_2018	DNK	Female	SRR7989950	40265627	70	309	25
SID5478-1	30425247	HansenLBS_2018	DNK	Female	SRR7989949	40933720	122	197	26
SID5478-2	30425247	HansenLBS_2018	DNK	Female	SRR7989948	51433671	168	306	34
SID5478-3	30425247	HansenLBS_2018	DNK	Female	SRR7989947	44487715	38	119	23
SID5478-4	30425247	HansenLBS_2018	DNK	Female	SRR7989946	40940322	78	118	13
SID5480-1	30425247	HansenLBS_2018	DNK	Female	SRR7989907	43027769	518	1120	260
SID5480-2	30425247	HansenLBS_2018	DNK	Female	SRR7989908	56908382	875	2156	562
SID5480-3	30425247	HansenLBS_2018	DNK	Female	SRR7989909	43920787	409	2386	1470
SID5480-4	30425247	HansenLBS_2018	DNK	Female	SRR7989910	46177518	256	2514	2019
SID5481-1	30425247	HansenLBS_2018	DNK	Male	SRR7989911	44981448	173	370	22
SID5481-2	30425247	HansenLBS_2018	DNK	Male	SRR7989912	46187825	231	449	21
SID5481-3	30425247	HansenLBS_2018	DNK	Male	SRR7989913	29242936	32	140	22
SID5481-4	30425247	HansenLBS_2018	DNK	Male	SRR7989914	48309752	456	1002	39
SID549_M	25974306	BackhedF_2015	SWE	Female	ERR525967	20925216	76	95	39
SID560_M	25974306	BackhedF_2015	SWE	Female	ERR525971	21287177	16	145	103
SID565_M	25974306	BackhedF_2015	SWE	Female	ERR525975	18763952	40	88	5
SID567_M	25974306	BackhedF_2015	SWE	Female	ERR525983	21863794	80	1209	1036
SID570_M	25974306	BackhedF_2015	SWE	Female	ERR525987	21984209	38	286	243
SID572_M	25974306	BackhedF_2015	SWE	Female	ERR525991	18166987	52	82	10
SID577_M	25974306	BackhedF_2015	SWE	Female	ERR525995	22048723	51	951	0
SID582_M	25974306	BackhedF_2015	SWE	Female	ERR525999	18300181	15	227	10
SID585_M	25974306	BackhedF_2015	SWE	Female	ERR526003	20096602	15	114	54
SID587_M	25974306	BackhedF_2015	SWE	Female	ERR526007	24461327	153	180	35
SID589_M	25974306	BackhedF_2015	SWE	Female	ERR526011	19267364	51	175	169
SID590_M	25974306	BackhedF_2015	SWE	Female	ERR526015	19221365	23	113	6
SID591_M	25974306	BackhedF_2015	SWE	Female	ERR526019	18316863	181	249	28
SID598_M	25974306	BackhedF_2015	SWE	Female	ERR526023	18024406	0	2242	12
SID599_M	25974306	BackhedF_2015	SWE	Female	ERR526027	18395345	191	290	62
SID608_M	25974306	BackhedF_2015	SWE	Female	ERR526031	17295668	40	342	165
SID615_M	25974306	BackhedF_2015	SWE	Female	ERR526035	15110970	26	86	35
SID622_M	25974306	BackhedF_2015	SWE	Female	ERR526039	17825993	53	387	245
SID624_M	25974306	BackhedF_2015	SWE	Female	ERR526043	18935497	72	138	94
SID626_M	25974306	BackhedF_2015	SWE	Female	ERR526047	15225432	41	68	38
SID633_M	25974306	BackhedF_2015	SWE	Female	ERR526051	18871819	140	214	63
SID640_M	25974306	BackhedF_2015	SWE	Female	ERR526063	19415433	71	419	355
SID70_M	25974306	BackhedF_2015	SWE	Female	ERR526067	25523237	1269	1412	18
SID713A002-11-90-0	29242367	CosteaPI_2017	KAZ	Female	ERR1728326,ERR1728327,ERR1728328,ERR1728329	30772006	90	120	20
SID713A005-11-0-0	29242367	CosteaPI_2017	KAZ	Female	ERR1728397,ERR1728398,ERR1728399,ERR1728400	30500405	190	70	7
SID713A009-11-0-0	29242367	CosteaPI_2017	KAZ	Male	ERR1728082,ERR1728083,ERR1728084,ERR1728085	32781145	83	170	79
SID713A009-11-90-0	29242367	CosteaPI_2017	KAZ	Male	ERR1728061,ERR1728062,ERR1728063,ERR1728064	35590590	111	158	10
SID713A010-11-0-0	29242367	CosteaPI_2017	KAZ	Female	ERR1728196,ERR1728197,ERR1728198,ERR1728199	38974421	401	147	44
SID713A012-11-0-0	29242367	CosteaPI_2017	KAZ	Male	ERR1728122,ERR1728123,ERR1728124,ERR1728125	20894312	187	414	35
SID713A014-11-0-0	29242367	CosteaPI_2017	KAZ	Female	ERR1728270,ERR1728271,ERR1728272,ERR1728273	27950149	31	52	8
SID713A014-11-90-0	29242367	CosteaPI_2017	KAZ	Female	ERR1728054,ERR1728055,ERR1728056,ERR1728057	28133210	377	523	139
SID713A015-11-90-0	29242367	CosteaPI_2017	KAZ	Female	ERR1728090,ERR1728091,ERR1728092,ERR1728093	31698984	10	1004	31
SID713A021-11-0-0	29242367	CosteaPI_2017	KAZ	Male	ERR1728098,ERR1728099,ERR1728100,ERR1728101	32296048	31	75	9
SID713A026-11-90-0	29242367	CosteaPI_2017	KAZ	Male	ERR1728188,ERR1728189,ERR1728190,ERR1728191	27932986	57	256	153
SID713A029-11-90-0	29242367	CosteaPI_2017	KAZ	Male	ERR1728142,ERR1728143,ERR1728144,ERR1728145	27625475	144	498	186
SID713A030-11-90-0	29242367	CosteaPI_2017	KAZ	Male	ERR1728401,ERR1728402,ERR1728403,ERR1728404	29769588	21	295	17
SID713A033-11-90-0	29242367	CosteaPI_2017	KAZ	Male	ERR1728032,ERR1728033,ERR1728034,ERR1728035	16973407	33	83	8
SID713A037-11-0-0	29242367	CosteaPI_2017	KAZ	Female	ERR1728050,ERR1728051,ERR1728052,ERR1728053	36824980	927	1374	34
SID713A037-11-90-0	29242367	CosteaPI_2017	KAZ	Female	ERR1728020,ERR1728021,ERR1728022,ERR1728023	36169548	179	247	0
SID713A040-11-90-0	29242367	CosteaPI_2017	KAZ	Male	ERR1728019	8269431	19	141	72
SID713A049-11-90-0	29242367	CosteaPI_2017	KAZ	Female	ERR1728246,ERR1728247,ERR1728248,ERR1728249	27556642	366	536	14
SID713A055-11-0-0	29242367	CosteaPI_2017	KAZ	Female	ERR1728262,ERR1728263,ERR1728264,ERR1728265	30957987	55	89	34
SID713A055-11-90-0	29242367	CosteaPI_2017	KAZ	Female	ERR1728290,ERR1728291,ERR1728292,ERR1728293	27850590	107	339	60
SID713A057-11-90-0	29242367	CosteaPI_2017	KAZ	Male	ERR1728155,ERR1728156,ERR1728157,ERR1728158	33586308	37	171	55
SID713A058-11-0-0	29242367	CosteaPI_2017	KAZ	Female	ERR1728204,ERR1728205,ERR1728206,ERR1728207	28557981	69	124	2
SID713A062-11-90-0	29242367	CosteaPI_2017	KAZ	Female	ERR1728180,ERR1728181,ERR1728182,ERR1728183	31104574	361	1297	348
SID713A066-11-90-0	29242367	CosteaPI_2017	KAZ	Female	ERR1728306,ERR1728307,ERR1728308,ERR1728309	35836330	169	358	7
SID713A068-11-0-0	29242367	CosteaPI_2017	KAZ	Male	ERR1728294,ERR1728295,ERR1728296,ERR1728297	31683974	56	287	284
SID713A076-11-90-0	29242367	CosteaPI_2017	KAZ	Male	ERR1728065,ERR1728066,ERR1728067,ERR1728068	26339105	72	319	115
SID713A078-11-0-0	29242367	CosteaPI_2017	KAZ	Female	ERR1728393,ERR1728394,ERR1728395,ERR1728396	28175022	62	161	1
SID713A081-11-90-0	29242367	CosteaPI_2017	KAZ	Female	ERR1728028,ERR1728029,ERR1728030,ERR1728031	33894319	173	276	110
SID713A084-11-0-0	29242367	CosteaPI_2017	KAZ	Male	ERR1728266,ERR1728267,ERR1728268,ERR1728269	26876068	171	206	61
SID713A088-11-90-0	29242367	CosteaPI_2017	KAZ	Male	ERR1728357,ERR1728358,ERR1728359,ERR1728360	30796363	26	309	181
SID713A089-11-0-0	29242367	CosteaPI_2017	KAZ	Female	ERR1728389,ERR1728390,ERR1728391,ERR1728392	26200809	186	723	287
SID713B003-11-0-0	29242367	CosteaPI_2017	KAZ	Female	ERR1728024,ERR1728025,ERR1728026,ERR1728027	33718753	98	477	323
SID713B003-11-90-0	29242367	CosteaPI_2017	KAZ	Female	ERR1728069,ERR1728070,ERR1728071,ERR1728072	38340900	226	1122	847
SID713B005-11-90-0	29242367	CosteaPI_2017	KAZ	Female	ERR1728250,ERR1728251,ERR1728252,ERR1728253	33595577	258	423	237
SID713B016-11-0-0	29242367	CosteaPI_2017	KAZ	Female	ERR1728302,ERR1728303,ERR1728304,ERR1728305	33529766	34	88	8
SID713B020-11-0-0	29242367	CosteaPI_2017	KAZ	Female	ERR1728134,ERR1728135,ERR1728136,ERR1728137	31778558	438	718	72
SID713B025-11-0-0	29242367	CosteaPI_2017	KAZ	Female	ERR1728094,ERR1728095,ERR1728096,ERR1728097	30601730	323	663	271
SID713B025-11-90-0	29242367	CosteaPI_2017	KAZ	Female	ERR1728238,ERR1728239,ERR1728240,ERR1728241	32028690	28	224	143
SID713B029-11-90-0	29242367	CosteaPI_2017	KAZ	Male	ERR1728086,ERR1728087,ERR1728088,ERR1728089	25788081	6	786	112
SID713B033-11-0-0	29242367	CosteaPI_2017	KAZ	Female	ERR1728234,ERR1728235,ERR1728236,ERR1728237	41453301	120	783	30
SID713B040-11-90-0	29242367	CosteaPI_2017	KAZ	Male	ERR1728176,ERR1728177,ERR1728178,ERR1728179	40148501	79	307	103
SID713B044-11-0-0	29242367	CosteaPI_2017	KAZ	Female	ERR1728192,ERR1728193,ERR1728194,ERR1728195	29036668	88	248	52
SID713B044-11-90-0	29242367	CosteaPI_2017	KAZ	Female	ERR1728334,ERR1728335,ERR1728336,ERR1728337	37761766	156	433	141
SID713B051-11-90-0	29242367	CosteaPI_2017	KAZ	Female	ERR1728200,ERR1728201,ERR1728202,ERR1728203	30127657	41	480	40
SID713B053-11-90-0	29242367	CosteaPI_2017	KAZ	Female	ERR1728369,ERR1728370,ERR1728371,ERR1728372	35920048	473	657	69
SID713B055-11-90-0	29242367	CosteaPI_2017	KAZ	Male	ERR1728350,ERR1728351,ERR1728352,ERR1728353	23500280	64	77	0
SID713B056-11-0-0	29242367	CosteaPI_2017	KAZ	Female	ERR1728208,ERR1728209,ERR1728210,ERR1728211	26094329	154	611	4
SID713B057-11-90-0	29242367	CosteaPI_2017	KAZ	Female	ERR1728381,ERR1728382,ERR1728383,ERR1728384	8828478	4	44	24
SID713B058-11-0-0	29242367	CosteaPI_2017	KAZ	Male	ERR1728230,ERR1728231,ERR1728232,ERR1728233	34177624	226	286	13
SID713B061-11-0-0	29242367	CosteaPI_2017	KAZ	Male	ERR1728046,ERR1728047,ERR1728048,ERR1728049	29508865	21	71	2
SID713B064-11-90-0	29242367	CosteaPI_2017	KAZ	Female	ERR1728130,ERR1728131,ERR1728132,ERR1728133	25572361	6	57	41
SID713B065-11-0-0	29242367	CosteaPI_2017	KAZ	Male	ERR1728220,ERR1728221,ERR1728222,ERR1728223	25095427	71	257	12
SID713B066-11-90-0	29242367	CosteaPI_2017	KAZ	Male	ERR1728258,ERR1728259,ERR1728260,ERR1728261	26861755	292	705	287
SID713B073-11-0-0	29242367	CosteaPI_2017	KAZ	Male	ERR1728184,ERR1728185,ERR1728186,ERR1728187	28729295	322	1249	863
SID713B074-11-0-0	29242367	CosteaPI_2017	KAZ	Female	ERR1728242,ERR1728243,ERR1728244,ERR1728245	30078727	7	35	21
SID713B074-11-90-0	29242367	CosteaPI_2017	KAZ	Female	ERR1728361,ERR1728362,ERR1728363,ERR1728364	26757165	14	363	62
SID78_M	25974306	BackhedF_2015	SWE	Female	ERR526073	16973500	19	51	26
SID7_M	25974306	BackhedF_2015	SWE	Female	ERR526075	18616820	154	448	128
SID82_M	25974306	BackhedF_2015	SWE	Female	ERR526079	21123760	78	118	19
SID87_M	25974306	BackhedF_2015	SWE	Female	ERR526083	16852336	67	135	100
SID9_M	25974306	BackhedF_2015	SWE	Female	ERR526087	23823454	122	545	246
SM01	25807110	Obregon-TitoAJ_2015	PER	Male	SRR1761698	35393114	4813	5670	32
SM02	25807110	Obregon-TitoAJ_2015	PER	Female	SRR1761699	45012131	358	1679	380
SM18	25807110	Obregon-TitoAJ_2015	PER	Female	SRR1761703	31107131	2308	1397	134
SM20	25807110	Obregon-TitoAJ_2015	PER	Female	SRR1761704	29046458	186	430	134
SM28	25807110	Obregon-TitoAJ_2015	PER	Female	SRR1761708	26907688	100	128	86
SM29	25807110	Obregon-TitoAJ_2015	PER	Female	SRR1761709	29640445	270	1642	868
SM31	25807110	Obregon-TitoAJ_2015	PER	Male	SRR1761711	29748671	972	1265	68
SM32	25807110	Obregon-TitoAJ_2015	PER	Female	SRR1761712	34306368	98	582	131
SM39	25807110	Obregon-TitoAJ_2015	PER	Female	SRR1761716	33136128	556	918	183
SRS011061	28953883	HMP	United_States	Female	SRR060370,SRR060371	66112667	359	227	21
SRS011084	28953883	HMP	United_States	Male	SRR061903,SRR061904,SRR062102,SRR062103	126672301	102	258	29
SRS011134	28953883	HMP	United_States	Male	SRR060442,SRR060443	65867784	269	227	14
SRS011239	28953883	HMP	United_States	Female	SRR059854,SRR059855	70460305	113	236	12
SRS011271	28953883	HMP	United_States	Male	SRR061168,SRR061170	70760795	185	182	23
SRS011302	28953883	HMP	United_States	Female	SRR060410,SRR060411	69147989	230	165	34
SRS011405	28953883	HMP	United_States	Female	SRR061164,SRR061166	69138129	72	149	42
SRS011452	28953883	HMP	United_States	Male	SRR062426,SRR062428,SRR346668,SRR346703	91537879	771	847	38
SRS011529	28953883	HMP	United_States	Male	SRR061153,SRR061173	70849384	250	462	73
SRS011586	28953883	HMP	United_States	Female	SRR061144,SRR061145	69317685	588	986	158
SRS012273	28953883	HMP	United_States	Female	SRR059412,SRR059413	60828099	439	3380	455
SRS012849	28953883	HMP	United_States	Male	SRR527872,SRR527921,SRR528038,SRR528091,SRR528144,SRR528237,SRR528253,SRR528308,SRR528365,SRR528369,SRR528421,SRR528470,SRR528526	41234041	22	132	5
SRS012902	28953883	HMP	United_States	Female	SRR059420,SRR059421	55772194	17	274	25
SRS012969	28953883	HMP	United_States	Male	SRR527899,SRR527930,SRR527965,SRR528022,SRR528110,SRR528155,SRR528183,SRR528261,SRR528300,SRR528353,SRR528423,SRR528487,SRR528518	60450314	174	112	8
SRS013098	28953883	HMP	United_States	Female	SRR532163,SRR532169,SRR532178,SRR532183,SRR532190,SRR532191,SRR532247,SRR532376,SRR532378,SRR532386,SRR533142,SRR533143,SRR533145,SRR533147,SRR533152,SRR533153,SRR537832,SRR537848,SRR538157,SRR539721,SRR540371,SRR540385,SRR540389,SRR540397,SRR541083,SRR541088,SRR541104,SRR541105,SRR541117,SRR545412,SRR545419,SRR545420,SRR545428,SRR545431,SRR549558,SRR549567,SRR549574,SRR549596	103511051	555	1583	765
SRS013158	28953883	HMP	United_States	Male	SRR059896,SRR059897	64278855	69	173	20
SRS013215	28953883	HMP	United_States	Male	SRR059366,SRR059367	58865426	92	231	87
SRS013382	28953883	HMP	United_States	Male	SRR1564226	5417447	3	6	0
SRS013476	28953883	HMP	United_States	Male	SRR059504,SRR059505	60425746	225	284	114
SRS013521	28953883	HMP	United_States	Female	SRR059812,SRR059813	57701542	27	50	0
SRS013638	28953883	HMP	United_States	Male	SRR646438,SRR646449	34736451	25	72	33
SRS013639	28953883	HMP	United_States	Male	SRR531355,SRR531492,SRR531493,SRR532153,SRR532159,SRR532224,SRR532231,SRR532253,SRR533137,SRR533542,SRR533545,SRR533942,SRR533944,SRR533950,SRR533952,SRR534430,SRR534432,SRR534436,SRR534441,SRR534442,SRR539719,SRR539740,SRR539748,SRR540381,SRR540392,SRR540399,SRR541087,SRR541089,SRR541095,SRR541098,SRR541099,SRR541114,SRR545437,SRR549571,SRR549577,SRR549587,SRR549591,SRR549597	106801281	120	360	116
SRS013687	28953883	HMP	United_States	Male	SRR060374,SRR060375	62581919	443	419	27
SRS013800	28953883	HMP	United_States	Male	SRR059338,SRR059339	60695647	25	98	38
SRS013940	28953883	HMP	United_States	Male	SRR1804607	19891470	29	478	510
SRS013951	28953883	HMP	United_States	Male	SRR061137,SRR062323	50848539	33	318	220
SRS013965	28953883	HMP	United_States	Female	SRR1804676	31609923	63	390	336
SRS014235	28953883	HMP	United_States	Male	SRR061557,SRR061558	54091928	193	577	255
SRS014287	28953883	HMP	United_States	Male	SRR062386,SRR062388	47200319	73	526	400
SRS014313	28953883	HMP	United_States	Female	SRR063468,SRR063469	57150434	44	124	48
SRS014344	28953883	HMP	United_States	Female	SRR1804636,SRR1804905	30057855	32	49	37
SRS014391	28953883	HMP	United_States	Male	SRR1804298,SRR1804583	17236153	10	116	57
SRS014412	28953883	HMP	United_States	Female	SRR1804055,SRR1804064	22367965	13	106	39
SRS014459	28953883	HMP	United_States	Female	SRR061138,SRR062321	45847849	108	943	903
SRS014534	28953883	HMP	United_States	Female	SRR1804009,SRR1804180	10291112	6	34	14
SRS014613	28953883	HMP	United_States	Female	SRR061226,SRR061229	57260883	39	229	191
SRS014683	28953883	HMP	United_States	Male	SRR061044,SRR061135	46692976	40	90	37
SRS014736	28953883	HMP	United_States	Female	SRR1804107,SRR1805067	28477140	60	378	311
SRS014855	28953883	HMP	United_States	Male	SRR1804296,SRR1805004	30736018	75	135	1
SRS014923	28953883	HMP	United_States	Male	SRR061326,SRR061368	59584625	417	731	463
SRS014948	28953883	HMP	United_States	Male	SRR1804393	20963798	56	1096	942
SRS014979	28953883	HMP	United_States	Female	SRR061149,SRR061156	54971279	26	283	206
SRS014998	28953883	HMP	United_States	Female	SRR1803877,SRR1804614	21879767	4	62	44
SRS015065	28953883	HMP	United_States	Female	SRR061136,SRR062320	50657859	67	584	487
SRS015095	28953883	HMP	United_States	Female	SRR1804203,SRR1804388	26333339	38	242	211
SRS015133	28953883	HMP	United_States	Female	SRR061182,SRR061204	54950793	85	1068	1054
SRS015190	28953883	HMP	United_States	Female	SRR061143,SRR061147	71088361	73	165	75
SRS015217	28953883	HMP	United_States	Female	SRR061331,SRR061334	55728815	1352	3003	1152
SRS015246	28953883	HMP	United_States	Female	SRR1803864	21470260	533	1178	436
SRS015264	28953883	HMP	United_States	Male	SRR063480,SRR063481	35064334	242	346	34
SRS015280	28953883	HMP	United_States	Male	SRR1804394	21780947	146	252	25
SRS015388	28953883	HMP	United_States	Female	SRR1803903,SRR1804684	22610460	74	138	70
SRS015431	28953883	HMP	United_States	Male	SRR041658,SRR041659,SRR041660,SRR041661,SRR061119,SRR061120,SRR061121,SRR061122,SRR061127,SRR061132	219775207	2878	5237	44
SRS015453	28953883	HMP	United_States	Male	SRR1804299,SRR1805061	56361631	726	1183	7
SRS015486	28953883	HMP	United_States	Female	SRR1804286,SRR1805056	29175131	85	110	0
SRS015578	28953883	HMP	United_States	Male	SRR061222,SRR061231	62519674	93	378	105
SRS015579	28953883	HMP	United_States	Female	SRR1804618	22550411	119	35	4
SRS015663	28953883	HMP	United_States	Male	SRR061205,SRR061209	57948789	240	752	70
SRS015694	28953883	HMP	United_States	Female	SRR1803862,SRR1804998	32416876	302	106	0
SRS015782	28953883	HMP	United_States	Male	SRR061183,SRR061208	55984097	303	459	25
SRS015816	28953883	HMP	United_States	Male	SRR1804615	36369914	24	186	162
SRS015854	28953883	HMP	United_States	Male	SRR061496,SRR061497	54726755	750	206	11
SRS015890	28953883	HMP	United_States	Male	SRR038746,SRR042027,SRR042181,SRR042184,SRR061111,SRR061112,SRR061113,SRR061114,SRR061129,SRR061134	233327531	211	369	25
SRS015912	28953883	HMP	United_States	Male	SRR1803920,SRR1804706	15180610	16	17	0
SRS015960	28953883	HMP	United_States	Male	SRR061255,SRR062524	50402567	104	174	27
SRS016018	28953883	HMP	United_States	Male	SRR061191,SRR061197,SRR346666	81791946	190	241	47
SRS016056	28953883	HMP	United_States	Male	SRR061198,SRR061200	47157305	69	91	33
SRS016095	28953883	HMP	United_States	Female	SRR061169,SRR061172	59818022	941	456	89
SRS016132	28953883	HMP	United_States	Female	SRR1803892,SRR1804714	24595007	308	433	25
SRS016203	28953883	HMP	United_States	Female	SRR062538,SRR062539,SRR346679,SRR353617	83956544	230	385	96
SRS016267	28953883	HMP	United_States	Male	SRR061494,SRR061495	55213963	87	507	348
SRS016335	28953883	HMP	United_States	Male	SRR061157,SRR061161	66549612	303	211	66
SRS016381	28953883	HMP	United_States	Male	SRR1565849	6323023	0	5	1
SRS016437	28953883	HMP	United_States	Male	SRR642021,SRR642022	46098427	21	103	107
SRS016438	28953883	HMP	United_States	Male	SRR527906,SRR527935,SRR527968,SRR528024,SRR528054,SRR528108,SRR528175,SRR528230,SRR528263,SRR528363,SRR528385,SRR528439,SRR528492	56923016	40	181	103
SRS016495	28953883	HMP	United_States	Female	SRR060025,SRR060026	63448489	172	2166	2224
SRS016517	28953883	HMP	United_States	Female	SRR061933,SRR061934	64842486	193	2288	1934
SRS016629	28953883	HMP	United_States	Female	SRR1565914	5127540	8	38	8
SRS016753	28953883	HMP	United_States	Male	SRR059830,SRR059831	57171518	52	136	48
SRS016840	28953883	HMP	United_States	Male	SRR1565462	6342396	7	29	20
SRS016897	28953883	HMP	United_States	Male	SRR1565741	5028387	15	20	0
SRS016954	28953883	HMP	United_States	Male	SRR061919,SRR061920	64989801	56	122	13
SRS016989	28953883	HMP	United_States	Male	SRR059372,SRR059373	68081421	61	159	52
SRS017103	28953883	HMP	United_States	Male	SRR060364,SRR060365	61757025	257	321	11
SRS017191	28953883	HMP	United_States	Male	SRR060358,SRR060359	55113279	42	326	209
SRS017247	28953883	HMP	United_States	Male	SRR059828,SRR059829	43616103	190	333	37
SRS017248	28953883	HMP	United_States	Male	SRR1564437	6051319	29	40	3
SRS017307	28953883	HMP	United_States	Male	SRR059884,SRR059885	65915082	68	81	9
SRS017375	28953883	HMP	United_States	Male	SRR1564431	5027000	4	27	5
SRS017433	28953883	HMP	United_States	Female	SRR059378,SRR059379	57414174	90	231	53
SRS017521	28953883	HMP	United_States	Female	SRR059886,SRR059887	57467352	605	3797	2771
SRS017622	28953883	HMP	United_States	Male	SRR1564218	5698163	23	39	18
SRS017701	28953883	HMP	United_States	Female	SRR059352,SRR059353	53674490	95	86	19
SRS017745	28953883	HMP	United_States	Male	SRR1565763	5798611	24	41	2
SRS017821	28953883	HMP	United_States	Male	SRR059354,SRR059355	52946076	44	86	7
SRS017859	28953883	HMP	United_States	Male	SRR1564190,SRR1564311,SRR1568845,SRR1568850,SRR1569306,SRR1569410,SRR1569411,SRR1570099,SRR1571071,SRR1571116,SRR1571622,SRR1571680	22140547	29	124	99
SRS017916	28953883	HMP	United_States	Male	SRR531987,SRR531997,SRR531998,SRR532491,SRR532494,SRR532496,SRR532502,SRR533932,SRR539795,SRR539798,SRR539826,SRR539828,SRR539987,SRR539988,SRR539990,SRR540004,SRR540419,SRR540435,SRR540442,SRR541344,SRR541350,SRR541352,SRR541360,SRR541365,SRR545467,SRR646441,SRR646445,SRR646451,SRR646453,SRR646456	27138032	166	330	151
SRS018049	28953883	HMP	United_States	Male	SRR1564231,SRR1564399,SRR1565327,SRR1565333,SRR1565334,SRR1565335,SRR1568859,SRR1569277,SRR1569292,SRR1571621,SRR1571647,SRR1571671	19695728	11	26	12
SRS018133	28953883	HMP	United_States	Male	SRR061973,SRR061974	59382494	8	100	40
SRS018313	28953883	HMP	United_States	Male	SRR062011,SRR062012	63434436	510	693	15
SRS018351	28953883	HMP	United_States	Male	SRR059394,SRR059395	56115749	246	356	10
SRS018427	28953883	HMP	United_States	Male	SRR059916,SRR059917	55246485	559	696	66
SRS018541	28953883	HMP	United_States	Female	SRR1804648	20472571	55	65	22
SRS018575	28953883	HMP	United_States	Male	SRR061568,SRR061569	50045691	165	247	25
SRS018606	28953883	HMP	United_States	Male	SRR1804314,SRR1804904	45622794	151	192	21
SRS018623	28953883	HMP	United_States	Male	SRR1803365,SRR1804917	33037584	127	134	0
SRS018656	28953883	HMP	United_States	Female	SRR061508,SRR061510,SRR346656,SRR346691	94124429	60	637	35
SRS018732	28953883	HMP	United_States	Female	SRR1803344,SRR1804841	21912691	9	129	4
SRS018817	28953883	HMP	United_States	Male	SRR062350,SRR062355	63349877	161	187	26
SRS018836	28953883	HMP	United_States	Female	SRR1803333,SRR1804827	25739387	135	63	3
SRS018888	28953883	HMP	United_States	Male	SRR1803879,SRR1804290	26242403	22	41	1
SRS018936	28953883	HMP	United_States	Male	SRR1804121	21791908	31	78	46
SRS018984	28953883	HMP	United_States	Male	SRR041654,SRR041655,SRR041656,SRR041657,SRR061115,SRR061116,SRR061117,SRR061118,SRR061128,SRR061130	226637071	178	357	95
SRS019014	28953883	HMP	United_States	Male	SRR1804273	21674074	20	16	5
SRS019062	28953883	HMP	United_States	Male	SRR1804305	23608764	12	13	2
SRS019090	28953883	HMP	United_States	Male	SRR1804669	24140068	209	344	3
SRS019161	28953883	HMP	United_States	Male	SRR061139,SRR062324	53825350	64	167	58
SRS019178	28953883	HMP	United_States	Male	SRR1804611	23841714	78	89	0
SRS019267	28953883	HMP	United_States	Female	SRR061150,SRR061154	65097733	81	167	86
SRS019286	28953883	HMP	United_States	Female	SRR1804728	26848906	34	43	5
SRS019381	28953883	HMP	United_States	Female	SRR061230,SRR061256	49220423	116	84	14
SRS019397	28953883	HMP	United_States	Male	SRR061456,SRR061459	58939841	61	277	194
SRS019428	28953883	HMP	United_States	Male	SRR1804204,SRR1804577	27609029	24	152	129
SRS019445	28953883	HMP	United_States	Male	SRR1804205,SRR1804893	32544966	239	78	16
SRS019496	28953883	HMP	United_States	Female	SRR1804173	26440700	203	75	38
SRS019582	28953883	HMP	United_States	Male	SRR062375,SRR062457,SRR346696	73963965	152	314	138
SRS019601	28953883	HMP	United_States	Female	SRR063502,SRR063505	65417909	480	1923	1356
SRS019638	28953883	HMP	United_States	Female	SRR1804338	38119220	166	706	524
SRS019685	28953883	HMP	United_States	Male	SRR061499,SRR061507	62397302	259	592	218
SRS019693	28953883	HMP	United_States	Female	SRR1804256	24616244	45	113	0
SRS019787	28953883	HMP	United_States	Male	SRR061503,SRR061505	60521855	135	172	21
SRS019808	28953883	HMP	United_States	Female	SRR1804206	20855210	122	82	9
SRS019910	28953883	HMP	United_States	Male	SRR062404,SRR062460,SRR346711	75783727	89	592	422
SRS019968	28953883	HMP	United_States	Female	SRR059406,SRR059407	58897479	21	139	47
SRS020233	28953883	HMP	United_States	Male	SRR059350,SRR059351	64757767	342	353	28
SRS020271	28953883	HMP	United_States	Male	SRR1565464	5729548	1	40	2
SRS020328	28953883	HMP	United_States	Female	SRR059440,SRR059441	54301662	36	153	33
SRS020394	28953883	HMP	United_States	Male	SRR1564262,SRR1565892,SRR1568833,SRR1568926,SRR1568951,SRR1568992,SRR1569291,SRR1569959,SRR1569969,SRR1569987,SRR1571042,SRR1571665	22199324	43	69	7
SRS020508	28953883	HMP	United_States	Male	SRR1564436	5080113	1	26	22
SRS020622	28953883	HMP	United_States	Male	SRR527873,SRR527925,SRR527996,SRR528042,SRR528073,SRR528121,SRR528168,SRR528207,SRR528255,SRR528347,SRR528378,SRR528410,SRR528501	49442848	85	135	10
SRS020869	28953883	HMP	United_States	Male	SRR059356,SRR059357	52576513	169	356	120
SRS021153	28953883	HMP	United_States	Female	SRR527867,SRR527918,SRR527957,SRR527992,SRR528047,SRR528079,SRR528125,SRR528203,SRR528248,SRR528289,SRR528383,SRR528417,SRR528479	39173294	108	170	51
SRS021219	28953883	HMP	United_States	Female	SRR527948,SRR527960,SRR527994,SRR528076,SRR528119,SRR528167,SRR528252,SRR528296,SRR528328,SRR528376,SRR528409,SRR528452,SRR528504	63598268	101	163	59
SRS021484	28953883	HMP	United_States	Male	SRR059852,SRR059853	65612610	86	217	21
SRS021948	28953883	HMP	United_States	Female	SRR059424,SRR059425	53706979	103	157	70
SRS022071	28953883	HMP	United_States	Female	SRR059454,SRR059455	54362824	19	137	27
SRS022137	28953883	HMP	United_States	Female	SRR059952,SRR059953	44662890	79	131	3
SRS022609	28953883	HMP	United_States	Male	SRR060352,SRR060353	64307885	311	114	10
SRS022713	28953883	HMP	United_States	Female	SRR060035	40718253	290	664	234
SRS023346	28953883	HMP	United_States	Female	SRR060006	41312157	15	211	197
SRS023526	28953883	HMP	United_States	Male	SRR059416,SRR059417	58035675	201	233	23
SRS023583	28953883	HMP	United_States	Female	SRR059422,SRR059423	52427528	76	130	7
SRS023715	28953883	HMP	United_States	Male	SRR1564246,SRR1564248,SRR1564258,SRR1564358,SRR1564365,SRR1568849,SRR1568884,SRR1569220,SRR1569288,SRR1569378,SRR1571123,SRR1571213	24796904	270	475	25
SRS023829	28953883	HMP	United_States	Female	SRR061931,SRR061932	63498818	25	144	33
SRS023914	28953883	HMP	United_States	Male	SRR060362,SRR060363	66016302	313	232	15
SRS023971	28953883	HMP	United_States	Male	SRR059910,SRR059911	66378043	173	297	18
SRS024009	28953883	HMP	United_States	Female	SRR059460,SRR059461	55233828	24	122	49
SRS024075	28953883	HMP	United_States	Male	SRR061689,SRR061690,SRR061691	73393481	267	273	76
SRS024076	28953883	HMP	United_States	Male	SRR1565856	5124399	14	15	4
SRS024132	28953883	HMP	United_States	Male	SRR059506,SRR059507	60036170	244	707	527
SRS024265	28953883	HMP	United_States	Female	SRR060368,SRR060369	64058699	121	312	57
SRS024331	28953883	HMP	United_States	Male	SRR059890,SRR059891	62772018	307	216	11
SRS024388	28953883	HMP	United_States	Female	SRR059344,SRR059345	67497988	57	245	96
SRS024435	28953883	HMP	United_States	Male	SRR059342,SRR059343	62877695	275	715	623
SRS024492	28953883	HMP	United_States	Male	SRR1564191,SRR1565825,SRR1565861,SRR1565865,SRR1568871,SRR1569415,SRR1569924,SRR1571055,SRR1571086,SRR1571088,SRR1571612,SRR1571651	21079447	62	138	89
SRS024549	28953883	HMP	United_States	Male	SRR059388,SRR059389	51124065	129	270	97
SRS024625	28953883	HMP	United_States	Male	SRR061929,SRR061930	58096317	46	116	15
SRS024663	28953883	HMP	United_States	Male	SRR527884,SRR527916,SRR527952,SRR528002,SRR528034,SRR528087,SRR528156,SRR528212,SRR528239,SRR528337,SRR528367,SRR528418,SRR528516	49700022	132	101	4
SRS042231	28953883	HMP	United_States	Male	SRR1803838,SRR1804452	19797070	8	38	6
SRS042284	28953883	HMP	United_States	Female	SRR063513,SRR063523	58998856	5	1441	1092
SRS042600	28953883	HMP	United_States	Female	SRR1564319	5071618	11	24	0
SRS042628	28953883	HMP	United_States	Male	SRR061184,SRR061212	57394478	138	606	336
SRS042690	28953883	HMP	United_States	Male	SRR1804697	21956585	40	46	21
SRS042893	28953883	HMP	United_States	Female	SRR1804168	21825433	39	99	4
SRS042966	28953883	HMP	United_States	Female	SRR1564174,SRR1564273,SRR1565870,SRR1565887,SRR1568883,SRR1568935,SRR1569218,SRR1569968,SRR1570025,SRR1570096,SRR1570118,SRR1571118	19729029	50	108	29
SRS042967	28953883	HMP	United_States	Female	SRR1804780	27667285	306	487	78
SRS043001	28953883	HMP	United_States	Female	SRR061555,SRR061556	66061561	176	228	14
SRS043411	28953883	HMP	United_States	Female	SRR061188,SRR061190,SRR346689	61353637	69	326	246
SRS043667	28953883	HMP	United_States	Male	SRR527893,SRR527943,SRR528051,SRR528106,SRR528115,SRR528264,SRR528269,SRR528283,SRR528333,SRR528390,SRR528443,SRR528456,SRR528508	46687781	16	42	0
SRS043701	28953883	HMP	United_States	Male	SRR059914,SRR059915	63208765	17	264	169
SRS043768	28953883	HMP	United_States	Female	SRR1803881,SRR1805082	35387300	168	1018	896
SRS043841	28953883	HMP	United_States	Male	SRR1804125,SRR1804884	18605920	23	59	17
SRS044365	28953883	HMP	United_States	Male	SRR1804717	22106137	17	35	1
SRS044535	28953883	HMP	United_States	Male	SRR1804683	44218287	68	128	42
SRS044973	28953883	HMP	United_States	Male	SRR1564429	5255662	7	17	1
SRS045004	28953883	HMP	United_States	Male	SRR060152	61576126	76	158	33
SRS045195	28953883	HMP	United_States	Male	SRR1804392,SRR1804639	29529540	32	39	19
SRS045244	28953883	HMP	United_States	Male	SRR1804767,SRR1804909	30410270	29	172	129
SRS045528	28953883	HMP	United_States	Female	SRR531256,SRR531490,SRR531494,SRR531495,SRR531671,SRR532332,SRR532349,SRR532531,SRR532549,SRR532551,SRR532552,SRR533292,SRR533297,SRR533312,SRR533313,SRR533742,SRR533749,SRR534439,SRR534571,SRR534574,SRR537797,SRR538093,SRR538232,SRR539573,SRR539575,SRR539590,SRR539597,SRR540683,SRR540693,SRR545264,SRR545274,SRR549436,SRR549440,SRR549612,SRR549618,SRR549619,SRR549628,SRR549630	113762293	977	1596	372
SRS045713	28953883	HMP	United_States	Male	SRR061572,SRR061583	63416039	218	394	34
SRS045739	28953883	HMP	United_States	Male	SRR527908,SRR527951,SRR528000,SRR528036,SRR528090,SRR528132,SRR528163,SRR528257,SRR528284,SRR528330,SRR528425,SRR528462,SRR528498	51669716	50	76	4
SRS045826	28953883	HMP	United_States	Female	SRR1803999,SRR1804626	28382158	67	91	17
SRS045936	28953883	HMP	United_States	Male	SRR1564256,SRR1565854,SRR1565895,SRR1565909,SRR1565919,SRR1568842,SRR1568876,SRR1568877,SRR1568907,SRR1568936,SRR1569280,SRR1570050	22327159	92	87	0
SRS045938	28953883	HMP	United_States	Male	SRR1565469	5436868	3	10	1
SRS046068	28953883	HMP	United_States	Male	SRR1804534,SRR1804708	23113733	17	94	53
SRS046369	28953883	HMP	United_States	Female	SRR1564265,SRR1564309,SRR1564321,SRR1564353,SRR1565342,SRR1568971,SRR1569211,SRR1569304,SRR1569942,SRR1571630,SRR1571654,SRR1571664	20284616	11	40	15
SRS046502	28953883	HMP	United_States	Female	SRR1803873,SRR1804737	18441894	8	116	87
SRS046712	28953883	HMP	United_States	Female	SRR1804552,SRR1804801	29202544	141	261	43
SRS046717	28953883	HMP	United_States	Male	SRR1804156	21869082	102	161	72
SRS046810	28953883	HMP	United_States	Male	SRR1804209	3248269	2	4	10
SRS047014	28953883	HMP	United_States	Male	SRR063483,SRR063484	54850609	73	124	12
SRS047044	28953883	HMP	United_States	Male	SRR061432,SRR061438	48119412	30	25	4
SRS047069	28953883	HMP	United_States	Female	SRR1804011	11801711	27	53	43
SRS047433	28953883	HMP	United_States	Female	SRR1804472,SRR1804631	28634961	70	157	64
SRS047741	28953883	HMP	United_States	Male	SRR1804769,SRR1804886	42523420	167	263	14
SRS048060	28953883	HMP	United_States	Female	SRR1804184,SRR1804693	26557141	59	72	6
SRS048164	28953883	HMP	United_States	Male	SRR061330,SRR061343	48695363	203	304	30
SRS048262	28953883	HMP	United_States	Male	SRR1804174	26728174	143	156	7
SRS048307	28953883	HMP	United_States	Female	SRR1804623,SRR1805065	23770690	2	661	450
SRS048654	28953883	HMP	United_States	Female	SRR1564225,SRR1564252,SRR1568843,SRR1568851,SRR1569293,SRR1569377,SRR1569931,SRR1569990,SRR1571076,SRR1571126,SRR1571135,SRR1571685	22168571	49	77	6
SRS048870	28953883	HMP	United_States	Female	SRR062376,SRR062427	55840883	145	232	31
SRS048981	28953883	HMP	United_States	Male	SRR1564179,SRR1564188,SRR1564228,SRR1564240,SRR1568863,SRR1568933,SRR1569230,SRR1569408,SRR1569932,SRR1569992,SRR1571191,SRR1571661	24275105	195	343	1
SRS049164	28953883	HMP	United_States	Male	SRR062341,SRR062390,SRR346710	66425882	96	200	27
SRS049402	28953883	HMP	United_States	Female	SRR527895,SRR527979,SRR528012,SRR528068,SRR528098,SRR528136,SRR528186,SRR528205,SRR528319,SRR528350,SRR528399,SRR528474,SRR528527	40436816	122	430	177
SRS049446	28953883	HMP	United_States	Female	SRR1804002,SRR1805048	29621527	22	73	22
SRS049712	28953883	HMP	United_States	Male	SRR061165,SRR061174	66229996	21	34	5
SRS049773	28953883	HMP	United_States	Female	SRR1804762,SRR1804903	37413861	43	212	123
SRS049896	28953883	HMP	United_States	Male	SRR532157,SRR532180,SRR532371,SRR532390,SRR533831,SRR533837,SRR533840,SRR533844,SRR533939,SRR533940,SRR533943,SRR537671,SRR537726,SRR538169,SRR538214,SRR538227,SRR539725,SRR539728,SRR539853,SRR539860,SRR541005,SRR541020,SRR541022,SRR541031,SRR541040,SRR541041,SRR541085,SRR541093,SRR541103,SRR541109,SRR541118,SRR545410,SRR545424,SRR545425,SRR545430,SRR545439,SRR549739,SRR549749	116415412	482	690	13
SRS049900	28953883	HMP	United_States	Male	SRR066421	60522341	205	463	215
SRS049959	28953883	HMP	United_States	Male	SRR061215,SRR061220	60404590	419	782	174
SRS049995	28953883	HMP	United_States	Female	SRR059984,SRR059985	62000499	82	116	23
SRS050026	28953883	HMP	United_States	Female	SRR527874,SRR527923,SRR528013,SRR528041,SRR528074,SRR528169,SRR528208,SRR528254,SRR528326,SRR528377,SRR528411,SRR528451,SRR528502	43129163	23	83	31
SRS050299	28953883	HMP	United_States	Male	SRR062406,SRR062407	53850528	51	135	16
SRS050422	28953883	HMP	United_States	Male	SRR061484,SRR061486,SRR346712	71878225	655	1692	429
SRS050520	28953883	HMP	United_States	Female	SRR1564435	4767953	15	21	0
SRS050752	28953883	HMP	United_States	Female	SRR062446,SRR062447	58830414	98	288	102
SRS050801	28953883	HMP	United_States	Male	SRR1565848	4695388	10	9	0
SRS050925	28953883	HMP	United_States	Male	SRR061442,SRR061443	51330838	164	164	33
SRS050941	28953883	HMP	United_States	Male	SRR1804167,SRR1804642	24263207	176	322	2
SRS050974	28953883	HMP	United_States	Male	SRR1803820,SRR1803998	4008105	22	19	0
SRS050998	28953883	HMP	United_States	Male	SRR1803850,SRR1803897	12467339	61	93	4
SRS051031	28953883	HMP	United_States	Male	SRR061218,SRR061234	61367834	133	272	7
SRS051610	28953883	HMP	United_States	Female	SRR1804638	21814569	77	181	112
SRS052027	28953883	HMP	United_States	Male	SRR059330,SRR059331	64451984	223	441	167
SRS052078	28953883	HMP	United_States	Male	SRR1564254,SRR1564257,SRR1564277,SRR1564891,SRR1568831,SRR1568906,SRR1568995,SRR1569265,SRR1570006,SRR1571106,SRR1571115,SRR1571602	23402819	11	24	11
SRS052576	28953883	HMP	United_States	Male	SRR1565746	5121939	2	10	5
SRS052697	28953883	HMP	United_States	Female	SRR061280,SRR061284	48235818	142	189	65
SRS053087	28953883	HMP	United_States	Female	SRR1564390	4668999	11	1	3
SRS053214	28953883	HMP	United_States	Female	SRR059990,SRR059991	52367109	309	544	181
SRS053290	28953883	HMP	United_States	Female	SRR1565850	5622913	54	53	10
SRS053335	28953883	HMP	United_States	Female	SRR061151,SRR061158	61270394	225	341	4
SRS053356	28953883	HMP	United_States	Male	SRR527903,SRR527932,SRR527963,SRR528059,SRR528114,SRR528151,SRR528181,SRR528227,SRR528256,SRR528282,SRR528389,SRR528446,SRR528489	34741315	353	912	3
SRS053398	28953883	HMP	United_States	Female	SRR061581,SRR061586	56603534	121	201	25
SRS053573	28953883	HMP	United_States	Male	SRR527897,SRR527980,SRR528010,SRR528067,SRR528099,SRR528134,SRR528187,SRR528206,SRR528321,SRR528349,SRR528397,SRR528473,SRR528529	40113827	34	50	0
SRS053587	28953883	HMP	United_States	Male	SRR1804634,SRR1804662	25622675	100	156	7
SRS053649	28953883	HMP	United_States	Female	SRR527898,SRR527947,SRR527982,SRR528066,SRR528100,SRR528133,SRR528189,SRR528221,SRR528274,SRR528297,SRR528396,SRR528427,SRR528471	45849794	92	26	4
SRS054059	28953883	HMP	United_States	Male	SRR1564316	5323539	5	7	0
SRS054352	28953883	HMP	United_States	Male	SRR527887,SRR527937,SRR527955,SRR528070,SRR528101,SRR528145,SRR528219,SRR528273,SRR528309,SRR528407,SRR528437,SRR528475,SRR528530	46585796	194	84	1
SRS054590	28953883	HMP	United_States	Female	SRR061187,SRR061219,SRR346670	78798825	463	913	216
SRS054753	28953883	HMP	United_States	Female	SRR1564344	5048495	23	50	19
SRS054869	28953883	HMP	United_States	Male	SRR1564178,SRR1564207,SRR1568927,SRR1568952,SRR1568963,SRR1569314,SRR1569403,SRR1569915,SRR1569957,SRR1570115,SRR1571119,SRR1571144	22392175	113	159	0
SRS054905	28953883	HMP	United_States	Female	SRR1804738	22100899	48	288	13
SRS054956	28953883	HMP	United_States	Female	SRR061570,SRR061574	51638575	584	836	16
SRS055017	28953883	HMP	United_States	Male	SRR1804492	31673224	16	121	15
SRS055288	28953883	HMP	United_States	Female	SRR1804171,SRR1804358	30047411	74	119	1
SRS055533	28953883	HMP	United_States	Male	SRR527904,SRR527974,SRR528028,SRR528031,SRR528150,SRR528179,SRR528234,SRR528266,SRR528304,SRR528357,SRR528388,SRR528481,SRR528513	50882441	3	26	0
SRS055966	28953883	HMP	United_States	Male	SRR1804385,SRR1804637	32172252	46	75	25
SRS056259	28953883	HMP	United_States	Male	SRR061236,SRR062530	62432792	83	144	27
SRS056273	28953883	HMP	United_States	Male	SRR527876,SRR527927,SRR527988,SRR528045,SRR528077,SRR528118,SRR528204,SRR528251,SRR528298,SRR528374,SRR528408,SRR528454,SRR528505	50563451	192	185	7
SRS056481	28953883	HMP	United_States	Female	SRR1804804	27263186	40	118	51
SRS056519	28953883	HMP	United_States	Male	SRR063503,SRR063504	63704629	264	405	33
SRS057478	28953883	HMP	United_States	Female	SRR060039	34685738	416	895	506
SRS057480	28953883	HMP	United_States	Female	SRR1565838	5411825	21	24	16
SRS057717	28953883	HMP	United_States	Female	SRR059818	47875554	16	1584	533
SRS058070	28953883	HMP	United_States	Male	SRR527917,SRR527976,SRR528008,SRR528103,SRR528143,SRR528195,SRR528271,SRR528312,SRR528340,SRR528405,SRR528435,SRR528478,SRR528532	47216868	109	182	5
SRS058145	28953883	HMP	United_States	Male	SRR1565743	4421253	4	5	0
SRS058268	28953883	HMP	United_States	Male	SRR1564176	4648170	0	0	0
SRS058770	28953883	HMP	United_States	Male	SRR060356,SRR060357	67545534	58	178	47
SRS062427	28953883	HMP	United_States	Male	SRR062395,SRR062423	61192170	44	59	5
SRS062654	28953883	HMP	United_States	Female	SRR1804006,SRR1804740	29014823	178	214	2
SRS062701	28953883	HMP	United_States	Female	SRR1564238,SRR1565737,SRR1568840,SRR1568978,SRR1569227,SRR1569233,SRR1569272,SRR1569407,SRR1569906,SRR1569913,SRR1571593,SRR1571656	24339057	69	135	19
SRS062716	28953883	HMP	United_States	Female	SRR1565866	3815742	9	6	2
SRS063127	28953883	HMP	United_States	Male	SRR1803906,SRR1803925	18010908	139	186	13
SRS063190	28953883	HMP	United_States	Female	SRR1564355,SRR1564364,SRR1564887,SRR1565828,SRR1569009,SRR1569917,SRR1570004,SRR1571134,SRR1571140,SRR1571211,SRR1571662,SRR1571689	23659606	74	25	5
SRS063370	28953883	HMP	United_States	Male	SRR1804293,SRR1804647	32494247	84	232	115
SRS063489	28953883	HMP	United_States	Female	SRR527883,SRR527913,SRR528003,SRR528030,SRR528085,SRR528127,SRR528159,SRR528214,SRR528241,SRR528356,SRR528368,SRR528420,SRR528494	32623547	57	95	8
SRS063518	28953883	HMP	United_States	Female	SRR532641,SRR532642,SRR532648,SRR532654,SRR533338,SRR533807,SRR533809,SRR533825,SRR537659,SRR537723,SRR537779,SRR537847,SRR538163,SRR538195,SRR539676,SRR539677,SRR539684,SRR539685,SRR539698,SRR539709,SRR539713,SRR540637,SRR541157,SRR541162,SRR541163,SRR541169,SRR541172,SRR541189,SRR541192,SRR545648,SRR545653,SRR545654,SRR545662,SRR545663,SRR549433,SRR549434,SRR549649,SRR549665	116117165	95	3569	3209
SRS063813	28953883	HMP	United_States	Male	SRR1564432	5341664	14	20	13
SRS063928	28953883	HMP	United_States	Female	SRR1565470	5699621	6	25	16
SRS063985	28953883	HMP	United_States	Female	SRR062466,SRR062467	55623922	85	258	59
SRS064232	28953883	HMP	United_States	Female	SRR1804065	21482123	2	22	8
SRS064276	28953883	HMP	United_States	Female	SRR061181,SRR061199	47300979	176	402	158
SRS064557	28953883	HMP	United_States	Female	SRR062417,SRR062418	64648279	132	356	148
SRS064662	28953883	HMP	United_States	Female	SRR1564206,SRR1564400,SRR1565325,SRR1565326,SRR1565757,SRR1565759,SRR1568966,SRR1569002,SRR1569010,SRR1569421,SRR1569983,SRR1571162	16133700	11	480	357
SRS064757	28953883	HMP	United_States	Female	SRR1804566,SRR1804578	25009108	56	42	5
SRS064973	28953883	HMP	United_States	Male	SRR527881,SRR527912,SRR527970,SRR528029,SRR528083,SRR528129,SRR528215,SRR528243,SRR528287,SRR528370,SRR528422,SRR528460,SRR528491	44722371	8	21	10
SRS065176	28953883	HMP	United_States	Female	SRR1565756,SRR1565834,SRR1565869,SRR1568983,SRR1569003,SRR1569260,SRR1569418,SRR1570016,SRR1571054,SRR1571124,SRR1571164,SRR1571614	26326283	15	50	28
SRS065397	28953883	HMP	United_States	Female	SRR1804550,SRR1804572	17127284	51	118	35
SRS065504	28953883	HMP	United_States	Female	SRR061152,SRR061167	64609068	190	312	36
SRS074586	28953883	HMP	United_States	Female	SRR1564438	4088056	15	16	1
SRS074670	28953883	HMP	United_States	Male	SRR527889,SRR527938,SRR527978,SRR528006,SRR528105,SRR528141,SRR528197,SRR528267,SRR528314,SRR528338,SRR528416,SRR528476,SRR528534	45483233	32	36	0
SRS074964	28953883	HMP	United_States	Male	SRR527911,SRR527966,SRR528021,SRR528112,SRR528154,SRR528185,SRR528259,SRR528301,SRR528351,SRR528393,SRR528449,SRR528485,SRR528520	53073308	83	144	4
SRS075021	28953883	HMP	United_States	Male	SRR1564215,SRR1565880,SRR1568867,SRR1568908,SRR1568984,SRR1569004,SRR1569232,SRR1569267,SRR1569327,SRR1569402,SRR1570123,SRR1571197	25265482	47	82	5
SRS075078	28953883	HMP	United_States	Male	SRR527901,SRR527931,SRR527964,SRR528058,SRR528113,SRR528153,SRR528182,SRR528228,SRR528258,SRR528281,SRR528392,SRR528447,SRR528488	45876999	98	63	12
SRS075341	28953883	HMP	United_States	Male	SRR527907,SRR527934,SRR527969,SRR528023,SRR528053,SRR528109,SRR528176,SRR528231,SRR528262,SRR528361,SRR528384,SRR528440,SRR528493	36713383	65	66	4
SRS075398	28953883	HMP	United_States	Female	SRR063915,SRR063921	60656775	25	429	34
SRS075399	28953883	HMP	United_States	Female	SRR1564310	4683507	2	20	6
SRS075716	28953883	HMP	United_States	Female	SRR1804757	20989170	37	38	4
SRS075773	28953883	HMP	United_States	Male	SRR1031252,SRR1031310,SRR1031347,SRR1031608,SRR1031723,SRR1031875,SRR1031894,SRR1031933	34831469	298	222	62
SRS075821	28953883	HMP	United_States	Female	SRR1804557,SRR1804844	27245061	417	61	0
SRS075878	28953883	HMP	United_States	Female	SRR1031133,SRR1031367,SRR1031476,SRR1031492,SRR1031578,SRR1031629,SRR1031667,SRR1031813	41816537	307	210	84
SRS075963	28953883	HMP	United_States	Female	SRR511294	3097193	8	3	0
SRS075984	28953883	HMP	United_States	Female	SRR1031093,SRR1031344,SRR1031425,SRR1031440,SRR1031514,SRR1031605,SRR1031920,SRR1031939	41501850	171	222	1
SRS076756	28953883	HMP	United_States	Male	SRR1031074,SRR1031279,SRR1031460,SRR1031496,SRR1031509,SRR1031568,SRR1031673,SRR1031763	34643162	43	54	16
SRS076804	28953883	HMP	United_States	Female	SRR1803776,SRR1805051	21799609	83	192	10
SRS076876	28953883	HMP	United_States	Male	SRR1031071,SRR1031538,SRR1031663,SRR1031675,SRR1031678,SRR1031786,SRR1031880,SRR1031905	24816160	16	141	85
SRS076929	28953883	HMP	United_States	Female	SRR513830	57170191	774	180	17
SRS076976	28953883	HMP	United_States	Male	SRR1803887,SRR1804335	23082181	104	120	1
SRS077024	28953883	HMP	United_States	Female	SRR1804617	19956836	53	78	10
SRS077086	28953883	HMP	United_States	Male	SRR514226	51535202	75	118	22
SRS077117	28953883	HMP	United_States	Male	SRR1803896,SRR1804820	41757906	47	109	11
SRS077127	28953883	HMP	United_States	Female	SRR1031228,SRR1031253,SRR1031255,SRR1031274,SRR1031278,SRR1031577,SRR1031681,SRR1031693	39387523	30	113	73
SRS077194	28953883	HMP	United_States	Female	SRR514233	87851875	106	193	39
SRS077231	28953883	HMP	United_States	Male	SRR1031075,SRR1031097,SRR1031138,SRR1031173,SRR1031463,SRR1031551,SRR1031553,SRR1031742	27991084	40	74	16
SRS077294	28953883	HMP	United_States	Male	SRR512084	41148614	91	302	171
SRS077323	28953883	HMP	United_States	Male	SRR1803916,SRR1805049	23205026	46	191	78
SRS077335	28953883	HMP	United_States	Female	SRR513153	55471210	80	82	2
SRS077364	28953883	HMP	United_States	Female	SRR1803883,SRR1804730	60968113	59	115	6
SRS077392	28953883	HMP	United_States	Female	SRR1031094,SRR1031104,SRR1031140,SRR1031224,SRR1031354,SRR1031437,SRR1031569,SRR1031659	35671902	40	42	9
SRS077454	28953883	HMP	United_States	Male	SRR1031329,SRR1031573,SRR1031703,SRR1031751,SRR1031877,SRR1031884,SRR1031909,SRR1031935	25556873	75	180	59
SRS077502	28953883	HMP	United_States	Male	SRR513163	54344564	216	831	369
SRS077533	28953883	HMP	United_States	Male	SRR1804586,SRR1804826	30678393	75	364	205
SRS077552	28953883	HMP	United_States	Male	SRR514195	106455824	181	466	182
SRS077589	28953883	HMP	United_States	Male	SRR1031247,SRR1031348,SRR1031368,SRR1031395,SRR1031478,SRR1031582,SRR1031774,SRR1031852	22940642	32	245	176
SRS077641	28953883	HMP	United_States	Female	SRR1031109,SRR1031315,SRR1031434,SRR1031447,SRR1031472,SRR1031571,SRR1031804,SRR1031897	39433592	83	135	26
SRS077730	28953883	HMP	United_States	Female	SRR060137,SRR060138	58876475	180	672	500
SRS077731	28953883	HMP	United_States	Female	SRR1564313,SRR1564335,SRR1565827,SRR1565857,SRR1565863,SRR1569941,SRR1569989,SRR1570017,SRR1570027,SRR1571067,SRR1571584,SRR1571613	23741074	82	276	204
SRS077753	28953883	HMP	United_States	Female	SRR532541,SRR532765,SRR533300,SRR533301,SRR533302,SRR533736,SRR533737,SRR533739,SRR533741,SRR533744,SRR533755,SRR533901,SRR537774,SRR537787,SRR537828,SRR539595,SRR540706,SRR540707,SRR540924,SRR540925,SRR540929,SRR540940,SRR540942,SRR540943,SRR540944,SRR540952,SRR540954,SRR545260,SRR545261,SRR545276,SRR545286,SRR545295,SRR549471,SRR549472,SRR549480,SRR549608,SRR549613,SRR549635	95849628	309	1228	791
SRS077849	28953883	HMP	United_States	Male	SRR527878,SRR527909,SRR528020,SRR528037,SRR528089,SRR528162,SRR528211,SRR528236,SRR528331,SRR528372,SRR528424,SRR528463,SRR528497	41794818	134	153	85
SRS077991	28953883	HMP	United_States	Male	SRR1564434	4707855	0	2	0
SRS078176	28953883	HMP	United_States	Female	SRR060000,SRR060001	52158753	29	37	9
SRS078177	28953883	HMP	United_States	Female	SRR1565851	5081016	1	2	0
SRS078242	28953883	HMP	United_States	Female	SRR527905,SRR527972,SRR528026,SRR528035,SRR528148,SRR528178,SRR528233,SRR528265,SRR528306,SRR528358,SRR528386,SRR528482,SRR528515	45580859	122	225	8
SRS078419	28953883	HMP	United_States	Male	SRR527890,SRR527940,SRR528018,SRR528061,SRR528092,SRR528165,SRR528225,SRR528280,SRR528315,SRR528342,SRR528403,SRR528433,SRR528522	53040891	150	94	33
SRS078665	28953883	HMP	United_States	Female	SRR527871,SRR527922,SRR527989,SRR528049,SRR528082,SRR528198,SRR528199,SRR528244,SRR528293,SRR528325,SRR528379,SRR528414,SRR528512	51421049	26	113	46
SRS097889	28953883	HMP	United_States	Female	SRR514230	95274422	754	1770	489
SRS097920	28953883	HMP	United_States	Male	SRR1031166,SRR1031178,SRR1031487,SRR1031587,SRR1031601,SRR1031768,SRR1031809,SRR1031912	35625664	315	467	79
SRS097958	28953883	HMP	United_States	Male	SRR1031141,SRR1031240,SRR1031295,SRR1031471,SRR1031524,SRR1031655,SRR1031726,SRR1031737	47419150	200	311	2
SRS098061	28953883	HMP	United_States	Female	SRR1175001,SRR1179031,SRR1179049	26091621	881	130	15
SRS098073	28953883	HMP	United_States	Female	SRR1804067	22868290	137	158	18
SRS098514	28953883	HMP	United_States	Female	SRR513175	99902944	379	787	215
SRS098571	28953883	HMP	United_States	Female	SRR514212	85931012	1204	410	74
SRS098644	28953883	HMP	United_States	Female	SRR513441	83638400	417	148	8
SRS098655	28953883	HMP	United_States	Female	SRR1031351,SRR1031522,SRR1031562,SRR1031607,SRR1031757,SRR1031764,SRR1031818,SRR1031836	20260016	388	980	363
SRS098717	28953883	HMP	United_States	Male	SRR514256	62467745	685	2282	1252
SRS098748	28953883	HMP	United_States	Male	SRR1804395,SRR1804815	21378305	272	843	361
SRS098827	28953883	HMP	United_States	Female	SRR520266	66494054	59	111	22
SRS098881	28953883	HMP	United_States	Male	SRR628266	81900479	77	157	57
SRS100021	28953883	HMP	United_States	Male	SRR527942,SRR527987,SRR528014,SRR528062,SRR528096,SRR528138,SRR528194,SRR528250,SRR528318,SRR528343,SRR528432,SRR528466,SRR528525	46647865	271	473	95
SRS100907	28953883	HMP	United_States	Female	SRR1565915	4976829	19	35	20
SRS101268	28953883	HMP	United_States	Male	SRR1565837	4540863	1	12	3
SRS101376	28953883	HMP	United_States	Male	SRR527869,SRR527920,SRR527975,SRR528048,SRR528081,SRR528123,SRR528200,SRR528246,SRR528291,SRR528381,SRR528415,SRR528458,SRR528510	38717994	11	14	7
SRS101433	28953883	HMP	United_States	Female	SRR527877,SRR527959,SRR527993,SRR528044,SRR528078,SRR528117,SRR528166,SRR528224,SRR528299,SRR528329,SRR528373,SRR528453,SRR528506	27943494	93	132	0
SRS103987	28953883	HMP	United_States	Female	SRR514265	117287350	283	806	339
SRS104036	28953883	HMP	United_States	Male	SRR1804435	21177489	64	93	2
SRS104084	28953883	HMP	United_States	Female	SRR1804410,SRR1804798	28058189	127	155	5
SRS1041031	28953883	HMP	United_States	Male	SRR2175645	16286428	64	52	1
SRS1041032	28953883	HMP	United_States	Female	SRR2175647	11810373	9	61	27
SRS1041033	28953883	HMP	United_States	Male	SRR2175649	14557593	30	121	65
SRS1041036	28953883	HMP	United_States	Female	SRR2175654	20814378	157	227	31
SRS1041037	28953883	HMP	United_States	Female	SRR2175658	16021567	15	101	0
SRS1041038	28953883	HMP	United_States	Female	SRR2175659	12321486	60	61	11
SRS1041039	28953883	HMP	United_States	Male	SRR2175670	22873803	421	723	97
SRS1041090	28953883	HMP	United_States	Male	SRR2175721	13785765	83	141	5
SRS1041091	28953883	HMP	United_States	Male	SRR2175723	14471837	252	764	468
SRS1041092	28953883	HMP	United_States	Female	SRR2175724	19407409	109	32	5
SRS1041093	28953883	HMP	United_States	Female	SRR2175725	22723068	4	81	4
SRS1041094	28953883	HMP	United_States	Female	SRR2175726	21439064	45	49	3
SRS1041095	28953883	HMP	United_States	Male	SRR2175727	21842967	24	282	200
SRS1041112	28953883	HMP	United_States	Male	SRR2175728	17610095	203	246	3
SRS1041113	28953883	HMP	United_States	Female	SRR2175745	16748599	11	13	1
SRS1041116	28953883	HMP	United_States	Male	SRR2175749	9653007	37	94	20
SRS1041118	28953883	HMP	United_States	Male	SRR2175750	22808231	32	113	107
SRS1041122	28953883	HMP	United_States	Male	SRR2175755	19585326	15	41	37
SRS1041124	28953883	HMP	United_States	Female	SRR2175756	6821750	28	221	191
SRS1041129	28953883	HMP	United_States	Female	SRR2175762	16471811	123	191	30
SRS1041130	28953883	HMP	United_States	Female	SRR2175763	19280489	25	56	15
SRS1041132	28953883	HMP	United_States	Female	SRR2175764	17653005	34	83	42
SRS1041133	28953883	HMP	United_States	Male	SRR2175765	14880301	18	88	78
SRS1041134	28953883	HMP	United_States	Male	SRR2175766	20702927	79	146	15
SRS1041136	28953883	HMP	United_States	Female	SRR2175767	23441602	139	290	140
SRS1041137	28953883	HMP	United_States	Male	SRR2175768	24524138	236	511	87
SRS1041138	28953883	HMP	United_States	Male	SRR2175769	17983314	23	51	8
SRS1041139	28953883	HMP	United_States	Male	SRR2175771	16563837	16	15	0
SRS1041140	28953883	HMP	United_States	Male	SRR2175772	11977494	67	91	3
SRS1041141	28953883	HMP	United_States	Female	SRR2175773	12860281	38	10	0
SRS1041142	28953883	HMP	United_States	Female	SRR2175774	21364054	59	58	0
SRS1041143	28953883	HMP	United_States	Female	SRR2175775	15885396	2	7	0
SRS1041144	28953883	HMP	United_States	Female	SRR2175776	22217522	84	131	11
SRS1041145	28953883	HMP	United_States	Female	SRR2175777	22899292	39	229	99
SRS1041146	28953883	HMP	United_States	Male	SRR2175778	19248994	43	56	2
SRS1041147	28953883	HMP	United_States	Male	SRR2175779	20998444	21	93	57
SRS1041149	28953883	HMP	United_States	Female	SRR2175780	28740203	2	33	9
SRS1041157	28953883	HMP	United_States	Female	SRR2175792	10554594	15	34	11
SRS1041164	28953883	HMP	United_States	Female	SRR2175804	30960837	7	11	2
SRS104197	28953883	HMP	United_States	Female	SRR513158	94144508	477	700	9
SRS104311	28953883	HMP	United_States	Female	SRR513827	79186667	298	859	171
SRS104327	28953883	HMP	United_States	Male	SRR1804278,SRR1805086	25407607	106	261	112
SRS104400	28953883	HMP	United_States	Female	SRR514839	90633621	41	522	436
SRS104485	28953883	HMP	United_States	Female	SRR514303	98127212	333	838	363
SRS104636	28953883	HMP	United_States	Female	SRR1804288,SRR1804401	36618333	308	460	50
SRS104693	28953883	HMP	United_States	Female	SRR1804698	23712183	404	51	21
SRS104912	28953883	HMP	United_States	Female	SRR1803339,SRR1804110	28690757	100	47	5
SRS104975	28953883	HMP	United_States	Male	SRR1803320,SRR1804962	29031677	142	60	7
SRS105082	28953883	HMP	United_States	Male	SRR628278	86627931	12	37	0
SRS105153	28953883	HMP	United_States	Female	SRR514214	98479602	153	337	53
SRS1054691	28953883	HMP	United_States	Female	SRR2240255,SRR2240257	18517426	437	542	8
SRS1054716	28953883	HMP	United_States	Male	SRR2240291,SRR2240318	16820173	126	138	30
SRS1054928	28953883	HMP	United_States	Female	SRR2240728	31278772	31	149	97
SRS1054929	28953883	HMP	United_States	Male	SRR2240729	35160302	10	16	6
SRS1055022	28953883	HMP	United_States	Female	SRR2240837	39870839	102	116	0
SRS1055034	28953883	HMP	United_States	Male	SRR2240917	13592402	25	65	8
SRS1055038	28953883	HMP	United_States	Female	SRR2240921	23649638	28	40	3
SRS1055043	28953883	HMP	United_States	Female	SRR2241023	24842220	127	579	123
SRS1055049	28953883	HMP	United_States	Female	SRR2241109	20611951	40	107	36
SRS1055056	28953883	HMP	United_States	Female	SRR2241118	12669710	9	62	22
SRS1055067	28953883	HMP	United_States	Female	SRR2241305	23586920	120	830	645
SRS1055069	28953883	HMP	United_States	Female	SRR2241306	25918293	80	31	16
SRS1055076	28953883	HMP	United_States	Female	SRR2241409	20428936	31	34	5
SRS1055083	28953883	HMP	United_States	Female	SRR2241505	22979733	19	92	64
SRS1055095	28953883	HMP	United_States	Male	SRR2241593	5131241	1	8	10
SRS1055099	28953883	HMP	United_States	Female	SRR2241597	18328922	124	222	85
SRS140492	28953883	HMP	United_States	Female	SRR527892,SRR527941,SRR527953,SRR528005,SRR528050,SRR528069,SRR528116,SRR528164,SRR528218,SRR528270,SRR528332,SRR528391,SRR528445	57617181	111	302	180
SRS140513	28953883	HMP	United_States	Female	SRR527891,SRR527945,SRR527984,SRR528017,SRR528064,SRR528093,SRR528191,SRR528223,SRR528279,SRR528346,SRR528402,SRR528429,SRR528507	36991865	40	143	94
SRS140645	28953883	HMP	United_States	Female	SRR527919,SRR527977,SRR528007,SRR528104,SRR528142,SRR528196,SRR528268,SRR528313,SRR528339,SRR528404,SRR528436,SRR528477,SRR528533	26166730	9	345	199
SRS142503	28953883	HMP	United_States	Female	SRR514242	90857596	120	292	41
SRS142542	28953883	HMP	United_States	Female	SRR1031636,SRR1031647,SRR1031656,SRR1031740,SRR1031775,SRR1031845,SRR1031878,SRR1031903	41600912	109	184	35
SRS142599	28953883	HMP	United_States	Female	SRR514200	66418354	151	735	573
SRS142618	28953883	HMP	United_States	Female	SRR1804318,SRR1804877	30080770	48	414	354
SRS142712	28953883	HMP	United_States	Female	SRR514324	54846671	109	453	235
SRS142781	28953883	HMP	United_States	Female	SRR628279	118217450	85	119	20
SRS142890	28953883	HMP	United_States	Male	SRR514179	53075443	381	1262	525
SRS142921	28953883	HMP	United_States	Male	SRR1803779,SRR1804966	48585093	433	1322	740
SRS142923	28953883	HMP	United_States	Female	SRR1804133,SRR1805043	20180089	131	209	141
SRS142980	28953883	HMP	United_States	Female	SRR1804779	20680993	0	5	0
SRS143070	28953883	HMP	United_States	Male	SRR513371	47887856	16	99	9
SRS143085	28953883	HMP	United_States	Male	SRR1803357,SRR1804843	27323094	42	114	44
SRS143148	28953883	HMP	United_States	Male	SRR1031172,SRR1031191,SRR1031323,SRR1031331,SRR1031341,SRR1031702,SRR1031805,SRR1031853	31003171	192	124	25
SRS143181	28953883	HMP	United_States	Male	SRR514251	58784058	13	24	8
SRS143342	28953883	HMP	United_States	Female	SRR513789	62604193	368	579	194
SRS143372	28953883	HMP	United_States	Female	SRR1175013,SRR1179027,SRR1179043	27869976	139	172	10
SRS143417	28953883	HMP	United_States	Male	SRR514305	60844424	103	128	61
SRS143466	28953883	HMP	United_States	Female	SRR1803918,SRR1804898	34014627	64	262	124
SRS143523	28953883	HMP	United_States	Female	SRR1803917,SRR1804402	35734281	36	63	26
SRS143598	28953883	HMP	United_States	Female	SRR514220	91325754	461	629	14
SRS143722	28953883	HMP	United_States	Male	SRR1175007,SRR1179037,SRR1179046	30523458	68	92	3
SRS143780	28953883	HMP	United_States	Female	SRR513166	105622447	759	1452	204
SRS143876	28953883	HMP	United_States	Male	SRR514196	113712553	82	123	6
SRS143895	28953883	HMP	United_States	Female	SRR1804559,SRR1804942	39114935	88	59	8
SRS143991	28953883	HMP	United_States	Male	SRR514187	56614767	508	4932	3897
SRS144007	28953883	HMP	United_States	Male	SRR1804086,SRR1804181	29465988	292	2716	2302
SRS144135	28953883	HMP	United_States	Male	SRR1804688,SRR1804702	26633651	84	273	139
SRS144183	28953883	HMP	United_States	Female	SRR1804657	24813771	59	161	56
SRS144297	28953883	HMP	United_States	Male	SRR1031102,SRR1031222,SRR1031346,SRR1031411,SRR1031669,SRR1031674,SRR1031790,SRR1031831	35055818	49	101	7
SRS144362	28953883	HMP	United_States	Male	SRR513443	91815743	458	1070	210
SRS144506	28953883	HMP	United_States	Male	SRR511923,SRR513826	52058974	295	419	31
SRS144537	28953883	HMP	United_States	Male	SRR512768	71066527	663	1024	210
SRS144603	28953883	HMP	United_States	Female	SRR1804668	21101290	74	333	201
SRS144714	28953883	HMP	United_States	Male	SRR1031121,SRR1031298,SRR1031330,SRR1031359,SRR1031374,SRR1031441,SRR1031525,SRR1031866	33963500	80	114	6
SRS144753	28953883	HMP	United_States	Female	SRR1564241	5275921	11	20	0
SRS145308	28953883	HMP	United_States	Male	SRR1564387,SRR1565884,SRR1568839,SRR1568929,SRR1569281,SRR1569416,SRR1569960,SRR1571174,SRR1571185,SRR1571186,SRR1571194,SRR1571195	21903049	6	16	10
SRS145497	28953883	HMP	United_States	Female	SRR527928,SRR527985,SRR528016,SRR528094,SRR528140,SRR528192,SRR528278,SRR528317,SRR528344,SRR528401,SRR528431,SRR528467,SRR528524	45964646	102	131	14
SRS146764	28953883	HMP	United_States	Male	SRR511749,SRR514208	53572642	297	636	168
SRS146812	28953883	HMP	United_States	Male	SRR514185	62123759	213	847	378
SRS146813	28953883	HMP	United_States	Female	SRR513375	52052437	30	283	258
SRS146832	28953883	HMP	United_States	Female	SRR1804754	29870661	53	214	161
SRS146888	28953883	HMP	United_States	Female	SRR1804715,SRR1804854	29767888	1354	3186	1399
SRS147022	28953883	HMP	United_States	Male	SRR514206	97484151	328	492	49
SRS147039	28953883	HMP	United_States	Male	SRR1175003,SRR1179033,SRR1179053	7104323	22	40	6
SRS147088	28953883	HMP	United_States	Male	SRR511753	6037872	4	24	23
SRS147139	28953883	HMP	United_States	Female	SRR514182	96849725	370	587	57
SRS147271	28953883	HMP	United_States	Male	SRR514268	85289376	106	349	17
SRS147272	28953883	HMP	United_States	Female	SRR1804649	22500014	43	71	2
SRS147346	28953883	HMP	United_States	Male	SRR513170	94455300	384	331	46
SRS147377	28953883	HMP	United_States	Male	SRR1804539,SRR1804908	42472900	109	203	18
SRS147425	28953883	HMP	United_States	Female	SRR1804489,SRR1804860	33275249	39	105	42
SRS147445	28953883	HMP	United_States	Female	SRR511293	5212492	14	17	8
SRS147557	28953883	HMP	United_States	Female	SRR1804482	23916026	137	280	205
SRS147614	28953883	HMP	United_States	Female	SRR1804455	24001535	63	64	12
SRS147652	28953883	HMP	United_States	Female	SRR514192	85926942	227	379	58
SRS147653	28953883	HMP	United_States	Female	SRR1804471	26405880	3	12	16
SRS147766	28953883	HMP	United_States	Female	SRR513378	131133424	343	1145	10
SRS147919	28953883	HMP	United_States	Female	SRR513442	91533133	265	358	14
SRS147977	28953883	HMP	United_States	Female	SRR1804541,SRR1804869	33486278	123	230	101
SRS148091	28953883	HMP	United_States	Male	SRR1803358,SRR1805011	38863385	117	1034	834
SRS148159	28953883	HMP	United_States	Female	SRR628277	61181831	529	605	516
SRS148196	28953883	HMP	United_States	Female	SRR514193	56241306	191	482	191
SRS148215	28953883	HMP	United_States	Female	SRR1804538,SRR1805054	39827067	94	312	123
SRS148253	28953883	HMP	United_States	Male	SRR1803355,SRR1803921	26089935	276	987	547
SRS148319	28953883	HMP	United_States	Female	SRR1803993	21033642	45	128	36
SRS148424	28953883	HMP	United_States	Female	SRR513174	54597484	351	687	131
SRS148461	28953883	HMP	United_States	Female	SRR1804310	24764988	106	336	76
SRS148511	28953883	HMP	United_States	Female	SRR1804323,SRR1804896	36691979	1393	2142	176
SRS148721	28953883	HMP	United_States	Male	SRR512794	78742847	736	1583	502
SRS148784	28953883	HMP	United_States	Male	SRR1031199,SRR1031243,SRR1031422,SRR1031595,SRR1031641,SRR1031694,SRR1031788,SRR1031907	29451653	271	289	15
SRS148817	28953883	HMP	United_States	Female	SRR1031082,SRR1031291,SRR1031333,SRR1031423,SRR1031534,SRR1031621,SRR1031706,SRR1031709	22134915	32	95	3
SRS148874	28953883	HMP	United_States	Male	SRR1804119,SRR1804864	37708660	243	500	75
SRS148970	28953883	HMP	United_States	Male	SRR1804438	22500539	38	68	10
SRS149075	28953883	HMP	United_States	Female	SRR1031076,SRR1031324,SRR1031462,SRR1031550,SRR1031624,SRR1031680,SRR1031731,SRR1031944	22766658	177	243	14
SRS149181	28953883	HMP	United_States	Male	SRR1031154,SRR1031168,SRR1031355,SRR1031567,SRR1031670,SRR1031856,SRR1031860,SRR1031861	30385511	149	329	19
SRS149244	28953883	HMP	United_States	Male	SRR1804756,SRR1805002	37668323	32	681	645
SRS149325	28953883	HMP	United_States	Female	SRR1804585	20712985	39	66	18
SRS149784	28953883	HMP	United_States	Female	SRR1804137,SRR1804201	25847316	66	151	83
SRS149879	28953883	HMP	United_States	Female	SRR1804396,SRR1804450	27869879	118	420	250
SRS150029	28953883	HMP	United_States	Male	SRR1804148	20471917	74	107	0
SRS886701	28953883	HMP	United_States	Female	SRR1944873	10576925	5	22	0
SRS892882	28953883	HMP	United_States	Female	SRR1951826	7645814	49	68	20
SRS893009	28953883	HMP	United_States	Female	SRR1952058	5753812	25	19	0
SRS893170	28953883	HMP	United_States	Female	SRR1952344	23356051	17	33	0
SRS893172	28953883	HMP	United_States	Female	SRR1952350	11969179	14	35	17
SRS893187	28953883	HMP	United_States	Female	SRR1952418	14112662	29	62	13
SRS893230	28953883	HMP	United_States	Female	SRR1952434	14075953	9	6	0
SRS893231	28953883	HMP	United_States	Female	SRR1952433	18449067	72	72	5
SRS893252	28953883	HMP	United_States	Male	SRR1952455	31314027	68	513	313
SRS893253	28953883	HMP	United_States	Female	SRR1952457	24089160	24	169	123
SRS893256	28953883	HMP	United_States	Female	SRR1952459	19574443	25	195	181
SRS893259	28953883	HMP	United_States	Male	SRR1952490	19607932	20	216	2
SRS893270	28953883	HMP	United_States	Male	SRR1952501	15319628	155	255	50
SRS893279	28953883	HMP	United_States	Male	SRR1952509	19421427	17	174	207
SRS893285	28953883	HMP	United_States	Female	SRR1952518	15984575	1	58	16
SRS893288	28953883	HMP	United_States	Male	SRR1952521	26073874	38	50	2
SRS893292	28953883	HMP	United_States	Male	SRR1952522	19912229	21	17	19
SRS893295	28953883	HMP	United_States	Male	SRR1952526	15961221	30	119	100
SRS893300	28953883	HMP	United_States	Male	SRR1952531	19584134	40	56	30
SRS893327	28953883	HMP	United_States	Male	SRR1952562	19820887	63	189	63
SRS893341	28953883	HMP	United_States	Female	SRR1952575	29291500	21	99	12
SRS893342	28953883	HMP	United_States	Female	SRR1952582	18416303	21	26	9
SRS893358	28953883	HMP	United_States	Female	SRR1952598	14184777	15	57	13
SRS893366	28953883	HMP	United_States	Female	SRR1952605	15868229	34	17	15
SRS893369	28953883	HMP	United_States	Female	SRR1952610	14140881	7	3	1
SRS893373	28953883	HMP	United_States	Female	SRR1952613	31636820	22	41	11
SRS893378	28953883	HMP	United_States	Female	SRR1952621	30884799	132	260	35
SRS893380	28953883	HMP	United_States	Male	SRR1952620	25909098	23	64	3
SRS893382	28953883	HMP	United_States	Male	SRR1952618	24181548	12	22	5
SRS893383	28953883	HMP	United_States	Female	SRR1952617	35963612	404	36	17
SRS971275	28953883	HMP	United_States	Female	SRR2077403,SRR2240290	52498950	290	360	25
SRS971276	28953883	HMP	United_States	Female	SRR2077402,SRR2240287	56527558	117	433	52
thistle2-11-0-0	29242367	CosteaPI_2017	DEU	Female	ERR1728163,ERR1728164,ERR1728165,ERR1728166	30587894	106	214	47
TRAVELRES1	26259788	Bengtsson-PalmeJ_2015	SWE	Female	ERR636349	73905798	58	296	159
TRAVELRES11	26259788	Bengtsson-PalmeJ_2015	SWE	Female	ERR636359	84061201	502	146	7
TRAVELRES12	26259788	Bengtsson-PalmeJ_2015	SWE	Female	ERR636360	74968840	969	94	3
TRAVELRES13	26259788	Bengtsson-PalmeJ_2015	SWE	Female	ERR636361	116889400	331	546	108
TRAVELRES14	26259788	Bengtsson-PalmeJ_2015	SWE	Female	ERR636362	64798018	407	484	183
TRAVELRES15	26259788	Bengtsson-PalmeJ_2015	SWE	Female	ERR636363	97339793	256	143	10
TRAVELRES16	26259788	Bengtsson-PalmeJ_2015	SWE	Female	ERR636364	94325472	308	75	11
TRAVELRES17	26259788	Bengtsson-PalmeJ_2015	SWE	Male	ERR636365	86626027	636	194	20
TRAVELRES18	26259788	Bengtsson-PalmeJ_2015	SWE	Male	ERR636366	164021118	1595	552	30
TRAVELRES19	26259788	Bengtsson-PalmeJ_2015	SWE	Female	ERR636367	120427883	129	225	34
TRAVELRES2	26259788	Bengtsson-PalmeJ_2015	SWE	Female	ERR636350	127079764	81	386	216
TRAVELRES20	26259788	Bengtsson-PalmeJ_2015	SWE	Female	ERR636368	92014703	88	246	4
TRAVELRES21	26259788	Bengtsson-PalmeJ_2015	SWE	Female	ERR636369	91169730	425	514	20
TRAVELRES22	26259788	Bengtsson-PalmeJ_2015	SWE	Female	ERR636370	127666611	536	693	32
TRAVELRES23	26259788	Bengtsson-PalmeJ_2015	SWE	Female	ERR636371	94054416	128	344	203
TRAVELRES24	26259788	Bengtsson-PalmeJ_2015	SWE	Female	ERR636372	77727380	86	225	87
TRAVELRES25	26259788	Bengtsson-PalmeJ_2015	SWE	Female	ERR636373	77744701	82	49	26
TRAVELRES26	26259788	Bengtsson-PalmeJ_2015	SWE	Female	ERR636374	139672136	80	199	111
TRAVELRES27	26259788	Bengtsson-PalmeJ_2015	SWE	Male	ERR636375	177922382	262	493	33
TRAVELRES28	26259788	Bengtsson-PalmeJ_2015	SWE	Male	ERR636376	54950622	168	111	12
TRAVELRES29	26259788	Bengtsson-PalmeJ_2015	SWE	Male	ERR636377	111303480	556	813	37
TRAVELRES3	26259788	Bengtsson-PalmeJ_2015	SWE	Female	ERR636351	56656233	309	109	17
TRAVELRES30	26259788	Bengtsson-PalmeJ_2015	SWE	Male	ERR636378	102350915	1160	685	41
TRAVELRES31	26259788	Bengtsson-PalmeJ_2015	SWE	Female	ERR636379	101778475	492	1381	18
TRAVELRES32	26259788	Bengtsson-PalmeJ_2015	SWE	Female	ERR636380	68624907	189	1033	152
TRAVELRES33	26259788	Bengtsson-PalmeJ_2015	SWE	Female	ERR636381	98622375	120	308	72
TRAVELRES34	26259788	Bengtsson-PalmeJ_2015	SWE	Female	ERR636382	75836648	304	771	219
TRAVELRES35	26259788	Bengtsson-PalmeJ_2015	SWE	Male	ERR636383	70769557	199	86	2
TRAVELRES36	26259788	Bengtsson-PalmeJ_2015	SWE	Male	ERR636384	85022062	211	83	10
TRAVELRES37	26259788	Bengtsson-PalmeJ_2015	SWE	Male	ERR636385	102743498	90	245	61
TRAVELRES38	26259788	Bengtsson-PalmeJ_2015	SWE	Male	ERR636386	80669616	72	240	78
TRAVELRES39	26259788	Bengtsson-PalmeJ_2015	SWE	Female	ERR636387	128879833	1119	1950	94
TRAVELRES4	26259788	Bengtsson-PalmeJ_2015	SWE	Female	ERR636352	92262484	386	280	25
TRAVELRES40	26259788	Bengtsson-PalmeJ_2015	SWE	Female	ERR636388	104580192	439	499	25
TRAVELRES41	26259788	Bengtsson-PalmeJ_2015	SWE	Female	ERR636389	99851102	563	665	120
TRAVELRES42	26259788	Bengtsson-PalmeJ_2015	SWE	Female	ERR636390	77748629	689	552	21
TRAVELRES43	26259788	Bengtsson-PalmeJ_2015	SWE	Male	ERR636391	65691713	33	221	98
TRAVELRES44	26259788	Bengtsson-PalmeJ_2015	SWE	Male	ERR636392	95196033	72	445	305
TRAVELRES45	26259788	Bengtsson-PalmeJ_2015	SWE	Female	ERR636393	117225326	122	314	22
TRAVELRES46	26259788	Bengtsson-PalmeJ_2015	SWE	Female	ERR636394	111319238	171	299	10
TRAVELRES47	26259788	Bengtsson-PalmeJ_2015	SWE	Female	ERR636395	106988187	663	1143	5
TRAVELRES48	26259788	Bengtsson-PalmeJ_2015	SWE	Female	ERR636396	139382467	115	673	232
TRAVELRES49	26259788	Bengtsson-PalmeJ_2015	SWE	Male	ERR636397	75187635	112	567	462
TRAVELRES5	26259788	Bengtsson-PalmeJ_2015	SWE	Female	ERR636353	112136630	87	168	22
TRAVELRES50	26259788	Bengtsson-PalmeJ_2015	SWE	Male	ERR636398	125498637	208	1830	1387
TRAVELRES51	26259788	Bengtsson-PalmeJ_2015	SWE	Female	ERR636399	90933303	409	455	100
TRAVELRES52	26259788	Bengtsson-PalmeJ_2015	SWE	Female	ERR636400	51578314	203	161	87
TRAVELRES53	26259788	Bengtsson-PalmeJ_2015	SWE	Female	ERR636401	168389578	939	1291	145
TRAVELRES54	26259788	Bengtsson-PalmeJ_2015	SWE	Female	ERR636402	81574943	454	942	361
TRAVELRES55	26259788	Bengtsson-PalmeJ_2015	SWE	Female	ERR636403	110778695	442	657	539
TRAVELRES56	26259788	Bengtsson-PalmeJ_2015	SWE	Female	ERR636404	74656073	331	617	536
TRAVELRES57	26259788	Bengtsson-PalmeJ_2015	SWE	Female	ERR636405	84642586	902	1430	9
TRAVELRES58	26259788	Bengtsson-PalmeJ_2015	SWE	Female	ERR636406	105884304	417	382	2
TRAVELRES59	26259788	Bengtsson-PalmeJ_2015	SWE	Female	ERR636407	96206612	267	286	36
TRAVELRES6	26259788	Bengtsson-PalmeJ_2015	SWE	Female	ERR636354	103060483	342	520	19
TRAVELRES60	26259788	Bengtsson-PalmeJ_2015	SWE	Female	ERR636408	105517249	203	179	54
TRAVELRES61	26259788	Bengtsson-PalmeJ_2015	SWE	Male	ERR636409	111131311	117	435	282
TRAVELRES62	26259788	Bengtsson-PalmeJ_2015	SWE	Male	ERR636410	89243453	120	1285	987
TRAVELRES63	26259788	Bengtsson-PalmeJ_2015	SWE	Female	ERR636411	86593701	767	189	9
TRAVELRES64	26259788	Bengtsson-PalmeJ_2015	SWE	Female	ERR636412	33009803	48	54	23
TRAVELRES65	26259788	Bengtsson-PalmeJ_2015	SWE	Female	ERR636413	26776742	115	113	73
TRAVELRES66	26259788	Bengtsson-PalmeJ_2015	SWE	Female	ERR636414	119627558	1283	533	55
TRAVELRES67	26259788	Bengtsson-PalmeJ_2015	SWE	Male	ERR636415	80178513	826	4022	2734
TRAVELRES68	26259788	Bengtsson-PalmeJ_2015	SWE	Male	ERR636416	124341311	301	349	111
TRAVELRES69	26259788	Bengtsson-PalmeJ_2015	SWE	Female	ERR636417	110455542	871	160	13
TRAVELRES7	26259788	Bengtsson-PalmeJ_2015	SWE	Female	ERR636355	100275287	277	318	16
TRAVELRES70	26259788	Bengtsson-PalmeJ_2015	SWE	Female	ERR636418	143321443	640	310	32
TRAVELRES8	26259788	Bengtsson-PalmeJ_2015	SWE	Female	ERR636356	75691157	82	1524	6
TRAVELRES9	26259788	Bengtsson-PalmeJ_2015	SWE	Female	ERR636357	97371979	92	2181	1215
W1.20.ST	27409808	BritoIL_2016	FJI	Female	SRR2226897,SRR2227384,SRR2227645,SRR2227649,SRR2227656,SRR2228009,SRR2228056,SRR2228255,SRR2228263,SRR2228334,SRR2228473,SRR2228511,SRR2228536,SRR2228786,SRR2244829,SRR2247015	48849045	395	458	2
W1.21.ST	27409808	BritoIL_2016	FJI	Female	SRR2222401,SRR2222403,SRR2222407,SRR2222412,SRR2222414,SRR2222513,SRR2222533,SRR2222550,SRR2225698,SRR2225709,SRR2225712,SRR2225726,SRR2225731,SRR2225735,SRR2246291,SRR2250393	52429130	73	186	40
W1.22.ST	27409808	BritoIL_2016	FJI	Female	SRR2221963,SRR2221974,SRR2222073,SRR2222182,SRR2222365,SRR2222387,SRR2222622,SRR2222656,SRR2249320,SRR2249365,SRR2249758,SRR2250407,SRR2250664,SRR2250670,SRR2251142,SRR2251601	50131025	191	495	33
W1.26.ST	27409808	BritoIL_2016	FJI	Female	SRR2226871,SRR2227852,SRR2227980,SRR2228001,SRR2228410,SRR2228451,SRR2237576,SRR2244489,SRR2245477,SRR2246266,SRR2247008,SRR2247042,SRR2247085,SRR2249322,SRR2250198,SRR2251581	48154808	92	437	228
W1.27.ST	27409808	BritoIL_2016	FJI	Female	SRR2189667,SRR2189668,SRR2189705,SRR2189871,SRR2189897,SRR2189925,SRR2189932,SRR2189958,SRR2195724,SRR2195822,SRR2195849,SRR2195857,SRR2195881,SRR2195885,SRR2195894,SRR2195903,SRR2226898,SRR2245572,SRR2250612	52722426	121	420	304
W1.31.ST	27409808	BritoIL_2016	FJI	Female	SRR2222929,SRR2223154,SRR2236807,SRR2236879,SRR2237362,SRR2237434,SRR2244483,SRR2244721,SRR2246438,SRR2249218,SRR2249252,SRR2249270,SRR2250045,SRR2250079,SRR2250285,SRR2251011	50464195	70	121	7
W1.33.ST	27409808	BritoIL_2016	FJI	Female	SRR2188207,SRR2188212,SRR2188412,SRR2188422,SRR2188455,SRR2188461,SRR2188484,SRR2188510,SRR2190389,SRR2193543,SRR2193651,SRR2193790,SRR2194125,SRR2194607,SRR2194945,SRR2194981,SRR2222409,SRR2228250,SRR2228259	42926434	232	183	26
W1.34.ST	27409808	BritoIL_2016	FJI	Female	SRR2222890,SRR2223139,SRR2225800,SRR2225845,SRR2225855,SRR2225881,SRR2225883,SRR2225884,SRR2245720,SRR2247431,SRR2248153,SRR2248187,SRR2248264,SRR2249215,SRR2249301,SRR2249417	42213572	206	315	122
W1.36.ST	27409808	BritoIL_2016	FJI	Female	SRR2193370,SRR2193434,SRR2193518,SRR2193542,SRR2193600,SRR2193857,SRR2193877,SRR2193966,SRR2193968,SRR2194030,SRR2194132,SRR2194545,SRR2194849,SRR2194856,SRR2194977,SRR2194989,SRR2222570,SRR2222655,SRR2227283	41885469	48	278	194
W1.37.ST	27409808	BritoIL_2016	FJI	Female	SRR2192729,SRR2192807,SRR2193874,SRR2194043,SRR2194122,SRR2194513,SRR2194590,SRR2194611,SRR2198957,SRR2199151,SRR2199528,SRR2199584,SRR2199598,SRR2199617,SRR2199632,SRR2199675,SRR2248546,SRR2250436,SRR2251577	56537510	75	408	152
W1.38.ST	27409808	BritoIL_2016	FJI	Female	SRR2227368,SRR2227819,SRR2244449,SRR2246370,SRR2246562,SRR2247064,SRR2247089,SRR2249222,SRR2249375,SRR2250298,SRR2250392,SRR2250463,SRR2250501,SRR2250602,SRR2250635,SRR2251662	43195728	181	601	50
W1.39.ST	27409808	BritoIL_2016	FJI	Female	SRR2188723,SRR2188742,SRR2188743,SRR2188984,SRR2189010,SRR2189034,SRR2189046,SRR2189048,SRR2192780,SRR2192785,SRR2193629,SRR2193870,SRR2194086,SRR2194647,SRR2194969,SRR2194970,SRR2228180,SRR2247096,SRR2250444	58666074	463	855	147
W1.40.ST	27409808	BritoIL_2016	FJI	Female	SRR2236421,SRR2236766,SRR2236835,SRR2237323,SRR2237327,SRR2237466,SRR2237660,SRR2237789,SRR2246283,SRR2247145,SRR2248248,SRR2248893,SRR2250475,SRR2251009,SRR2251545,SRR2251614	46265741	58	113	45
W1.41.ST	27409808	BritoIL_2016	FJI	Female	SRR2188737,SRR2188738,SRR2188740,SRR2188746,SRR2188775,SRR2189006,SRR2189025,SRR2189035,SRR2191930,SRR2191945,SRR2191950,SRR2191951,SRR2191957,SRR2191965,SRR2191969,SRR2191978,SRR2228164,SRR2228766,SRR2247050	52062749	331	488	262
W1.42.ST	27409808	BritoIL_2016	FJI	Female	SRR2188202,SRR2188206,SRR2188415,SRR2188419,SRR2188465,SRR2188501,SRR2188509,SRR2188518,SRR2193349,SRR2193531,SRR2193536,SRR2193556,SRR2193576,SRR2193632,SRR2193807,SRR2194119,SRR2227615,SRR2231804,SRR2231835	51449957	99	240	95
W1.44.ST	27409808	BritoIL_2016	FJI	Female	SRR2222402,SRR2222411,SRR2222415,SRR2222569,SRR2222587,SRR2222692,SRR2236883,SRR2237355,SRR2244890,SRR2249274,SRR2249392,SRR2249559,SRR2249631,SRR2251579,SRR2251622,SRR2251646	53426809	279	531	40
W1.51.ST	27409808	BritoIL_2016	FJI	Female	SRR2221915,SRR2221981,SRR2222135,SRR2222258,SRR2222374,SRR2222380,SRR2236760,SRR2236762,SRR2236838,SRR2237809,SRR2244360,SRR2245671,SRR2246401,SRR2249339,SRR2249399,SRR2251252	42648657	179	811	123
W1.53.ST	27409808	BritoIL_2016	FJI	Female	SRR2192804,SRR2192808,SRR2193409,SRR2193548,SRR2193594,SRR2193789,SRR2193833,SRR2193880,SRR2193935,SRR2193977,SRR2194015,SRR2194049,SRR2194135,SRR2194646,SRR2194904,SRR2194931,SRR2222455,SRR2248688,SRR2249438	45874460	137	294	64
W1.54.ST	27409808	BritoIL_2016	FJI	Female	SRR2192726,SRR2192759,SRR2193367,SRR2193374,SRR2193619,SRR2193936,SRR2193961,SRR2194014,SRR2194028,SRR2194531,SRR2194580,SRR2194585,SRR2194604,SRR2194623,SRR2194910,SRR2194994,SRR2227585,SRR2228508,SRR2232123	43343771	332	729	76
W1.55.ST	27409808	BritoIL_2016	FJI	Female	SRR2226893,SRR2226894,SRR2227290,SRR2227608,SRR2227642,SRR2227654,SRR2227728,SRR2227734,SRR2236880,SRR2237491,SRR2247680,SRR2248251,SRR2249385,SRR2250523,SRR2251369,SRR2251491	47508294	125	351	114
W2.21.ST	27409808	BritoIL_2016	FJI	Female	SRR2222819,SRR2223140,SRR2227739,SRR2227823,SRR2228036,SRR2228052,SRR2228171,SRR2228245,SRR2231370,SRR2231692,SRR2231777,SRR2231779,SRR2231782,SRR2231953,SRR2232004,SRR2232413	46189648	26	139	68
W2.23.ST	27409808	BritoIL_2016	FJI	Female	SRR2192734,SRR2192771,SRR2192821,SRR2193373,SRR2193581,SRR2193768,SRR2193814,SRR2193898,SRR2193915,SRR2193927,SRR2193959,SRR2194547,SRR2194859,SRR2194916,SRR2194924,SRR2194958,SRR2222422,SRR2249548,SRR2250495	50760632	408	785	164
W2.25.ST	27409808	BritoIL_2016	FJI	Female	SRR2189673,SRR2189677,SRR2189697,SRR2189708,SRR2189907,SRR2189931,SRR2189936,SRR2189943,SRR2193460,SRR2193573,SRR2193854,SRR2193902,SRR2193953,SRR2194530,SRR2194635,SRR2194875,SRR2231792,SRR2248692,SRR2249316	68971654	226	321	29
W2.26.ST	27409808	BritoIL_2016	FJI	Female	SRR2220879,SRR2220883,SRR2221203,SRR2221419,SRR2221427,SRR2221429,SRR2221432,SRR2221439,SRR2225697,SRR2225702,SRR2236721,SRR2237303,SRR2237742,SRR2247137,SRR2249175,SRR2249412	48274069	87	187	19
W2.33.ST	27409808	BritoIL_2016	FJI	Female	SRR2192727,SRR2192783,SRR2192795,SRR2192826,SRR2193321,SRR2193354,SRR2193425,SRR2193461,SRR2193862,SRR2193905,SRR2193973,SRR2194615,SRR2194643,SRR2194651,SRR2194654,SRR2194988,SRR2228493,SRR2228767,SRR2249197	55294695	368	515	128
W2.34.ST	27409808	BritoIL_2016	FJI	Female	SRR2191088,SRR2191090,SRR2191122,SRR2191130,SRR2191169,SRR2191455,SRR2191480,SRR2191488,SRR2192770,SRR2192777,SRR2192812,SRR2193558,SRR2194129,SRR2194541,SRR2194889,SRR2194971,SRR2225705,SRR2225736,SRR2251664	58681249	112	328	77
W2.35.ST	27409808	BritoIL_2016	FJI	Female	SRR2187631,SRR2187645,SRR2187649,SRR2187651,SRR2187667,SRR2187996,SRR2188034,SRR2188080,SRR2193429,SRR2193597,SRR2193798,SRR2193799,SRR2193855,SRR2193937,SRR2194072,SRR2194618,SRR2228321,SRR2231748,SRR2232422	51571723	468	240	82
W2.36.ST	27409808	BritoIL_2016	FJI	Female	SRR2191087,SRR2191109,SRR2191137,SRR2191147,SRR2191148,SRR2191173,SRR2191435,SRR2191473,SRR2192730,SRR2192761,SRR2193623,SRR2193649,SRR2194597,SRR2194610,SRR2194860,SRR2194991,SRR2227602,SRR2228515,SRR2231770	51736654	182	592	161
W2.39.ST	27409808	BritoIL_2016	FJI	Female	SRR2222785,SRR2222815,SRR2222825,SRR2222987,SRR2223024,SRR2223028,SRR2223056,SRR2223099,SRR2237310,SRR2244367,SRR2245462,SRR2245969,SRR2249564,SRR2250332,SRR2251077,SRR2251638	40897512	132	301	162
W2.40.ST	27409808	BritoIL_2016	FJI	Female	SRR2188747,SRR2188748,SRR2188751,SRR2188759,SRR2188763,SRR2189007,SRR2189018,SRR2189043,SRR2191089,SRR2191106,SRR2191121,SRR2191151,SRR2191157,SRR2191158,SRR2191178,SRR2191456,SRR2249341,SRR2250535,SRR2250609	49582735	1329	2703	181
W2.41.ST	27409808	BritoIL_2016	FJI	Female	SRR2191921,SRR2191928,SRR2191929,SRR2191936,SRR2191937,SRR2191943,SRR2191948,SRR2191974,SRR2192768,SRR2193324,SRR2193532,SRR2193537,SRR2193579,SRR2193773,SRR2193980,SRR2194866,SRR2231686,SRR2246251,SRR2249302	48697931	1997	3432	48
W2.42.ST	27409808	BritoIL_2016	FJI	Female	SRR2191084,SRR2191125,SRR2191135,SRR2191165,SRR2191171,SRR2191430,SRR2191453,SRR2191487,SRR2192748,SRR2193348,SRR2193570,SRR2193917,SRR2193922,SRR2194081,SRR2194117,SRR2194579,SRR2228280,SRR2249295,SRR2250491	7842479	8	17	4
W2.43.ST	27409808	BritoIL_2016	FJI	Female	SRR2222784,SRR2222811,SRR2222813,SRR2222964,SRR2223059,SRR2223191,SRR2231342,SRR2231368,SRR2231374,SRR2231719,SRR2231757,SRR2231776,SRR2231788,SRR2232389,SRR2247324,SRR2250849	47188628	45	861	586
W2.44.ST	27409808	BritoIL_2016	FJI	Female	SRR2187656,SRR2187669,SRR2187671,SRR2187672,SRR2187673,SRR2187678,SRR2188075,SRR2188084,SRR2192762,SRR2193319,SRR2193339,SRR2193358,SRR2193819,SRR2193897,SRR2194114,SRR2194878,SRR2244369,SRR2248466,SRR2248557	54834339	162	712	26
W2.45.ST	27409808	BritoIL_2016	FJI	Female	SRR2192736,SRR2193444,SRR2193625,SRR2193666,SRR2193828,SRR2194067,SRR2194599,SRR2194638,SRR2195843,SRR2195859,SRR2195861,SRR2195868,SRR2195871,SRR2195887,SRR2195907,SRR2195917,SRR2249160,SRR2250361,SRR2250638	53222005	133	136	23
W2.46.ST	27409808	BritoIL_2016	FJI	Female	SRR2225703,SRR2225716,SRR2225717,SRR2225738,SRR2225741,SRR2225744,SRR2227573,SRR2228242,SRR2245881,SRR2246346,SRR2247150,SRR2249525,SRR2250277,SRR2250341,SRR2250347,SRR2251136	40647508	67	480	75
W2.47.ST	27409808	BritoIL_2016	FJI	Female	SRR2191919,SRR2191920,SRR2191922,SRR2191925,SRR2191934,SRR2191939,SRR2191940,SRR2191964,SRR2192722,SRR2193327,SRR2193334,SRR2194133,SRR2194136,SRR2194520,SRR2194861,SRR2194995,SRR2245354,SRR2249455,SRR2250462	48833453	43	169	83
W2.48.ST	27409808	BritoIL_2016	FJI	Female	SRR2188750,SRR2188753,SRR2188768,SRR2188770,SRR2188774,SRR2189029,SRR2189030,SRR2189031,SRR2191136,SRR2191152,SRR2191168,SRR2191438,SRR2191448,SRR2191449,SRR2191466,SRR2191472,SRR2244845,SRR2249355,SRR2249376	53326299	20	194	59
W2.49.ST	27409808	BritoIL_2016	FJI	Female	SRR2187636,SRR2187644,SRR2187647,SRR2187653,SRR2187655,SRR2187662,SRR2188078,SRR2188108,SRR2189661,SRR2189682,SRR2189698,SRR2189882,SRR2189892,SRR2189893,SRR2189920,SRR2189941,SRR2222512,SRR2222623,SRR2231688	51506172	146	856	401
W2.52.ST	27409808	BritoIL_2016	FJI	Female	SRR2187630,SRR2187646,SRR2187652,SRR2187654,SRR2187670,SRR2188071,SRR2188072,SRR2188083,SRR2192825,SRR2193329,SRR2193330,SRR2193440,SRR2193878,SRR2194887,SRR2194930,SRR2194986,SRR2249719,SRR2250574,SRR2251631	46209818	136	313	92
W2.53.ST	27409808	BritoIL_2016	FJI	Female	SRR2221912,SRR2221959,SRR2222238,SRR2222317,SRR2222344,SRR2227287,SRR2227600,SRR2227996,SRR2228030,SRR2228193,SRR2228236,SRR2228277,SRR2228329,SRR2228700,SRR2228746,SRR2228780	45142226	66	168	42
W2.54.ST	27409808	BritoIL_2016	FJI	Female	SRR2188732,SRR2188734,SRR2188745,SRR2188861,SRR2188995,SRR2189016,SRR2189022,SRR2189049,SRR2191145,SRR2191153,SRR2191155,SRR2191172,SRR2191176,SRR2191452,SRR2191474,SRR2191490,SRR2246387,SRR2247322,SRR2250443	49800224	83	390	4
W2.56.ST	27409808	BritoIL_2016	FJI	Female	SRR2227869,SRR2227981,SRR2237624,SRR2244776,SRR2246332,SRR2246349,SRR2248290,SRR2249221,SRR2250076,SRR2250286,SRR2250352,SRR2250447,SRR2250637,SRR2251594,SRR2251596,SRR2251605	56875677	33	254	3
W2.59.ST	27409808	BritoIL_2016	FJI	Female	SRR2192728,SRR2192764,SRR2192779,SRR2193342,SRR2193420,SRR2193609,SRR2193820,SRR2193901,SRR2194050,SRR2194522,SRR2194619,SRR2194851,SRR2194893,SRR2194939,SRR2194956,SRR2194997,SRR2249284,SRR2250515,SRR2250608	48245796	203	651	57
W2.61.ST	27409808	BritoIL_2016	FJI	Female	SRR2191081,SRR2191131,SRR2191149,SRR2191159,SRR2191161,SRR2191447,SRR2191471,SRR2191483,SRR2193320,SRR2193331,SRR2193436,SRR2193873,SRR2194535,SRR2194850,SRR2194941,SRR2194998,SRR2246257,SRR2249262,SRR2250363	51198053	330	239	49
W2.62.ST	27409808	BritoIL_2016	FJI	Female	SRR2188725,SRR2188744,SRR2188783,SRR2188784,SRR2188981,SRR2188991,SRR2189005,SRR2189023,SRR2192796,SRR2193784,SRR2194041,SRR2194139,SRR2194518,SRR2194536,SRR2194862,SRR2194963,SRR2231834,SRR2237632,SRR2249518	52787208	81	144	21
W2.63.ST	27409808	BritoIL_2016	FJI	Female	SRR2187643,SRR2187657,SRR2187659,SRR2187661,SRR2187665,SRR2187674,SRR2188008,SRR2188073,SRR2198949,SRR2199117,SRR2199548,SRR2199565,SRR2199624,SRR2199629,SRR2199665,SRR2199678,SRR2231106,SRR2245625,SRR2251025	42557704	201	526	156
W2.65.ST	27409808	BritoIL_2016	FJI	Female	SRR2225799,SRR2227441,SRR2227581,SRR2227854,SRR2228033,SRR2228642,SRR2236713,SRR2236842,SRR2237509,SRR2250272,SRR2250328,SRR2250487,SRR2250552,SRR2250558,SRR2250639,SRR2250943	39754832	88	624	3
W3.20.ST	27409808	BritoIL_2016	FJI	Female	SRR2188779,SRR2188975,SRR2188979,SRR2189002,SRR2189027,SRR2189039,SRR2189040,SRR2189042,SRR2193416,SRR2193433,SRR2193602,SRR2193646,SRR2193769,SRR2193843,SRR2193924,SRR2193941,SRR2227576,SRR2249291,SRR2250097	47920493	44	342	139
W3.21.ST	27409808	BritoIL_2016	FJI	Female	SRR2189660,SRR2189662,SRR2189706,SRR2189707,SRR2189888,SRR2189896,SRR2189918,SRR2189924,SRR2198953,SRR2198958,SRR2198970,SRR2199450,SRR2199451,SRR2199621,SRR2199628,SRR2199677,SRR2244820,SRR2250254,SRR2251654	47276471	79	300	12
W3.22.ST	27409808	BritoIL_2016	FJI	Female	SRR2188209,SRR2188418,SRR2188454,SRR2188457,SRR2188458,SRR2188464,SRR2188489,SRR2188521,SRR2192778,SRR2192818,SRR2193407,SRR2193435,SRR2193812,SRR2193825,SRR2193865,SRR2194865,SRR2231754,SRR2247179,SRR2250308	102507173	361	222	34
W3.23.ST	27409808	BritoIL_2016	FJI	Female	SRR2222822,SRR2222829,SRR2222913,SRR2223027,SRR2223101,SRR2223103,SRR2226822,SRR2227647,SRR2228049,SRR2228433,SRR2228506,SRR2228507,SRR2228781,SRR2228818,SRR2246947,SRR2247124	45262627	143	453	115
WL.20.ST	27409808	BritoIL_2016	FJI	Female	SRR2220822,SRR2220831,SRR2220846,SRR2221199,SRR2221201,SRR2221436,SRR2221437,SRR2221441,SRR2222397,SRR2222405,SRR2222423,SRR2222424,SRR2222588,SRR2222621,SRR2227388,SRR2227604	57668060	266	1467	637
WL.25.ST	27409808	BritoIL_2016	FJI	Female	SRR2221914,SRR2221917,SRR2221960,SRR2222136,SRR2222203,SRR2222364,SRR2244710,SRR2244892,SRR2246094,SRR2247082,SRR2249255,SRR2250398,SRR2250437,SRR2250533,SRR2250620,SRR2251604	49821391	96	335	238
WL.26.ST	27409808	BritoIL_2016	FJI	Female	SRR2237439,SRR2244783,SRR2247067,SRR2247083,SRR2247593,SRR2248304,SRR2249059,SRR2249285,SRR2249345,SRR2249846,SRR2250006,SRR2250506,SRR2250545,SRR2251621,SRR2251624,SRR2251670	49595783	35	105	4
WL.28.ST	27409808	BritoIL_2016	FJI	Female	SRR2225821,SRR2225833,SRR2231324,SRR2231354,SRR2231689,SRR2231716,SRR2232185,SRR2232391,SRR2232427,SRR2232431,SRR2244717,SRR2244792,SRR2244863,SRR2248310,SRR2250324,SRR2250369	12322587	27	47	5
WL.30.ST	27409808	BritoIL_2016	FJI	Female	SRR2222807,SRR2222808,SRR2222831,SRR2222832,SRR2222851,SRR2223026,SRR2223060,SRR2223075,SRR2247128,SRR2247132,SRR2247874,SRR2248858,SRR2249191,SRR2250319,SRR2250377,SRR2250450	51362166	232	403	263
WL.32.ST	27409808	BritoIL_2016	FJI	Female	SRR2227857,SRR2228284,SRR2228287,SRR2228572,SRR2228580,SRR2228779,SRR2244341,SRR2247055,SRR2248190,SRR2249219,SRR2249343,SRR2250338,SRR2250585,SRR2250854,SRR2251076,SRR2251580	43080400	745	1352	252
WL.33.ST	27409808	BritoIL_2016	FJI	Female	SRR2222786,SRR2222816,SRR2222821,SRR2222823,SRR2222826,SRR2223042,SRR2223120,SRR2223141,SRR2228345,SRR2228773,SRR2246247,SRR2246433,SRR2249349,SRR2249410,SRR2250373,SRR2250449	47992209	163	236	18
WL.34.ST	27409808	BritoIL_2016	FJI	Female	SRR2227621,SRR2228213,SRR2228578,SRR2228579,SRR2228756,SRR2228775,SRR2244393,SRR2245472,SRR2247035,SRR2248246,SRR2249213,SRR2249413,SRR2250409,SRR2250586,SRR2251281,SRR2251498	42976188	435	879	106
WL.35.ST	27409808	BritoIL_2016	FJI	Female	SRR2226902,SRR2226907,SRR2226909,SRR2226951,SRR2227569,SRR2227786,SRR2227824,SRR2227894,SRR2227898,SRR2227956,SRR2228315,SRR2228529,SRR2228722,SRR2228812,SRR2250276,SRR2250350	46226958	190	141	7
WL.36.ST	27409808	BritoIL_2016	FJI	Female	SRR2221958,SRR2222181,SRR2222236,SRR2222372,SRR2222373,SRR2222385,SRR2245561,SRR2247360,SRR2249190,SRR2249312,SRR2249632,SRR2250351,SRR2250587,SRR2250806,SRR2250948,SRR2251500	48595734	74	158	22
WL.37.ST	27409808	BritoIL_2016	FJI	Female	SRR2220853,SRR2220881,SRR2220884,SRR2221420,SRR2221424,SRR2221430,SRR2221433,SRR2221434,SRR2222399,SRR2222421,SRR2227542,SRR2227945,SRR2228045,SRR2228152,SRR2228209,SRR2228581	33516648	154	282	98
WL.39.ST	27409808	BritoIL_2016	FJI	Female	SRR2221967,SRR2221968,SRR2222084,SRR2222314,SRR2222361,SRR2222384,SRR2228226,SRR2228554,SRR2236448,SRR2236778,SRR2237366,SRR2244385,SRR2245523,SRR2249328,SRR2251639,SRR2251642	28939378	20	104	53
WL.43.ST	27409808	BritoIL_2016	FJI	Female	SRR2231332,SRR2231698,SRR2231736,SRR2231767,SRR2231799,SRR2231813,SRR2231821,SRR2232138,SRR2244753,SRR2245189,SRR2246447,SRR2249400,SRR2250567,SRR2250577,SRR2251282,SRR2251645	44091513	163	604	390
WL.44.ST	27409808	BritoIL_2016	FJI	Female	SRR2223229,SRR2223242,SRR2223418,SRR2223515	79276237	325	582	95
WL.45.ST	27409808	BritoIL_2016	FJI	Female	SRR2228307,SRR2228377,SRR2237395,SRR2237453,SRR2245299,SRR2245550,SRR2245993,SRR2246358,SRR2248161,SRR2248199,SRR2248370,SRR2249026,SRR2249309,SRR2249431,SRR2250451,SRR2250746	54633374	25	80	7
YEZ_N-1	30077182	YeZ_2018	CHN	Male	SRR8675875	20719979	5	23	0
YEZ_N-10	30077182	YeZ_2018	CHN	Male	SRR8675872	18358603	22	62	16
YEZ_N-11	30077182	YeZ_2018	CHN	Male	SRR8675879	16493736	114	0	6
YEZ_N-12	30077182	YeZ_2018	CHN	Male	SRR8675878	16351815	133	35	2
YEZ_N-13	30077182	YeZ_2018	CHN	Male	SRR8675877	17703395	21	16	0
YEZ_N-14	30077182	YeZ_2018	CHN	Male	SRR8675876	19452391	139	314	49
YEZ_N-15	30077182	YeZ_2018	CHN	Male	SRR8675880	21967757	0	21	10
YEZ_N-16	30077182	YeZ_2018	CHN	Male	SRR8675883	20891067	0	16	3
YEZ_N-17	30077182	YeZ_2018	CHN	Male	SRR8675882	28955468	28	27	4
YEZ_N-18	30077182	YeZ_2018	CHN	Male	SRR8675885	20729261	12	32	12
YEZ_N-19	30077182	YeZ_2018	CHN	Male	SRR8675884	23109870	7	2	2
YEZ_N-2	30077182	YeZ_2018	CHN	Male	SRR8675881	27814058	0	32	18
YEZ_N-20	30077182	YeZ_2018	CHN	Male	SRR8675887	19512860	5	24	0
YEZ_N-21	30077182	YeZ_2018	CHN	Female	SRR8675886	61060683	9	57	51
YEZ_N-22	30077182	YeZ_2018	CHN	Male	SRR8675889	25836362	30	187	72
YEZ_N-23	30077182	YeZ_2018	CHN	Female	SRR8675888	18607954	21	33	7
YEZ_N-24	30077182	YeZ_2018	CHN	Male	SRR8675891	21690761	25	93	12
YEZ_N-25	30077182	YeZ_2018	CHN	Male	SRR8675906	14516731	1	6	2
YEZ_N-26	30077182	YeZ_2018	CHN	Male	SRR8675907	27375043	33	43	0
YEZ_N-27	30077182	YeZ_2018	CHN	Male	SRR8675908	18695989	41	15	12
YEZ_N-28	30077182	YeZ_2018	CHN	Male	SRR8675909	15786340	0	0	0
YEZ_N-29	30077182	YeZ_2018	CHN	Female	SRR8675902	21395739	70	672	618
YEZ_N-30	30077182	YeZ_2018	CHN	Male	SRR8675903	20470322	2	3	0
YEZ_N-31	30077182	YeZ_2018	CHN	Female	SRR8675904	15492460	19	10	0
YEZ_N-32	30077182	YeZ_2018	CHN	Female	SRR8675905	26081073	104	189	17
YEZ_N-33	30077182	YeZ_2018	CHN	Female	SRR8675914	22725430	40	96	16
YEZ_N-34	30077182	YeZ_2018	CHN	Female	SRR8675915	21586679	0	22	3
YEZ_N-35	30077182	YeZ_2018	CHN	Male	SRR8675893	16310393	2	0	0
YEZ_N-36	30077182	YeZ_2018	CHN	Female	SRR8675892	18974277	1	49	72
YEZ_N-37	30077182	YeZ_2018	CHN	Male	SRR8675921	21036069	14	18	0
YEZ_N-38	30077182	YeZ_2018	CHN	Female	SRR8675918	40895046	16	23	12
YEZ_N-39	30077182	YeZ_2018	CHN	Female	SRR8675897	17743625	145	281	0
YEZ_N-40	30077182	YeZ_2018	CHN	Male	SRR8675896	18328401	17	25	11
YEZ_N-42	30077182	YeZ_2018	CHN	Male	SRR8675894	17874286	33	81	0
YEZ_N-43	30077182	YeZ_2018	CHN	Male	SRR8675900	21790272	4	46	20
YEZ_N-44	30077182	YeZ_2018	CHN	Male	SRR8675899	16692479	30	53	13
YEZ_N-45	30077182	YeZ_2018	CHN	Male	SRR8675916	22448230	2	18	7
YEZ_N-46	30077182	YeZ_2018	CHN	Male	SRR8675917	22818100	5	4	0
YEZ_N-47	30077182	YeZ_2018	CHN	Male	SRR8675871	21810972	63	35	1
YEZ_N-48	30077182	YeZ_2018	CHN	Female	SRR8675870	19616146	12	13	0
YEZ_N-8	30077182	YeZ_2018	CHN	Male	SRR8675874	20774744	0	10	18
YEZ_N-9	30077182	YeZ_2018	CHN	Male	SRR8675873	17023959	15	70	13
