# Supplementary material for: Identification of gut bacteria reductases that biotransform steroid hormones
Source: Nat Commun. 2025 Jul 8;16:6285. doi: 10.1038/s41467-025-61425-6 (PMC12238238; doi:10.1038/s41467-025-61425-6)
Supplement: Supplementary file 6 — Supplementary Data 4 [file 41467_2025_61425_MOESM6_ESM.xlsx]

## Sheet: Supplementary Data 4
Supplementary Table 4: Strain list. Information about individual strains used during the cloning process. The list includes strain name, BEI strain designation number, and media it was grown in.
Strain Name	BEI ID	Growth Media
Clostridium innocuum 6_1_30	HM-173	LB, BHI
Clostridium paraputrificum NCTC11833	VPI- 1584	BHI, YCFA
Peptoclostridium difficile, Strain CD160	NR-43516	BHI
Clostridium symbiosum WAL-14163	HM-309	BHI, YCFA
Ruminococcus gnavus CC55_001C	HM-1056	BHI, YCFA
Escherichia coli, K-12, Strain IM93.	NR-49808	LB, BHI
Eubacterium ramulus ATCC29099	VPI C6-27	ST
