# Supplementary material for: Identification of gut bacteria reductases that biotransform steroid hormones
Source: Nat Commun. 2025 Jul 8;16:6285. doi: 10.1038/s41467-025-61425-6 (PMC12238238; doi:10.1038/s41467-025-61425-6)
Supplement: Supplementary file 7 — Supplementary Data 5 [file 41467_2025_61425_MOESM7_ESM.xlsx]

## Sheet: Supplementary Data 5
Supplementary Table 5: Primer sequences used for cloning. Information regarding primers used for gene amplification.This contains the strain, the gene name, the vector backbone, the forward primer sequence, and the reverse primer sequence. The capitalized bases in the Gibson primers are the regions that will anneal to the target sequence for amplification. The lowercase bases represent the additi…
Strain	Gene	vector backbone	Forward Primer	Reverse Primer
Ruminoccocus gnavus	3B- HSDH	pCW-lic	catcgatgcttaggaggtcaaATGGGACGTTTTGATGAG	ttgacagcttatcagcgataTTAGTATGTAGTAAATCCACC
Ruminoccocus gnavus	3a- HSDH	pCW-lic	catcgatgcttaggaggtcaaATGTTTATGATGTTAAAAAATAAAGTAGCAATTG	ttgacagcttatcagcgataCTAGCTTCTTGCAGCTCC
Clostridium innocuum	3B- HSDH	pCW-lic	catcgatgcttaggaggtcaaATGTTTACAGAACGTTTTAAG	ttgacagcttatcagcgataTTAATAAACAGTAAAGCCACC
Clostridium scindens	baiCD	pCW-lic	catcgatgcttaggaggtcaaATGAGTTACGAAGCACTTTTTTC	ttgacagcttatcagcgataCTAGATTGCCATTCCTGC
Clostridium scindens	baiH	pet28 - a(+)	ctggtgccgcgcggcagccaATGGATATGAAACATTCCAGATTATTTTC	agtggtggtggtggtggtgcTTACAGGCTGTATGCCTTC
Clostridium innocuum	4ETF	pCW-lic	catcgatgcttaggaggtcaaATGGACTTCATGTTAACAG	CTGCTGAACGGAATCCCCATC
Clostridium innocuum	3ETF	pCW-lic	catcgatgcttaggaggtcaaATGAAAATTATCGTTCTTGTAAAAC	ttgacagcttatcagcgataTTATTTAGAGTAGTCGTAGAATC
